# Supplementary material for: rac-2-Phenyl-1-[(2,4,6-triiso­propyl­benzene)­sulfon­yl]aziridine
Source: Acta Crystallogr Sect E Struct Rep Online. 2014 Jan 15;70(Pt 2):o153. doi: 10.1107/S1600536814000257 (PMC3998314; doi:10.1107/S1600536814000257)
Supplement: Supplementary file 1 [file e-70-0o153-sup1.cif]

##############################################################################
#                                                                            #
# This CIF contains the data in a paper accepted for publication in          #
# Acta Crystallographica Section E. It conforms to the requirements of       #
# Notes for Authors for Acta Crystallographica Section E, and has been       #
# peer reviewed under the auspices of the IUCr Commission on Journals.       #
#                                                                            #
# Full details of the Crystallographic Information File format               #
# are given in the paper "The Crystallographic Information File (CIF):       #
# a New Standard Archive File for Crystallography" by S. R. Hall, F. H.      #
# Allen and I. D. Brown [Acta Cryst. (1991), A47, 655-685].                  #
#                                                                            #
# The current version of the core CIF dictionary is obtainable from          #
# ftp://ftp.iucr.org/pub/cif_core.dic.                                       #
#                                                                            #
# Software is freely available for graphical display of the structure(s)     #
# in this CIF. For information consult the CIF software page                 #
# http://www.iucr.org/resources/cif/software.                                #
#                                                                            #
# This file may be used for bona fide research purposes within the           #
# scientific community so long as proper attribution is given to the journal # 
# article from which it was obtained.                                        #
#                                                                            #
##############################################################################
data_I
_audit_creation_method     SHELXL-2013
_journal_date_recd_electronic     2013-12-09
_journal_date_accepted     2014-01-06
_journal_name_full     'Acta Crystallographica, Section E'
_journal_year     2014
_journal_volume     70
_journal_issue      2
_journal_page_first     o153
_journal_page_last     o153
_journal_paper_category     QO
_journal_paper_doi     10.1107/S1600536814000257
_journal_coeditor_code     FK2077
_publ_contact_author_name     'Carsten, Strohmann'
_publ_contact_author_address
;
Fachbereich Chemie
Technische Universit\"at Dortmund
Otto-Hahn-Strasse 6
44221 Dortmund
Germany
;
_publ_contact_author_email     'carsten.strohmann@tu-dortmund.de'
_publ_contact_author_fax     '49-231-755-3797'
_publ_contact_author_phone     '49-231-755-3825'
_publ_section_title
;
<i>rac</i>-2-Phenyl-1-[(2,4,6-triisopropylbenzene)sulfonyl]aziridine
;
loop_
    _publ_author_name
    _publ_author_footnote
    _publ_author_address
    'Golz, Christopher' .
;
Fakult\"at f\"ur Chemie und Chemische Biologie
Technische Universit\"at Dortmund
Otto-Hahn-Strasse 6
44221 Dortmund
Germany
;
    'Preut, Hans' .
;
Fakult\"at f\"ur Chemie und Chemische Biologie
Technische Universit\"at Dortmund
Otto-Hahn-Strasse 6
44221 Dortmund
Germany
;
    'Strohmann, Carsten' .
;
Fakult\"at f\"ur Chemie und Chemische Biologie
Technische Universit\"at Dortmund
Otto-Hahn-Strasse 6
44221 Dortmund
Germany
;
_database_code_depnum_ccdc_archive     'CCDC 979593'
_chemical_name_systematic
;
<i>rac</i>-2-Phenyl-1-[(2,4,6-triisopropylbenzene)sulfonyl]aziridine
;
_chemical_name_common     'N-Tris-2-phenylaziridine'
_chemical_formula_moiety     'C23 H31 N O2 S'
_chemical_formula_sum     'C23 H31 N O2 S'
_chemical_formula_iupac     'C23 H31 N O2 S'
_chemical_formula_weight     385.55
_chemical_melting_point     ?
_shelx_space_group_comment
;
The symmetry employed for this shelxl refinement is uniquely defined
by the following loop, which should always be used as a source of
symmetry information in preference to the above space-group names.
They are only intended as comments.
;
_space_group_crystal_system     triclinic
_space_group_name_H-M_alt     'P -1'
_space_group_name_Hall     '-P 1'
loop_
    _space_group_symop_operation_xyz
    'x, y, z'
    '-x, -y, -z'
_cell_length_a     6.3037(3)
_cell_length_b     9.6995(5)
_cell_length_c     18.6675(9)
_cell_angle_alpha     75.280(4)
_cell_angle_beta     86.842(4)
_cell_angle_gamma     84.404(4)
_cell_volume     1098.11(10)
_cell_formula_units_Z     2
_cell_measurement_reflns_used     5958
_cell_measurement_theta_min     2.7080
_cell_measurement_theta_max     28.7650
_cell_measurement_temperature     173(2)
_cell_special_details     ?
_exptl_crystal_description     needle
_exptl_crystal_colour     colourless
_exptl_crystal_size_max     0.31
_exptl_crystal_size_mid     0.05
_exptl_crystal_size_min     0.04
_exptl_crystal_density_diffrn     1.166
_exptl_crystal_density_meas     ?
_exptl_crystal_density_method     ?
_exptl_crystal_F_000     416
_exptl_absorpt_coefficient_mu     0.164
_exptl_absorpt_correction_type     multi-scan
_exptl_absorpt_process_details
;
(CrysAlis PRO; Oxford Diffraction, 2012)
;
_shelx_estimated_absorpt_T_min     ?
_shelx_estimated_absorpt_T_max     ?
_exptl_absorpt_correction_T_min     0.95174
_exptl_absorpt_correction_T_max     1.00000
_exptl_special_details
;
Absorption correction: CrysAlisPro, Agilent Technologies,
Version 1.171.36.24 (release 03-12-2012 CrysAlis171 .NET)
(compiled Dec  3 2012,18:21:49)
Empirical absorption correction using spherical harmonics,
 implemented in SCALE3 ABSPACK scaling algorithm.
;
_diffrn_ambient_temperature     173(2)
_diffrn_radiation_type     MoK\a
_diffrn_radiation_wavelength     0.71073
_diffrn_radiation_monochromator     'graphite'
_diffrn_measurement_device_type     'Agilent Xcalibur Sapphire3'
_diffrn_measurement_method     '\f and \w scans'
_diffrn_detector_area_resol_mean     16.0560
_diffrn_reflns_number     17550
_diffrn_reflns_av_R_equivalents     0.0445
_diffrn_reflns_theta_min     2.257
_diffrn_reflns_theta_max     25.996
_diffrn_reflns_theta_full     25.242
_diffrn_measured_fraction_theta_max     0.999
_diffrn_measured_fraction_theta_full     0.999
_diffrn_reflns_limit_h_min     -7
_diffrn_reflns_limit_h_max     7
_diffrn_reflns_limit_k_min     -11
_diffrn_reflns_limit_k_max     11
_diffrn_reflns_limit_l_min     -22
_diffrn_reflns_limit_l_max     22
_refine_special_details     ?
_reflns_number_total     4314
_reflns_number_gt     3633
_reflns_threshold_expression     I>2\s(I)
_refine_ls_structure_factor_coef     Fsqd
_refine_ls_matrix_type     full
_refine_ls_R_factor_all     0.0518
_refine_ls_R_factor_gt     0.0417
_refine_ls_wR_factor_gt     0.1007
_refine_ls_wR_factor_ref     0.1072
_refine_ls_goodness_of_fit_ref     1.058
_refine_ls_restrained_S_all     1.058
_refine_ls_number_reflns     4314
_refine_ls_number_parameters     250
_refine_ls_number_restraints     0
_refine_ls_number_constraints     0
_refine_ls_hydrogen_treatment     constr
_refine_ls_weighting_scheme     calc
_refine_ls_weighting_details
              'w=1/[\s^2^(Fo^2^)+(0.0409P)^2^+0.5494P] where P=(Fo^2^+2Fc^2^)/3'
_atom_sites_solution_hydrogens     geom
_atom_sites_solution_primary     direct
_atom_sites_solution_secondary     difmap
_refine_ls_shift/su_max     0.001
_refine_ls_shift/su_mean     0.000
_refine_diff_density_max     0.344
_refine_diff_density_min     -0.349
_refine_ls_extinction_method     none
_refine_ls_extinction_coef     .
loop_
    _atom_type_symbol
    _atom_type_description
    _atom_type_scat_dispersion_real
    _atom_type_scat_dispersion_imag
    _atom_type_scat_source
    'C' 'C' 0.0033 0.0016
                         'International Tables Vol C Tables 4.2.6.8 and 6.1.1.4'
    'H' 'H' 0.0000 0.0000
                         'International Tables Vol C Tables 4.2.6.8 and 6.1.1.4'
    'N' 'N' 0.0061 0.0033
                         'International Tables Vol C Tables 4.2.6.8 and 6.1.1.4'
    'O' 'O' 0.0106 0.0060
                         'International Tables Vol C Tables 4.2.6.8 and 6.1.1.4'
    'S' 'S' 0.1246 0.1234
                         'International Tables Vol C Tables 4.2.6.8 and 6.1.1.4'
_computing_data_collection     'CrysAlis CCD (Oxford Diffraction, 2012)'
_computing_cell_refinement     'CrysAlis CCD (Oxford Diffraction, 2012)'
_computing_data_reduction     'CrysAlis RED (Oxford Diffraction, 2012)'
_computing_structure_solution     'SHELXS97 (Sheldrick, 2008)'
_computing_structure_refinement     'SHELXL2013 (Sheldrick, 2008)'
_computing_molecular_graphics     'SHELXTL (Sheldrick, 2008)'
_computing_publication_material     'publCIF (Westrip, 2010)'
loop_
    _atom_site_type_symbol
    _atom_site_label
    _atom_site_fract_x
    _atom_site_fract_y
    _atom_site_fract_z
    _atom_site_U_iso_or_equiv
    _atom_site_adp_type
    _atom_site_calc_flag
    _atom_site_occupancy
    _atom_site_disorder_assembly
    _atom_site_disorder_group
    S S 0.05721(6) 0.42978(4) 0.83601(2) 0.02251(13) Uani d 1 . .
    N N 0.2890(2) 0.41306(14) 0.87676(7) 0.0216(3) Uani d 1 . .
    O O1 0.01403(19) 0.28743(12) 0.83621(7) 0.0304(3) Uani d 1 . .
    O O2 -0.10310(19) 0.51063(13) 0.87007(7) 0.0319(3) Uani d 1 . .
    C C1 0.3327(3) 0.52186(18) 0.91561(10) 0.0292(4) Uani d 1 . .
    H H1A 0.2270 0.6057 0.9118 0.035 Uiso calc 1 . .
    H H1B 0.4829 0.5424 0.9172 0.035 Uiso calc 1 . .
    C C2 0.2698(3) 0.38042(18) 0.95994(9) 0.0247(4) Uani d 1 . .
    H H2 0.1206 0.3805 0.9811 0.030 Uiso calc 1 . .
    C C3 0.4221(3) 0.26355(17) 1.00030(9) 0.0228(4) Uani d 1 . .
    C C4 0.6286(3) 0.24228(19) 0.97333(10) 0.0298(4) Uani d 1 . .
    H H4 0.6741 0.3024 0.9277 0.036 Uiso calc 1 . .
    C C5 0.7692(3) 0.1342(2) 1.01235(11) 0.0349(4) Uani d 1 . .
    H H5 0.9114 0.1220 0.9939 0.042 Uiso calc 1 . .
    C C6 0.7035(3) 0.0440(2) 1.07802(11) 0.0382(5) Uani d 1 . .
    H H6 0.7998 -0.0303 1.1047 0.046 Uiso calc 1 . .
    C C7 0.4971(4) 0.0628(2) 1.10443(11) 0.0419(5) Uani d 1 . .
    H H7 0.4508 0.0002 1.1492 0.050 Uiso calc 1 . .
    C C8 0.3560(3) 0.1726(2) 1.06619(10) 0.0322(4) Uani d 1 . .
    H H8 0.2144 0.1853 1.0851 0.039 Uiso calc 1 . .
    C C9 0.1211(3) 0.52378(17) 0.74302(9) 0.0205(3) Uani d 1 . .
    C C10 0.0207(3) 0.66079(17) 0.71038(9) 0.0238(4) Uani d 1 . .
    C C11 0.0609(3) 0.71662(18) 0.63479(9) 0.0282(4) Uani d 1 . .
    H H11 -0.0067 0.8077 0.6116 0.034 Uiso calc 1 . .
    C C12 0.1947(3) 0.64572(19) 0.59189(9) 0.0286(4) Uani d 1 . .
    C C13 0.2961(3) 0.51463(18) 0.62672(9) 0.0272(4) Uani d 1 . .
    H H13 0.3914 0.4663 0.5981 0.033 Uiso calc 1 . .
    C C14 0.2649(3) 0.45043(17) 0.70157(9) 0.0222(4) Uani d 1 . .
    C C15 -0.0578(5) 0.9059(2) 0.73340(15) 0.0609(7) Uani d 1 . .
    H H15A -0.0836 0.9553 0.6815 0.091 Uiso calc 1 . .
    H H15B 0.0946 0.9011 0.7426 0.091 Uiso calc 1 . .
    H H15C -0.1392 0.9585 0.7658 0.091 Uiso calc 1 . .
    C C16 -0.1279(3) 0.75541(18) 0.74931(10) 0.0309(4) Uani d 1 . .
    H H16 -0.1170 0.7129 0.8038 0.037 Uiso calc 1 . .
    C C17 -0.3564(4) 0.7547(3) 0.73040(19) 0.0728(9) Uani d 1 . .
    H H17A -0.3732 0.7958 0.6771 0.109 Uiso calc 1 . .
    H H17B -0.4484 0.8118 0.7581 0.109 Uiso calc 1 . .
    H H17C -0.3968 0.6562 0.7436 0.109 Uiso calc 1 . .
    C C18 0.3517(5) 0.8457(3) 0.49803(14) 0.0692(8) Uani d 1 . .
    H H18A 0.2633 0.9177 0.5174 0.104 Uiso calc 1 . .
    H H18B 0.3815 0.8837 0.4450 0.104 Uiso calc 1 . .
    H H18C 0.4862 0.8219 0.5241 0.104 Uiso calc 1 . .
    C C19 0.2340(3) 0.7118(2) 0.50981(10) 0.0397(5) Uani d 1 . .
    H H19 0.3278 0.6407 0.4894 0.048 Uiso calc 1 . .
    C C20 0.0285(4) 0.7429(3) 0.46754(13) 0.0653(7) Uani d 1 . .
    H H20A -0.0443 0.6551 0.4762 0.098 Uiso calc 1 . .
    H H20B 0.0615 0.7777 0.4144 0.098 Uiso calc 1 . .
    H H20C -0.0642 0.8160 0.4847 0.098 Uiso calc 1 . .
    C C21 0.6302(3) 0.3192(2) 0.71540(13) 0.0451(5) Uani d 1 . .
    H H21A 0.6587 0.3397 0.6618 0.068 Uiso calc 1 . .
    H H21B 0.7101 0.2292 0.7397 0.068 Uiso calc 1 . .
    H H21C 0.6746 0.3971 0.7342 0.068 Uiso calc 1 . .
    C C22 0.3917(3) 0.30635(18) 0.73179(10) 0.0258(4) Uani d 1 . .
    H H22 0.3678 0.2782 0.7868 0.031 Uiso calc 1 . .
    C C23 0.3133(4) 0.1912(2) 0.69989(12) 0.0403(5) Uani d 1 . .
    H H23A 0.1611 0.1835 0.7123 0.060 Uiso calc 1 . .
    H H23B 0.3933 0.0992 0.7209 0.060 Uiso calc 1 . .
    H H23C 0.3352 0.2168 0.6459 0.060 Uiso calc 1 . .
loop_
    _atom_site_aniso_label
    _atom_site_aniso_U_11
    _atom_site_aniso_U_22
    _atom_site_aniso_U_33
    _atom_site_aniso_U_12
    _atom_site_aniso_U_13
    _atom_site_aniso_U_23
    S 0.0209(2) 0.0214(2) 0.0226(2) -0.00145(16) -0.00392(16) -0.00021(16)
    N 0.0227(7) 0.0221(7) 0.0195(7) -0.0023(6) -0.0030(6) -0.0038(5)
    O1 0.0315(7) 0.0229(6) 0.0347(7) -0.0073(5) -0.0106(5) 0.0006(5)
    O2 0.0262(7) 0.0321(7) 0.0301(7) 0.0046(5) 0.0039(5) 0.0017(5)
    C1 0.0376(10) 0.0233(9) 0.0285(9) -0.0014(8) -0.0108(8) -0.0080(7)
    C2 0.0295(9) 0.0259(9) 0.0188(8) 0.0015(7) -0.0014(7) -0.0071(7)
    C3 0.0278(9) 0.0220(8) 0.0205(8) -0.0016(7) -0.0050(7) -0.0080(7)
    C4 0.0303(10) 0.0259(9) 0.0311(10) -0.0029(7) -0.0014(8) -0.0027(7)
    C5 0.0295(10) 0.0320(10) 0.0425(11) 0.0035(8) -0.0042(8) -0.0094(8)
    C6 0.0482(13) 0.0290(10) 0.0352(11) 0.0106(9) -0.0145(9) -0.0066(8)
    C7 0.0572(14) 0.0366(11) 0.0245(10) 0.0046(10) -0.0016(9) 0.0027(8)
    C8 0.0372(11) 0.0354(10) 0.0223(9) 0.0011(8) 0.0012(8) -0.0059(8)
    C9 0.0227(8) 0.0200(8) 0.0189(8) -0.0029(6) -0.0058(6) -0.0038(6)
    C10 0.0259(9) 0.0193(8) 0.0260(9) 0.0001(7) -0.0035(7) -0.0056(7)
    C11 0.0333(10) 0.0205(8) 0.0265(9) 0.0056(7) -0.0045(7) -0.0003(7)
    C12 0.0339(10) 0.0282(9) 0.0219(9) 0.0017(8) -0.0053(7) -0.0038(7)
    C13 0.0293(9) 0.0276(9) 0.0253(9) 0.0053(7) -0.0040(7) -0.0097(7)
    C14 0.0230(9) 0.0201(8) 0.0247(8) -0.0001(7) -0.0083(7) -0.0065(7)
    C15 0.0812(19) 0.0319(12) 0.0736(17) -0.0089(12) 0.0258(14) -0.0251(12)
    C16 0.0393(11) 0.0205(9) 0.0295(9) 0.0048(8) 0.0035(8) -0.0037(7)
    C17 0.0355(13) 0.084(2) 0.117(3) 0.0111(13) -0.0003(14) -0.0659(19)
    C18 0.087(2) 0.0712(18) 0.0413(14) -0.0245(15) 0.0178(13) 0.0033(12)
    C19 0.0517(13) 0.0381(11) 0.0227(9) 0.0129(9) 0.0010(9) -0.0022(8)
    C20 0.0744(18) 0.0837(19) 0.0292(12) 0.0079(15) -0.0155(12) -0.0012(12)
    C21 0.0329(11) 0.0404(12) 0.0580(14) 0.0097(9) -0.0171(10) -0.0066(10)
    C22 0.0306(9) 0.0219(9) 0.0253(9) 0.0054(7) -0.0095(7) -0.0073(7)
    C23 0.0517(13) 0.0244(10) 0.0470(12) 0.0056(9) -0.0197(10) -0.0126(9)
_geom_special_details
;
All e.s.d.'s (except the e.s.d. in the dihedral angle between two l.s. planes)
are estimated using the full covariance matrix. The cell e.s.d.'s are taken
into account individually in the estimation of e.s.d.'s in distances, angles
and torsion angles; correlations between e.s.d.'s in cell parameters are only
used when they are defined by crystal symmetry. An approximate (isotropic)
treatment of cell e.s.d.'s is used for estimating e.s.d.'s involving l.s.
planes.
;
loop_
    _geom_bond_atom_site_label_1
    _geom_bond_atom_site_label_2
    _geom_bond_site_symmetry_2
    _geom_bond_distance
    _geom_bond_publ_flag
    S O1 . 1.4322(12) ?
    S O2 . 1.4382(13) ?
    S N . 1.6597(14) ?
    S C9 . 1.7880(16) ?
    N C1 . 1.478(2) ?
    N C2 . 1.504(2) ?
    C1 C2 . 1.489(2) ?
    C1 H1A . 0.9900 ?
    C1 H1B . 0.9900 ?
    C2 C3 . 1.486(2) ?
    C2 H2 . 1.0000 ?
    C3 C4 . 1.385(2) ?
    C3 C8 . 1.389(2) ?
    C4 C5 . 1.384(3) ?
    C4 H4 . 0.9500 ?
    C5 C6 . 1.382(3) ?
    C5 H5 . 0.9500 ?
    C6 C7 . 1.378(3) ?
    C6 H6 . 0.9500 ?
    C7 C8 . 1.390(3) ?
    C7 H7 . 0.9500 ?
    C8 H8 . 0.9500 ?
    C9 C14 . 1.415(2) ?
    C9 C10 . 1.416(2) ?
    C10 C11 . 1.396(2) ?
    C10 C16 . 1.531(2) ?
    C11 C12 . 1.385(2) ?
    C11 H11 . 0.9500 ?
    C12 C13 . 1.384(2) ?
    C12 C19 . 1.520(2) ?
    C13 C14 . 1.389(2) ?
    C13 H13 . 0.9500 ?
    C14 C22 . 1.530(2) ?
    C15 C16 . 1.518(3) ?
    C15 H15A . 0.9800 ?
    C15 H15B . 0.9800 ?
    C15 H15C . 0.9800 ?
    C16 C17 . 1.503(3) ?
    C16 H16 . 1.0000 ?
    C17 H17A . 0.9800 ?
    C17 H17B . 0.9800 ?
    C17 H17C . 0.9800 ?
    C18 C19 . 1.519(3) ?
    C18 H18A . 0.9800 ?
    C18 H18B . 0.9800 ?
    C18 H18C . 0.9800 ?
    C19 C20 . 1.519(3) ?
    C19 H19 . 1.0000 ?
    C20 H20A . 0.9800 ?
    C20 H20B . 0.9800 ?
    C20 H20C . 0.9800 ?
    C21 C22 . 1.528(3) ?
    C21 H21A . 0.9800 ?
    C21 H21B . 0.9800 ?
    C21 H21C . 0.9800 ?
    C22 C23 . 1.525(2) ?
    C22 H22 . 1.0000 ?
    C23 H23A . 0.9800 ?
    C23 H23B . 0.9800 ?
    C23 H23C . 0.9800 ?
loop_
    _geom_angle_atom_site_label_1
    _geom_angle_atom_site_label_2
    _geom_angle_atom_site_label_3
    _geom_angle_site_symmetry_1
    _geom_angle_site_symmetry_3
    _geom_angle
    _geom_angle_publ_flag
    O1 S O2 . . 116.59(8) ?
    O1 S N . . 105.66(7) ?
    O2 S N . . 111.07(7) ?
    O1 S C9 . . 108.62(7) ?
    O2 S C9 . . 111.50(7) ?
    N S C9 . . 102.29(7) ?
    C1 N C2 . . 59.91(11) ?
    C1 N S . . 118.58(11) ?
    C2 N S . . 113.79(11) ?
    N C1 C2 . . 60.94(10) ?
    N C1 H1A . . 117.7 ?
    C2 C1 H1A . . 117.7 ?
    N C1 H1B . . 117.7 ?
    C2 C1 H1B . . 117.7 ?
    H1A C1 H1B . . 114.8 ?
    C3 C2 C1 . . 124.07(16) ?
    C3 C2 N . . 115.58(13) ?
    C1 C2 N . . 59.15(10) ?
    C3 C2 H2 . . 115.3 ?
    C1 C2 H2 . . 115.3 ?
    N C2 H2 . . 115.3 ?
    C4 C3 C8 . . 119.08(16) ?
    C4 C3 C2 . . 121.46(15) ?
    C8 C3 C2 . . 119.45(16) ?
    C5 C4 C3 . . 120.59(17) ?
    C5 C4 H4 . . 119.7 ?
    C3 C4 H4 . . 119.7 ?
    C6 C5 C4 . . 120.28(18) ?
    C6 C5 H5 . . 119.9 ?
    C4 C5 H5 . . 119.9 ?
    C7 C6 C5 . . 119.43(18) ?
    C7 C6 H6 . . 120.3 ?
    C5 C6 H6 . . 120.3 ?
    C6 C7 C8 . . 120.63(18) ?
    C6 C7 H7 . . 119.7 ?
    C8 C7 H7 . . 119.7 ?
    C3 C8 C7 . . 119.96(18) ?
    C3 C8 H8 . . 120.0 ?
    C7 C8 H8 . . 120.0 ?
    C14 C9 C10 . . 121.29(15) ?
    C14 C9 S . . 116.84(12) ?
    C10 C9 S . . 121.69(12) ?
    C11 C10 C9 . . 117.04(15) ?
    C11 C10 C16 . . 116.07(14) ?
    C9 C10 C16 . . 126.88(15) ?
    C12 C11 C10 . . 123.22(15) ?
    C12 C11 H11 . . 118.4 ?
    C10 C11 H11 . . 118.4 ?
    C13 C12 C11 . . 117.74(16) ?
    C13 C12 C19 . . 121.16(16) ?
    C11 C12 C19 . . 121.07(16) ?
    C12 C13 C14 . . 123.04(16) ?
    C12 C13 H13 . . 118.5 ?
    C14 C13 H13 . . 118.5 ?
    C13 C14 C9 . . 117.56(15) ?
    C13 C14 C22 . . 116.53(15) ?
    C9 C14 C22 . . 125.91(15) ?
    C16 C15 H15A . . 109.5 ?
    C16 C15 H15B . . 109.5 ?
    H15A C15 H15B . . 109.5 ?
    C16 C15 H15C . . 109.5 ?
    H15A C15 H15C . . 109.5 ?
    H15B C15 H15C . . 109.5 ?
    C17 C16 C15 . . 112.2(2) ?
    C17 C16 C10 . . 111.28(16) ?
    C15 C16 C10 . . 111.45(16) ?
    C17 C16 H16 . . 107.2 ?
    C15 C16 H16 . . 107.2 ?
    C10 C16 H16 . . 107.2 ?
    C16 C17 H17A . . 109.5 ?
    C16 C17 H17B . . 109.5 ?
    H17A C17 H17B . . 109.5 ?
    C16 C17 H17C . . 109.5 ?
    H17A C17 H17C . . 109.5 ?
    H17B C17 H17C . . 109.5 ?
    C19 C18 H18A . . 109.5 ?
    C19 C18 H18B . . 109.5 ?
    H18A C18 H18B . . 109.5 ?
    C19 C18 H18C . . 109.5 ?
    H18A C18 H18C . . 109.5 ?
    H18B C18 H18C . . 109.5 ?
    C20 C19 C18 . . 111.1(2) ?
    C20 C19 C12 . . 111.87(18) ?
    C18 C19 C12 . . 110.91(17) ?
    C20 C19 H19 . . 107.6 ?
    C18 C19 H19 . . 107.6 ?
    C12 C19 H19 . . 107.6 ?
    C19 C20 H20A . . 109.5 ?
    C19 C20 H20B . . 109.5 ?
    H20A C20 H20B . . 109.5 ?
    C19 C20 H20C . . 109.5 ?
    H20A C20 H20C . . 109.5 ?
    H20B C20 H20C . . 109.5 ?
    C22 C21 H21A . . 109.5 ?
    C22 C21 H21B . . 109.5 ?
    H21A C21 H21B . . 109.5 ?
    C22 C21 H21C . . 109.5 ?
    H21A C21 H21C . . 109.5 ?
    H21B C21 H21C . . 109.5 ?
    C23 C22 C21 . . 111.22(16) ?
    C23 C22 C14 . . 110.57(14) ?
    C21 C22 C14 . . 110.51(15) ?
    C23 C22 H22 . . 108.1 ?
    C21 C22 H22 . . 108.1 ?
    C14 C22 H22 . . 108.1 ?
    C22 C23 H23A . . 109.5 ?
    C22 C23 H23B . . 109.5 ?
    H23A C23 H23B . . 109.5 ?
    C22 C23 H23C . . 109.5 ?
    H23A C23 H23C . . 109.5 ?
    H23B C23 H23C . . 109.5 ?
_shelx_hkl_checksum     24136
_shelx_hkl_file
;
   0   0  -2 23467.5 719.883   7
   0   0  -2 20934.8 706.453  11
   0   0   3 1850.10 177.924   3
   0   0  -3 1798.13 200.475   7
   0   0   3 2211.60 218.786   7
   0   0  -3 2220.93 203.983   3
   0   0  -3 1989.80 208.426  11
   0   0   3 2132.36 206.543   6
   0   0  -3 2253.45 210.429   6
   0   0   4 113052. 2909.78   7
   0   0   4 105995. 2812.02   3
   0   0   4 109294. 2896.49   6
   0   0  -4 103227. 2590.02   2
   0   0  -4 104203. 2872.72  11
   0   0  -4 113621. 2910.17   6
   0   0  -4 106244. 2818.62   3
   0   0   4 103410. 2593.82   2
   0   0  -4 107136. 2895.71   7
   0   0  -5 307816. 7670.01   7
   0   0  -5 298549. 7631.07  11
   0   0   5 297272. 7550.54   3
   0   0   5 312578. 7661.40   6
   0   0  -5 319601. 7574.00   3
   0   0  -5 296319. 7254.11   2
   0   0   5 332940. 7690.34   7
   0   0  -5 331806. 7691.21   6
   0   0   5 305496. 7263.04   2
   0   0   6 5381.43 283.182   2
   0   0   6 5275.33 467.033   6
   0   0   6 6442.44 500.939   7
   0   0  -6 5322.48 467.984   7
   0   0  -6 5202.24 282.060   2
   0   0   6 5658.20 444.330   3
   0   0  -6 5147.05 432.890   3
   0   0  -6 6129.24 502.601  11
   0   0  -6 5544.75 465.227   6
   0   0  -7 157114. 4344.42   7
   0   0   7 150329. 4335.70   6
   0   0  -7 157662. 4229.06   3
   0   0   7 147761. 4183.81   3
   0   0   7 155387. 3816.32   2
   0   0  -7 150457. 3806.56   2
   0   0  -7 149270. 4306.77  11
   0   0  -8 134308. 3524.57   2
   0   0   8 145039. 3546.17   2
   0   0  -8 147870. 4109.16   8
   0   0   8 141806. 4153.78   6
   0   0  -8 138405. 4129.84  11
   0   0   8 137400. 3971.98   3
   0   0  -8 147976. 4035.46   3
   0   0  -8 140863. 4124.87   7
   0   0  -9 221471. 5609.38   2
   0   0   9 240364. 5635.78   2
   0   0   9 223965. 6140.49   3
   0   0  -9 221620. 6289.50  11
   0   0  -9 244441. 6384.75   7
   0   0   9 231913. 6345.53   6
   0   0  10 1577.11 370.776   3
   0   0 -10 1425.13 330.867  11
   0   0  10 1517.04 361.021   6
   0   0 -10 1582.57 390.544   7
   0   0 -10 1711.18 193.215   2
   0   0  11 35411.7 1723.12   6
   0   0 -11 33225.6 1677.05  11
   0   0 -11 33499.7 1106.44   2
   0   0 -11 33067.6 1690.20   7
   0   0 -12 22467.7 843.447   2
   0   0 -12 21396.4 1364.18  11
   0   0 -12 22530.5 1399.80   7
   0   0  12 24277.6 1443.08   6
   0   0 -13 2659.35 521.423   7
   0   0 -13 3526.54 569.091  11
   0   0  13 4166.75 603.187   6
   0   0 -13 3651.65 290.200   2
   0   0 -14 2400.33 537.641   7
   0   0 -14 2135.62 221.778   2
   0   0  14 2485.32 495.819   6
   0   0 -14 1591.55 466.408  11
   0   0  15 9663.26 1009.93   6
   0   0 -15 10558.8 1058.20   7
   0   0 -15 9660.58 1009.93  11
   0   0 -16 166.581 259.001   7
   0   0 -16 137.383 278.460  11
   0   0  16 787.396 383.115   6
   0   0  17 2864.78 533.139  12
   0   0 -17 2325.08 568.612  11
   0   0 -17 3096.80 618.632   7
   0   0  17 1253.43 424.242   6
   0   0 -18 922.680 455.084  11
   0   0  18 1242.95 425.576   6
   0   0 -18 1064.01 421.982   7
   0   0  18 1114.84 431.648  12
   0   0 -19 4203.40 765.662  11
   0   0 -19 3868.14 746.725   7
   0   0  19 4867.21 838.875   6
   0   0  19 3783.72 626.760  12
   0   0  20-284.666 428.247   6
   0   0 -20 156.879 338.543   7
   0   0 -20 80.4646 271.741  11
   0   0  20-59.1212 253.706  12
   0   0  21 16652.1 1637.13   6
   0   0  21 17638.0 1447.73  12
   0   0 -21 17606.0 1689.45   7
   0   0 -21 15810.4 1592.31  11
   0   0  22 1598.21 625.726   6
   0   0 -22 2496.50 721.558   7
   0   0 -22 1836.66 633.663  11
   0   1 -22 4375.83 901.076  11
   0  -1  22 5115.64 860.614  12
   0  -1  21 11410.7 1204.40  12
   0   1 -21 10886.1 1354.33   7
   0  -1  21 10173.2 1315.16   6
   0   1 -21 8390.91 1201.09  11
   0   1 -20 256.964 305.186   7
   0   1 -20 178.905 303.253  11
   0  -1  20 401.365 291.322  12
   0  -1  20 120.470 294.224   6
   0   1 -19 2698.12 639.620   7
   0   1 -19 1511.88 458.802  11
   0  -1  19 1720.59 503.058  12
   0  -1  19 1654.44 518.728   6
   0  -1  18 128.031 270.736  12
   0   1 -18 164.916 274.937   7
   0  -1  18-14.0815 298.077   6
   0   1 -18 345.165 366.012  11
   0  -1  17 10073.8 1130.33   6
   0  -1  17 11134.2 1068.13  12
   0   1 -17 10438.6 1171.48   7
   0   1 -17 10224.6 1124.35  11
   0  -1  16 6944.54 909.990   6
   0   1 -16 8571.28 1016.57   7
   0   1 -16 5855.32 847.237  11
   0  -1  16 7080.43 857.173  12
   0  -1  15 5352.93 788.735   6
   0   1 -15 5071.93 742.039   7
   0   1 -15 4442.27 710.471  11
   0  -1  15 5610.04 720.753  12
   0  -1  14 1779.02 435.436  12
   0  -1  14 2018.44 460.720   6
   0   1 -14 2031.13 512.381  11
   0   1 -14 1979.32 455.948   7
   0   1 -14 1855.95 259.523   2
   0  -1  13 3056.71 548.919   6
   0   1 -13 3573.81 616.534   7
   0   1 -13 3023.39 320.201   2
   0   1 -13 2686.86 524.328  11
   0   1 -13 3074.67 374.317   4
   0   1 -12 937.125 195.955   2
   0  -1  12 1388.18 391.769   6
   0   1 -12 1759.38 445.102   7
   0   1 -12 1471.93 391.942  11
   0   1 -11 448.764 223.062   7
   0  -1  11-213.268 215.802   6
   0   1 -11 324.205 131.292   2
   0   1 -11 346.409 283.290  11
   0   1 -10 11134.5 907.888  11
   0   1 -10 11908.7 934.442   7
   0  -1  10 12875.9 968.465   6
   0   1 -10 12386.0 645.985   2
   0   1  -9 23913.9 952.909   2
   0   1  -9 23410.6 1284.45  11
   0  -1   9 23521.5 1303.13   6
   0   1  -9 23718.7 1312.67   7
   0   1  -8 91968.1 3011.42  11
   0  -1   8 92209.9 3049.62   6
   0   1  -8 96704.4 3106.76   7
   0   1  -8 92149.4 2592.05   2
   0   1  -7 461329. 11371.0   2
   0   1  -7 483739. 11889.7   7
   0   1  -7 498557. 11841.7   3
   0  -1   7 477883. 11855.5   6
   0   1  -6 2276.98 239.085   2
   0  -1   6 2430.65 361.706   6
   0   1  -6 2958.85 393.538   7
   0  -1   6 2855.72 367.237   7
   0   1  -5 16401.5 687.407   2
   0  -1   5 16598.4 844.620   6
   0   1  -5 16438.5 861.871   7
   0  -1   5 19068.2 894.306   7
   0   1  -5 16832.8 852.476   3
   0  -1   4 269397. 6926.28   6
   0   1  -4 273629. 6747.55   2
   0   1  -4 280312. 6972.61   7
   0  -1   4 289681. 6990.81   7
   0   1  -4 286143. 6972.23   3
   0   1  -3 50525.3 1604.54   3
   0   1  -3 52288.1 1491.75   2
   0   1  -3 51669.3 1606.43   7
   0  -1   3 53522.6 1624.64   7
   0  -1   3 50955.8 1571.67   6
   0  -1   2 8676.17 447.872   7
   0  -1   2 9355.37 431.050   6
   0   1  -2 8645.44 421.374   4
   0  -1   2 9267.10 464.749   1
   0   1  -2 9689.12 457.905   7
   0  -1   1 26068.4 835.421  12
   0   1  -1 25411.3 802.760   7
   0  -1   1 24977.0 762.606   6
   0   1  -1 26524.1 829.203   1
   0  -1   1 25877.9 824.421   4
   0   1   2 354073. 8027.07   6
   0  -1  -2 335333. 8131.05  11
   0   1   2 330348. 8133.84  10
   0  -1  -2 352395. 8064.69   7
   0  -1  -2 355121. 8064.05   4
   0   1   2 347697. 8146.56   9
   0   1   3 32679.3 1060.93   9
   0  -1  -3 32443.3 987.220   6
   0  -1  -3 32084.2 1053.69  11
   0   1   3 32965.2 989.304   6
   0  -1  -3 31566.8 1052.71   8
   0   1   3 32188.6 1063.31   8
   0  -1  -3 28311.6 900.196   3
   0  -1  -3 32461.2 1004.00   7
   0   1   3 33300.1 1012.49   7
   0  -1  -3 32399.2 921.389   4
   0   1   3 32290.3 925.365   4
   0   1   3 33830.4 1064.16  11
   0   1   3 32020.6 910.412   3
   0  -1  -4 45406.1 1363.27   3
   0  -1  -4 47773.8 1529.80   8
   0   1   4 46402.1 1314.48   4
   0   1   4 51879.7 1507.09   7
   0  -1  -4 51883.5 1495.67   6
   0   1   4 48828.6 1369.22   3
   0   1   4 50107.1 1483.06   6
   0   1   4 49898.5 1537.27  11
   0  -1  -4 50180.3 1487.98   7
   0   1   4 48895.5 1526.07   8
   0  -1  -4 47431.8 1314.98   4
   0  -1  -4 47996.9 1534.25  11
   0   1   5 63881.1 1678.27   2
   0   1   5 63755.6 1825.63   3
   0  -1  -5 62192.4 1712.34   4
   0  -1  -5 66909.8 1979.06   7
   0   1   5 66475.8 2017.51  11
   0   1   5 64462.4 2015.13   8
   0   1   5 66053.0 1967.79   6
   0  -1  -5 64007.5 1831.01   3
   0  -1  -5 65280.3 2001.99   8
   0   1   5 71101.1 1998.81   7
   0  -1  -5 65171.9 2018.81  11
   0  -1  -5 65686.6 1959.42   6
   0  -1  -6 128049. 3414.18   6
   0   1   6 133269. 3438.59   7
   0  -1  -6 125700. 3397.89   7
   0   1   6 123124. 3439.80   8
   0  -1  -6 117299. 3422.31  11
   0   1   6 118963. 3209.12   3
   0  -1  -6 120648. 3226.30   3
   0   1   6 126414. 3447.26  11
   0  -1  -6 122065. 3428.63   8
   0   1   6 116923. 2976.31   2
   0  -1  -6 115977. 3033.24   4
   0   1   6 121862. 3381.23   6
   0   1   7 24695.1 1004.33   3
   0  -1  -7 25001.6 848.789   4
   0  -1  -7 25820.4 1147.25   7
   0  -1  -7 25098.6 1016.78   3
   0   1   7 28841.2 1187.01   7
   0  -1  -7 26230.5 1192.09  11
   0   1   7 26510.4 1163.33   6
   0  -1  -7 26959.6 1171.20   8
   0  -1  -7 27511.7 1165.45   6
   0   1   7 28165.9 1209.53  11
   0   1   7 24310.2 783.630   2
   0  -1  -8 29097.1 994.529   4
   0  -1  -8 33746.5 1404.82   8
   0  -1  -8 31786.6 1406.48  11
   0  -1  -8 35648.4 1429.85   6
   0   1   8 33430.6 1406.83   6
   0   1   8 27939.4 909.029   2
   0  -1  -8 31998.1 1234.53   3
   0   1   8 29147.3 1199.99   3
   0  -1  -8 31791.0 1369.47   7
   0   1   8 37145.7 1442.45   7
   0  -1  -9 99019.3 2879.35   3
   0  -1  -9 99118.5 3080.83   7
   0   1   9 94004.5 2836.63   3
   0  -1  -9 93267.8 2521.27   4
   0  -1  -9 90755.4 3061.72  11
   0   1   9 91699.4 2406.10   2
   0   1   9 97912.6 3078.86   6
   0   1  10 24279.2 1171.72   3
   0   1  10 24675.6 812.334   2
   0  -1 -10 25275.7 1349.94  11
   0   1  10 26154.6 1349.42   6
   0  -1 -10 27288.3 1219.18   3
   0  -1 -10 24391.4 912.547   4
   0  -1 -10 27085.7 1369.37   7
   0  -1 -11 6337.40 659.735   7
   0  -1 -11 5925.38 391.312   4
   0   1  11 6793.01 689.629   6
   0   1  11 5998.66 568.454   3
   0   1  11 5812.17 314.939   2
   0  -1 -11 6059.19 653.443  11
   0  -1 -12 2391.14 257.390   4
   0   1  12 2977.03 491.023   6
   0  -1 -12 2415.54 427.094   7
   0   1  12 2637.77 202.304   2
   0  -1 -12 2507.20 458.599  11
   0   1  12 2833.05 428.050   3
   0  -1 -13-8.88159 254.567  11
   0  -1 -13 270.995 271.736   7
   0   1  13-88.4934 194.366   3
   0   1  13 373.666 268.281   6
   0  -1 -13 137.611 99.9337   4
   0  -1 -14 14831.8 1166.42   7
   0   1  14 13350.8 1124.20   6
   0  -1 -14 14507.4 1176.00  11
   0  -1 -14 13778.1 686.394   4
   0   1  15 8736.78 940.810   6
   0  -1 -15 8201.55 914.205  11
   0  -1 -15 8249.91 518.245   4
   0  -1 -15 6960.01 838.244   7
   0   1  16 624.441 295.116   6
   0  -1 -16 819.862 406.164  11
   0  -1 -16 217.569 241.818   7
   0   1  17 29538.9 1920.42   6
   0  -1 -17 29804.8 1948.28   7
   0  -1 -17 31866.5 2008.19  11
   0  -1 -18 1252.58 498.616  11
   0  -1 -18 1305.53 476.243   7
   0   1  18 1187.84 444.058   6
   0   1  19 698.228 292.429  12
   0  -1 -19-95.7044 320.877  11
   0  -1 -19 15.5078 270.848   7
   0   1  19 62.8445 269.913   6
   0  -1 -20 3498.36 715.985   7
   0   1  20 2222.19 618.385   6
   0  -1 -20 3336.18 751.704  11
   0   1  20 2604.44 504.756  12
   0  -1 -21 266.932 409.115   7
   0  -1 -21 570.329 429.879  11
   0   1  21 444.601 409.159   6
   0  -1 -22 432.351 321.534  11
   0   1  22 760.008 427.593   6
   0  -1 -22 1368.30 527.000   7
   0   1  23 20418.5 1891.16   6
   0  -1 -23 20263.2 1897.74  11
   0  -1 -23 20457.8 1896.80   7
   0  -2  22 3534.87 751.462  12
   0   2 -21-61.6257 344.887  11
   0  -2  21 37.3867 336.774  12
   0  -2  21 501.647 429.780   6
   0   2 -21 388.036 397.165   7
   0  -2  20 1190.91 470.850  12
   0  -2  20 1831.53 567.013   6
   0   2 -20 1612.64 483.730  11
   0   2 -20 2139.45 626.356   7
   0   2 -19 7311.14 1069.08  11
   0   2 -19 6166.05 972.101   7
   0  -2  19 4419.32 844.500   6
   0  -2  19 5955.33 870.104  12
   0  -2  18 308.292 339.292  12
   0   2 -18 291.307 296.242   7
   0  -2  18-247.992 283.274   6
   0   2 -18 795.768 445.980  11
   0  -2  17 15042.1 1433.15   6
   0   2 -17 14547.6 1406.76   7
   0   2 -17 14898.8 1384.41  11
   0  -2  17 14402.5 1295.12  12
   0   2 -16 209.767 235.125   7
   0  -2  16 1131.96 410.785   6
   0  -2  16 1355.02 417.255  12
   0   2 -16 1015.33 423.548  11
   0   2 -15 2901.81 603.917   7
   0  -2  15 2964.83 597.127   6
   0  -2  15 4519.53 713.346  12
   0   2 -15 2813.93 632.252  11
   0   2 -14 655.599 368.398   7
   0   2 -14 277.457 166.983   2
   0   2 -14 37.4291 272.653  11
   0  -2  14 34.1543 238.486   6
   0   2 -13 10925.5 725.388   2
   0  -2  13 11100.7 1038.29   6
   0  -2  13 10888.7 1004.90  12
   0   2 -13 9334.34 965.414  11
   0   2 -13 10730.5 1040.29   7
   0  -2  12 641.621 313.967  12
   0   2 -12 922.414 413.970  11
   0   2 -12 820.706 343.109   7
   0  -2  12 559.675 320.428   6
   0   2 -12 277.037 166.306   2
   0  -2  11 18048.1 1255.20   6
   0   2 -11 18258.3 1254.08  11
   0  -2  11 19334.0 1252.73  12
   0   2 -11 19813.0 1328.08   7
   0   2 -11 19532.6 979.599   2
   0  -2  10 13689.3 1027.12  12
   0   2 -10 13970.1 1051.84   7
   0  -2  10 14581.4 1063.43   6
   0   2 -10 13269.6 786.333   2
   0   2 -10 14887.5 875.846   4
   0  -2   9 37382.5 1724.76  12
   0   2  -9 35449.4 1731.99   7
   0   2  -9 36399.8 1430.73   2
   0   2  -9 38868.1 1511.36   4
   0  -2   9 34812.1 1701.52   6
   0   2  -8 13412.0 956.425   7
   0   2  -8 14496.4 816.132   4
   0   2  -8 12851.7 740.121   2
   0  -2   8 13940.5 963.329   6
   0  -2   8 13765.6 945.897  12
   0  -2   7 20764.7 1133.09   6
   0   2  -7 20793.7 996.682   4
   0   2  -7 21163.5 967.615   2
   0   2  -7 21822.3 1170.91   7
   0   2  -6 54405.1 1827.97   4
   0  -2   6 53091.4 1978.67  12
   0   2  -6 54334.0 2001.42   7
   0   2  -6 51717.9 1755.93   2
   0  -2   6 52547.3 1933.36   6
   0   2  -5 15493.1 801.944   2
   0   2  -5 18185.3 964.593   3
   0  -2   5 18447.5 960.593   1
   0   2  -5 17408.4 929.889   7
   0  -2   5 15841.8 860.909   6
   0  -2   5 17522.7 946.317  12
   0  -2   5 17437.3 927.483   7
   0   2  -5 17418.3 854.059   4
   0   2  -4 348046. 8592.08   3
   0   2  -4 330132. 8499.28   7
   0  -2   4 338677. 8563.50  12
   0  -2   4 352670. 8532.85   7
   0  -2   4 318577. 8417.06   6
   0   2  -4 344299. 8428.83   4
   0  -2   4 358889. 8581.39   1
   0   2  -4 339652. 8387.99   2
   0  -2   3 44856.2 1569.54  12
   0  -2   3 45660.5 1558.51   1
   0  -2   3 42966.7 1446.07   6
   0   2  -3 44213.1 1500.61   4
   0   2  -3 44367.8 1524.31   7
   0   2  -2 205243. 5152.28   4
   0   2  -2 196474. 5081.75   7
   0  -2   2 190228. 4981.48   6
   0  -2   2 207276. 5185.41  12
   0   2  -2 204763. 5152.95   1
   0  -2   2 199844. 5126.21   4
   0  -2   2 208774. 5153.80   1
   0  -2   1 628735. 14815.2   1
   0  -2   1 619946. 14851.8   4
   0   2  -1 625568. 14817.5   1
   0   2  -1 669142. 14883.9   4
   0  -2   1 624898. 14849.7  12
   0  -2   1 574345. 14609.8   6
   0   2  -1 674070. 14881.3  12
   0  -2   0 76785.3 2201.19   1
   0   2   0 78625.8 2210.11   1
   0  -2   0 80153.9 2256.16  12
   0  -2   0 75967.3 2241.39   9
   0   2   0 88580.8 2281.88  12
   0  -2   0 80131.1 2008.94   6
   0  -2   0 83186.0 2300.32   4
   0   2   0 89303.1 2329.48   4
   0  -2  -1 491.773 140.349   9
   0  -2  -1 1074.28 180.145   4
   0  -2  -1 923.919 154.946   1
   0   2   1 1183.17 163.857  12
   0   2   1 708.309 149.455   9
   0   2   1 875.521 151.798   1
   0   2   1 1280.34 197.635   4
   0  -2  -1 1107.33 157.826  12
   0  -2  -2 485224. 11154.7   4
   0   2   2 448167. 11030.3   1
   0  -2  -2 464078. 11004.6  12
   0   2   2 464791. 11169.9  10
   0  -2  -2 433007. 11021.1   1
   0   2   2 496105. 11168.2   4
   0  -2  -2 488702. 11167.7   9
   0   2   2 496951. 11026.8  12
   0   2   2 483656. 11169.1   9
   0  -2  -3 140049. 3594.80   9
   0   2   3 130932. 3574.25  10
   0  -2  -3 143765. 3534.14   4
   0   2   3 146035. 3543.14   4
   0  -2  -3 141038. 3331.63   6
   0   2   3 146081. 3338.27   6
   0   2   3 144061. 3457.97   7
   0   2   3 134856. 3585.37   9
   0   2   3 133178. 3370.96  12
   0   2   3 133454. 3563.32  11
   0  -2  -3 121402. 3344.41  12
   0  -2  -3 127000. 3571.36  10
   0   2   3 124850. 3440.52   1
   0   2   4 783215. 17828.2   6
   0   2   4 772979. 18069.5   9
   0  -2  -4 746431. 17892.2   7
   0   2   4 800818. 17913.1   4
   0  -2  -4 788102. 18082.2   9
   0   2   4 759127. 18077.9   8
   0  -2  -4 765005. 17819.1   6
   0   2   4 805791. 17924.4   7
   0   2   4 719236. 17724.0  12
   0  -2  -4 778459. 17899.6   4
   0  -2  -4 720940. 18025.5  10
   0   2   4 758298. 18046.0  11
   0  -2  -4 670095. 17706.7  12
   0   2   5 31494.8 1102.07   7
   0   2   5 30686.2 1023.75   4
   0   2   5 29850.6 1185.27   9
   0  -2  -5 28797.9 1170.44  11
   0   2   5 29289.6 1190.82   8
   0  -2  -5 30488.1 1019.08   4
   0   2   5 26763.3 900.450  12
   0  -2  -5 31112.4 1057.98   6
   0  -2  -5 27906.4 1162.14  10
   0   2   5 30390.9 1182.78  11
   0   2   5 28250.0 939.864   3
   0   2   5 29266.8 1040.92   6
   0  -2  -5 30585.5 1103.04   7
   0   2   6 27341.7 979.669   3
   0  -2  -6 29374.9 1243.57   8
   0  -2  -6 28534.3 1007.79   4
   0   2   6 32690.3 1180.59   7
   0   2   6 30578.2 1135.04   6
   0   2   6 28745.4 1017.25   4
   0  -2  -6 30863.3 1133.19   6
   0  -2  -6 28111.6 1223.20  11
   0  -2  -6 27300.1 1117.83   7
   0   2   6 30503.6 1241.45  11
   0   2   6 28425.6 1224.01   9
   0   2   6 28336.3 1233.85   8
   0  -2  -7 31391.4 1112.37   4
   0   2   7 34150.5 1167.92   3
   0  -2  -7 31644.6 1152.58   3
   0   2   7 38802.5 1392.17   7
   0  -2  -7 33536.1 1423.06  11
   0  -2  -7 35395.8 1336.05   6
   0  -2  -7 32301.2 1333.18   7
   0   2   7 35894.9 1445.25   8
   0   2   7 34271.8 1450.96   9
   0   2   7 32858.8 1131.00   4
   0  -2  -7 36051.3 1442.32   8
   0   2   7 36211.9 1443.37  11
   0   2   7 34392.6 1322.44   6
   0  -2  -8 55078.3 1817.93   3
   0   2   8 58852.9 2132.59   8
   0  -2  -8 55022.5 2105.01  11
   0  -2  -8 60902.5 2065.01   7
   0   2   8 56878.0 1817.83   3
   0  -2  -8 61908.1 2054.42   6
   0   2   8 58934.9 2026.67   6
   0  -2  -8 56716.8 1727.48   4
   0  -2  -9 1505.94 211.867   4
   0   2   9 1215.04 166.490   2
   0   2   9 1063.01 261.257   6
   0  -2  -9 1334.96 239.768   3
   0  -2  -9 1020.54 296.535  11
   0   2   9 1549.52 351.199   8
   0   2   9 1432.15 238.495   3
   0  -2  -9 1383.42 293.032   7
   0   2  10 2360.72 216.959   2
   0   2  10 2512.60 377.809   6
   0  -2 -10 2868.78 449.122  11
   0  -2 -10 2309.66 373.917   7
   0  -2 -10 2396.04 248.070   4
   0   2  10 2230.47 300.435   3
   0   2  10 2537.83 471.153   8
   0  -2 -10 2792.00 341.750   3
   0  -2 -11 5393.15 382.316   4
   0  -2 -11 4898.94 579.553   7
   0   2  11 5767.14 611.962   6
   0   2  11 4746.66 469.193   3
   0   2  11 4647.06 308.977   2
   0  -2 -11 6044.09 664.434  11
   0  -2 -11 5597.00 510.338   3
   0   2  12 4496.14 290.462   2
   0  -2 -12 4507.81 628.247  11
   0   2  12 4631.46 574.742   6
   0   2  12 4792.19 501.645   3
   0  -2 -12 4580.96 582.696   7
   0  -2 -12 4983.87 368.963   4
   0  -2 -13 1052.94 392.976  11
   0   2  13 708.531 270.492   6
   0  -2 -13 568.004 170.227   4
   0  -2 -13 607.321 303.114   7
   0   2  13 346.498 82.5450   2
   0   2  13 815.581 261.142   3
   0   2  14 12040.0 877.279   3
   0  -2 -14 12570.2 1052.70   7
   0   2  14 11483.5 998.843   6
   0  -2 -14 12804.8 1095.58  11
   0   2  14 10870.9 455.265   2
   0  -2 -14 12972.7 640.383   4
   0  -2 -15 643.113 364.255  11
   0   2  15 687.834 293.761   3
   0   2  15 734.412 307.387   6
   0  -2 -15 934.476 323.515   7
   0  -2 -15 953.694 187.918   4
   0  -2 -16 416.488 219.745   7
   0   2  16 339.029 309.511   6
   0  -2 -16 620.674 292.779  11
   0  -2 -17 2333.00 521.483   7
   0   2  17 3527.73 651.275   6
   0  -2 -17 3212.10 628.473  11
   0  -2 -18-33.4186 297.290  11
   0   2  18 329.949 308.098   6
   0  -2 -18 0.40601 296.849   7
   0  -2 -19 11165.7 1233.90  11
   0  -2 -19 11605.1 1234.52   7
   0   2  19 11145.4 1208.51   6
   0   2  20 18616.4 1605.38   6
   0  -2 -20 15363.1 1514.43  11
   0  -2 -20 17624.7 1583.38   7
   0  -2 -21 2684.26 671.005  11
   0   2  21 1536.34 512.299   6
   0  -2 -21 2395.14 624.078   7
   0  -2 -22 640.722 435.472  11
   0   2  22-397.703 327.019   6
   0  -2 -22-101.177 315.014   7
   0  -2 -23 13307.7 1486.72   7
   0  -2 -23 13244.2 1516.77  11
   0   2  23 14907.4 1569.77   6
   0  -3  22 11352.7 1365.42  12
   0  -3  21 249.618 338.250  12
   0   3 -21-378.864 472.286  11
   0  -3  20 226.194 369.787   6
   0   3 -20-250.129 459.562   7
   0   3 -20-0.54867 303.116  11
   0  -3  20-64.6519 313.690  12
   0   3 -19 447.595 331.150   7
   0   3 -19 487.630 310.258  11
   0  -3  19-164.180 356.808   6
   0  -3  19 230.741 319.261  12
   0  -3  18 3258.57 707.400  12
   0   3 -18 2969.55 721.801   7
   0   3 -18 2853.07 639.882  11
   0  -3  18 3016.10 702.499   6
   0  -3  17 3393.62 677.373  12
   0   3 -17 2672.16 662.386  11
   0   3 -17 2004.10 580.206   7
   0  -3  17 1750.55 503.906   6
   0  -3  16 316.005 327.566  12
   0  -3  16-334.383 357.619   6
   0   3 -16-4.16840 247.631  11
   0   3 -16 223.723 327.136   7
   0   3 -15 494.903 336.362   7
   0   3 -15 1507.14 462.167  11
   0  -3  15 1621.68 463.494   6
   0  -3  15 1497.31 486.876  12
   0   3 -14 2006.75 526.617  11
   0  -3  14 2372.00 548.552  12
   0   3 -14 2477.31 576.721   7
   0   3 -14 1778.51 327.458   2
   0  -3  14 1517.63 435.636   6
   0   3 -13 2965.83 434.438   2
   0  -3  13 4311.76 706.523   6
   0  -3  13 3526.01 626.560  12
   0   3 -13 3065.92 595.214   7
   0   3 -13 3174.36 649.901  11
   0   3 -12 3043.17 428.890   2
   0   3 -12 2227.62 523.728  11
   0  -3  12 2148.87 454.230   6
   0  -3  12 2313.14 502.081  12
   0   3 -12 1573.52 432.363   7
   0  -3  11 14340.0 1145.09   6
   0   3 -11 13620.7 1151.38   7
   0   3 -11 13880.4 919.189   2
   0  -3  11 15309.3 1186.61  12
   0   3 -10 1473.35 429.203   7
   0  -3  10 1870.79 425.215  12
   0  -3  10 1529.90 374.361   6
   0   3 -10 1928.12 359.201   2
   0  -3   9 14086.2 1034.70   6
   0  -3   9 13710.9 1074.06  12
   0   3  -9 16481.5 959.338   2
   0   3  -9 16435.9 1142.04   7
   0  -3   8 32893.5 1575.28   6
   0   3  -8 30268.5 1592.03   7
   0   3  -8 29655.1 1362.26   2
   0  -3   8 30419.3 1593.24  12
   0  -3   7 2850.91 417.626   6
   0   3  -7 2891.66 454.302   7
   0  -3   7 2708.02 451.560  12
   0   3  -7 2782.57 390.075   2
   0   3  -6 901.268 104.784   5
   0  -3   6 1937.55 319.062   6
   0   3  -6 1247.85 294.317   7
   0   3  -6 1136.45 257.684   2
   0  -3   6 1549.72 366.784  12
   0  -3   5 78194.0 2589.61   6
   0   3  -5 79979.6 2697.93   7
   0   3  -5 83643.2 2624.82   2
   0   3  -5 85036.9 2666.64   4
   0  -3   5 80176.4 2751.85  12
   0   3  -4 37071.8 1527.01   7
   0  -3   4 38641.1 1602.84  12
   0  -3   4 36890.8 1432.71   6
   0   3  -4 40373.8 1552.50   4
   0   3  -3 8355.79 610.652   7
   0  -3   3 8942.12 670.271  12
   0  -3   3 8313.33 536.672   6
   0  -3   3 9103.81 649.611   1
   0   3  -3 8797.41 636.846   4
   0  -3   2 13762.7 798.647  12
   0  -3   2 13395.2 636.442   6
   0   3  -2 14692.5 805.098   4
   0   3  -2 12724.1 757.400   1
   0  -3   2 13492.3 756.958   1
   0  -3   2 12997.5 770.427   4
   0   3  -2 12944.2 727.257   7
   0  -3   1 27605.8 975.360   6
   0   3  -1 31565.8 1225.53   1
   0  -3   1 30707.9 1210.85   1
   0  -3   1 30157.1 1226.42  12
   0  -3   1 30477.3 1254.77   4
   0   3  -1 31545.7 1263.68   4
   0  -3   1 30478.1 1212.83   9
   0   3  -1 33172.3 1263.57  12
   0  -3   0 15195.3 781.025   9
   0  -3   0 16161.8 833.315   4
   0  -3   0 15219.2 545.224   6
   0  -3   0 15681.6 783.383  12
   0   3   0 17464.5 806.723  12
   0   3   0 17459.8 850.434   4
   0  -3   0 14550.7 748.271   1
   0   3   0 15743.4 768.376   1
   0  -3  -1 2393.62 302.054   9
   0  -3  -1 3359.61 365.272   4
   0   3   1 2332.37 295.826   9
   0   3   1 3313.86 356.954   4
   0  -3  -1 3070.89 315.031  12
   0  -3  -1 2622.07 279.527   1
   0   3   1 2640.23 296.147   1
   0   3   1 3181.53 313.248  12
   0   3   2 588.756 174.185  10
   0  -3  -2 979.444 218.612   9
   0  -3  -2 656.854 220.182   4
   0   3   2 820.896 202.857   4
   0  -3  -2 745.879 184.640  12
   0   3   2 649.773 185.875   9
   0   3   2 427.783 151.048   1
   0  -3  -2 372.242 134.138   1
   0   3   2 707.589 174.887  12
   0   3   3 14090.1 711.589   4
   0  -3  -3 11852.5 689.565   9
   0   3   3 13023.6 589.159  12
   0   3   3 10427.0 583.910   1
   0   3   3 12440.6 688.437   9
   0  -3  -3 12617.7 691.674   4
   0  -3  -3 10733.7 558.042  12
   0  -3  -3 10755.9 584.809   1
   0   3   3 12167.6 697.061  10
   0   3   4 7758.82 565.594  10
   0  -3  -4 8976.08 564.209   4
   0   3   4 8243.25 476.184   7
   0  -3  -4 8146.91 580.865   9
   0   3   4 7484.03 489.684   1
   0   3   4 8503.71 582.381   9
   0  -3  -4 8630.95 373.834   6
   0  -3  -4 8255.33 504.460   1
   0   3   4 8583.41 448.052  12
   0  -3  -4 7972.90 443.082  12
   0   3   4 8469.91 547.596   4
   0   3   4 8185.21 373.550   6
   0  -3  -4 7751.42 562.925  10
   0   3   5 39649.5 1364.80   4
   0   3   5 36827.6 1159.19  12
   0  -3  -5 36080.6 1151.69   6
   0  -3  -5 37452.6 1341.25   4
   0   3   5 38480.4 1173.61   6
   0   3   5 36678.8 1480.55   8
   0   3   5 38023.5 1461.91   9
   0  -3  -5 31202.4 1118.24  12
   0   3   5 31668.8 1254.49   1
   0  -3  -5 37199.2 1283.89   7
   0   3   5 38939.9 1438.18  11
   0   3   5 35991.4 1440.32  10
   0  -3  -5 34560.9 1414.95  10
   0   3   5 38150.1 1285.25   7
   0  -3  -5 37668.9 1463.75   9
   0   3   6 299.562 106.244  12
   0   3   6 356.801 186.681   1
   0   3   6 399.444 161.534   7
   0  -3  -6 266.659 217.966   9
   0  -3  -6 230.830 167.320  10
   0   3   6 402.679 200.398   9
   0   3   6 534.453 165.363   6
   0   3   6 278.958 104.381   3
   0   3   6 227.153 202.394   8
   0   3   6 204.304 118.038  11
   0  -3  -6 580.559 141.338   6
   0   3   6 186.952 138.171   4
   0  -3  -6 265.112 151.134   4
   0  -3  -6 385.595 159.669   7
   0  -3  -7 22890.1 1157.51  11
   0   3   7 25361.1 1020.93   6
   0  -3  -7 23715.7 995.407   6
   0   3   7 21325.8 832.714  12
   0   3   7 22962.2 1174.85   8
   0   3   7 23727.1 988.965   4
   0   3   7 25723.1 1083.32   7
   0   3   7 22891.5 873.997   3
   0  -3  -7 24006.1 1061.65   7
   0  -3  -7 24232.2 993.149   4
   0  -3  -7 21184.3 1112.51  10
   0  -3  -8 2014.71 269.924   4
   0  -3  -8 1845.73 362.100  10
   0   3   8 1946.98 290.231   6
   0   3   8 1777.34 265.942   4
   0   3   8 2458.80 325.202   7
   0  -3  -8 1623.09 317.792   7
   0   3   8 1456.53 354.458   8
   0   3   8 1433.62 204.998  12
   0   3   8 1817.62 238.524   3
   0  -3  -8 1943.68 356.595  11
   0   3   9 1707.42 308.496   6
   0  -3  -9 1513.25 335.221  11
   0   3   9 1187.17 189.837  12
   0  -3  -9 1602.78 231.935   4
   0   3   9 1526.75 215.241   3
   0   3   9 1803.73 362.065   8
   0  -3  -9 1126.79 290.452  10
   0   3   9 1364.97 216.313   4
   0  -3  -9 1248.85 285.995   7
   0  -3 -10 380.448 141.913   4
   0   3  10 487.132 137.241  12
   0   3  10 387.254 159.069   3
   0  -3 -10 418.258 205.331   7
   0   3  10 317.840 147.547   4
   0   3  10 489.072 195.423   6
   0   3  10 179.793 218.654   8
   0  -3 -10 456.578 279.767  11
   0  -3 -11 2974.40 360.671   3
   0   3  11 2854.74 492.010   8
   0  -3 -11 3223.98 452.790   7
   0  -3 -11 3443.62 338.124   4
   0   3  11 3356.94 378.475   3
   0   3  11 3287.92 449.069   6
   0   3  11 3605.63 321.648   2
   0  -3 -11 3021.67 488.027  11
   0  -3 -12 6943.24 489.979   4
   0  -3 -12 6687.61 742.819  11
   0   3  12 7210.33 454.258   2
   0  -3 -12 6980.95 696.754   7
   0   3  12 7625.86 842.089   8
   0  -3 -12 7690.21 583.323   3
   0   3  12 7109.77 573.959   3
   0   3  12 6072.48 648.956   6
   0  -3 -13 20513.1 911.552   4
   0   3  13 19900.0 1052.37   3
   0   3  13 19340.2 1253.85   6
   0   3  13 20037.3 821.807   2
   0  -3 -13 19976.6 1353.89  11
   0  -3 -13 19560.9 1261.06   7
   0   3  13 22738.6 1441.71   8
   0   3  14 126.105 247.695   6
   0  -3 -14 207.837 259.882  11
   0   3  14 315.037 202.922   3
   0  -3 -14 288.803 142.535   4
   0   3  14 23.0823 75.5672   2
   0  -3 -14 231.170 264.830   7
   0   3  15 6377.49 774.157   6
   0   3  15 6171.72 620.550   3
   0  -3 -15 6716.97 482.637   4
   0  -3 -15 5827.15 747.838   7
   0  -3 -15 6583.22 847.018  11
   0  -3 -16 83169.0 3368.92   7
   0   3  16 86585.3 3400.55   6
   0   3  16 84589.7 2958.72   3
   0  -3 -16 84092.1 3529.83  11
   0  -3 -17 521.011 357.140  11
   0  -3 -17 661.321 397.479   7
   0   3  17 173.385 201.572   3
   0   3  17 57.3945 222.831   6
   0   3  18 557.205 318.214   6
   0  -3 -18 720.938 373.267   7
   0  -3 -18-246.771 362.430  11
   0   3  19 2724.29 583.435   6
   0  -3 -19 3377.39 638.220   7
   0  -3 -19 2568.32 632.972  11
   0  -3 -20 1299.56 502.643   7
   0  -3 -20 971.600 412.957  11
   0   3  20 1746.22 540.097   6
   0   3  21 6030.11 942.805   6
   0  -3 -21 6624.54 1003.89  11
   0  -3 -21 6170.16 950.196   7
   0  -3 -22-337.302 476.018  11
   0   3  22 257.929 416.986   6
   0  -3 -22 91.0202 282.988   7
   0  -3 -23 6537.29 1069.99  11
   0  -3 -23 5803.28 981.740   7
   0   3  23 8009.42 1153.81   6
   0  -3 -24 2935.30 741.112   7
   0  -4  20-269.045 297.202  12
   0   4 -20-73.1446 336.069  11
   0   4 -19 1399.41 570.886   7
   0   4 -19 1602.45 551.667  11
   0  -4  19 1985.37 615.307  12
   0  -4  19 1341.85 545.836   6
   0   4 -18 7066.82 1018.95  11
   0  -4  18 5212.70 923.678   6
   0  -4  18 6946.98 1023.00  12
   0   4 -18 5610.10 978.986   7
   0  -4  17 9032.10 1143.69   6
   0  -4  17 8271.72 1098.44  12
   0   4 -17 9809.00 1232.68   7
   0   4 -17 10695.1 1221.55  11
   0   4 -16 5980.25 959.000   7
   0  -4  16 6469.13 939.937   6
   0   4 -16 8443.93 1046.68  11
   0  -4  16 7097.40 994.001  12
   0   4 -15 2387.55 591.063  11
   0  -4  15 2768.73 640.546  12
   0   4 -15 2640.51 642.900   7
   0  -4  15 2885.50 629.181   6
   0   4 -14 8628.75 1051.13   7
   0  -4  14 6968.67 932.874  12
   0   4 -14 7880.12 947.827  11
   0   4 -14 7942.74 775.700   2
   0  -4  14 7870.79 958.665   6
   0   4 -13 13439.9 1265.76   7
   0  -4  13 11623.3 1134.11   6
   0  -4  13 13518.4 1257.59  12
   0   4 -13 14292.5 1041.49   2
   0  -4  12 551.708 291.150   6
   0  -4  12 298.930 348.467  12
   0   4 -12 371.684 239.255   2
   0   4 -12 1114.95 472.361   7
   0  -4  11 24784.9 1562.83   6
   0  -4  11 24084.7 1614.81  12
   0   4 -11 24720.3 1630.33   7
   0   4 -11 23237.8 1360.73   2
   0   4 -10 4520.04 552.736   2
   0  -4  10 4868.52 704.370  12
   0  -4  10 4947.33 650.619   6
   0   4 -10 5079.82 707.806   7
   0   4  -9 99.8747 193.094   2
   0   4  -9 53.5261 244.620   7
   0  -4   9 117.592 180.387   6
   0  -4   9 269.042 325.447  12
   0   4  -8 46561.5 1981.85   2
   0   4  -8 46994.5 2141.16   7
   0  -4   8 46538.2 2184.15  12
   0  -4   8 47446.7 2046.35   6
   0   4  -7 2454.36 438.338   7
   0  -4   7 3296.57 534.508  12
   0   4  -7 3293.75 446.217   2
   0   4  -7 2553.16 196.794   5
   0   4  -6 14782.0 966.694   2
   0  -4   6 13258.5 1020.61  12
   0  -4   6 15396.6 948.032   6
   0   4  -6 14348.7 615.347   5
   0   4  -6 14411.2 1004.44   7
   0  -4   5 38918.3 1594.45   6
   0  -4   5 39839.7 1809.25  12
   0   4  -5 40352.4 1755.00   7
   0   4  -5 37986.9 1679.23   2
   0   4  -4 5319.88 556.312   7
   0  -4   4 4740.31 573.820  12
   0  -4   4 5215.58 471.749   6
   0  -4   3 2284.08 375.859  12
   0  -4   3 1855.66 269.671   6
   0   4  -3 1443.24 283.585   7
   0   4  -3 1890.61 338.250   1
   0  -4   2 8071.62 501.502   6
   0  -4   2 7566.57 651.530  12
   0   4  -2 6816.52 593.446   1
   0  -4   2 7020.75 645.084   4
   0  -4   1 59036.5 2069.33   9
   0  -4   1 57559.5 1722.83   6
   0   4  -1 57938.6 2034.97   1
   0  -4   1 61053.4 2128.11  12
   0  -4   1 59220.3 2048.12   1
   0  -4   1 57539.1 2136.91   4
   0  -4   0 85304.5 2306.29   6
   0  -4   0 89475.8 2864.76   4
   0  -4   0 89944.7 2784.83  12
   0  -4   0 85592.7 2769.03   9
   0  -4   0 88147.9 2713.72   1
   0   4   0 89873.6 2733.65   1
   0   4   1 36147.3 1427.59   9
   0  -4  -1 32489.7 929.291   6
   0   4   1 33975.8 1349.29   1
   0   4   1 37748.1 1411.18  12
   0  -4  -1 34488.0 1370.17  12
   0  -4  -1 34520.9 1350.25   1
   0  -4  -1 34838.9 1420.47   9
   0  -4  -1 34803.8 1475.35   4
   0   4   2 21311.7 1056.42   4
   0  -4  -2 18688.2 928.694  12
   0   4   2 22274.4 981.597  12
   0   4   2 18574.0 913.327   1
   0   4   2 20054.7 1005.46   9
   0  -4  -2 19886.8 997.964   9
   0  -4  -2 19556.6 1033.89   4
   0  -4  -2 17942.6 892.832   1
   0   4   3 9869.77 585.327  12
   0   4   3 8227.46 573.739   1
   0  -4  -3 8789.98 642.333   9
   0  -4  -3 8951.06 668.999   4
   0  -4  -3 8609.92 556.860  12
   0   4   3 9201.52 650.203   9
   0   4   3 9782.07 687.469   4
   0  -4  -3 8096.71 560.426   1
   0   4   3 7920.73 643.793  10
   0   4   4 1564.73 302.773   4
   0  -4  -4 1354.51 296.995   9
   0  -4  -4 750.396 175.974  12
   0   4   4 318.551 146.423   7
   0   4   4 679.774 193.780   1
   0  -4  -4 1582.08 318.728   4
   0   4   4 786.157 319.370  10
   0   4   4 704.954 205.123   9
   0  -4  -4 949.885 216.873   1
   0   4   4 925.984 242.116  12
   0   4   5 34896.2 1383.38   4
   0  -4  -5 29170.9 1214.31   1
   0   4   5 33155.8 1417.89   9
   0   4   5 35428.8 1188.53  12
   0  -4  -5 31167.9 1335.82   4
   0   4   5 33215.9 1223.06   7
   0  -4  -5 28245.3 1117.80  12
   0  -4  -5 30532.4 1382.17   9
   0   4   5 33034.8 1374.26  11
   0   4   5 29604.8 953.861   6
   0  -4  -5 30082.2 1385.64  10
   0   4   5 27952.9 1206.25   1
   0  -4  -6 12930.1 656.711  12
   0  -4  -6 15626.3 940.134   9
   0   4   6 15478.9 703.686  12
   0   4   6 15336.4 647.918   6
   0   4   6 16022.7 803.262   7
   0   4   6 16382.2 878.237   4
   0  -4  -6 13704.3 903.754  10
   0  -4  -6 15818.2 869.494   4
   0   4   6 13670.0 795.660   1
   0   4   7 32214.2 1136.69  12
   0   4   7 37122.6 1416.53   4
   0   4   7 33049.1 1178.79   6
   0   4   7 33086.7 1540.82   8
   0  -4  -7 32393.5 1349.92   4
   0   4   7 28563.0 1280.79   1
   0   4   7 34261.5 1333.21   7
   0  -4  -7 34467.0 1523.23   9
   0  -4  -7 28105.9 1094.63  12
   0  -4  -7 32950.3 1509.12  10
   0   4   8 7921.61 597.552   4
   0  -4  -8 6641.29 553.827   7
   0   4   8 7848.97 461.346  12
   0   4   8 8414.09 610.378   7
   0   4   8 6430.00 552.544   1
   0   4   8 7390.00 715.411   8
   0   4   8 7533.99 526.141   6
   0  -4  -8 8152.21 596.325   4
   0  -4  -8 8087.24 697.761  10
   0   4   8 6520.53 440.113   3
   0   4   9 11854.1 736.135   4
   0  -4  -9 11227.1 714.435   4
   0   4   9 10591.3 586.516   3
   0   4   9 9847.55 729.723   1
   0   4   9 10085.9 677.482   6
   0   4   9 9812.44 548.860  12
   0   4   9 11857.5 924.266   8
   0  -4  -9 10203.5 738.947   7
   0  -4  -9 10850.2 851.925  10
   0   4  10 11638.9 726.062   4
   0   4  10 9747.10 554.901  12
   0  -4 -10 10715.9 693.457   4
   0  -4 -10 10609.2 775.768   7
   0   4  10 10407.6 724.752   6
   0   4  10 10552.3 892.450   8
   0  -4 -10 10209.5 853.488  10
   0   4  10 10158.1 593.869   3
   0   4  11 2400.04 335.664   4
   0  -4 -11 2232.16 430.648  10
   0   4  11 1918.57 400.064   8
   0  -4 -11 2365.94 334.623   4
   0   4  11 2046.10 256.317  12
   0   4  11 1934.54 337.436   6
   0  -4 -11 1805.51 392.621  11
   0  -4 -11 2446.46 413.049   7
   0   4  11 2281.31 299.004   3
   0   4  12 5415.95 468.217   3
   0   4  12 5540.26 595.557   6
   0  -4 -12 4955.36 667.024  11
   0   4  12 5777.21 514.366   4
   0   4  12 4390.55 394.696  12
   0   4  12 4999.52 684.088   8
   0  -4 -12 4723.65 459.034   4
   0  -4 -12 4154.20 535.292   7
   0  -4 -12 5389.69 682.531  10
   0   4  13 2929.23 379.600   3
   0   4  13 2861.61 321.593  12
   0   4  13 1977.71 389.111   6
   0   4  13 1969.75 497.749   8
   0  -4 -13 1611.90 418.168  10
   0  -4 -13 1939.94 446.708  11
   0  -4 -13 2114.18 420.080   7
   0  -4 -13 2920.97 358.394   4
   0  -4 -14 10856.1 961.583   7
   0   4  14 12996.1 1142.80   8
   0   4  14 10238.2 662.080  12
   0   4  14 11341.6 657.104   2
   0  -4 -14 10610.1 689.820   4
   0   4  14 12031.7 973.475   6
   0  -4 -14 10087.1 990.280  10
   0   4  14 10532.7 731.505   3
   0  -4 -14 10189.6 1013.39  11
   0  -4 -15 480.088 180.225   4
   0  -4 -15 228.344 224.309   7
   0  -4 -15-32.5672 247.766  10
   0   4  15 461.879 234.858   3
   0  -4 -15 475.004 267.196  11
   0   4  15 599.731 308.870   6
   0   4  15 514.764 456.619   8
   0   4  16 69547.8 2957.70   6
   0  -4 -16 70436.8 3172.04  11
   0   4  16 76757.1 3258.63   8
   0  -4 -16 73760.1 3030.10   7
   0   4  16 72873.7 2562.25   3
   0   4  17 480.717 303.004   6
   0   4  17 362.107 257.911   3
   0  -4 -17 670.887 364.372   7
   0  -4 -17 67.1542 298.689  11
   0  -4 -18 10309.6 1076.56   7
   0   4  18 12207.2 920.092   3
   0  -4 -18 10336.9 1177.30  11
   0   4  18 13949.9 1228.45   6
   0   4  19 1019.07 413.862   6
   0  -4 -19 1007.52 411.995  11
   0  -4 -19 581.493 348.865   7
   0  -4 -20 1810.77 534.940   7
   0   4  20 3501.55 701.508   6
   0  -4 -20 2526.90 627.354  11
   0  -4 -21 1479.90 511.273  11
   0  -4 -21 2364.14 609.715   7
   0   4  21 1028.27 473.196   6
   0  -4 -22 2577.02 675.269   7
   0  -4 -22 2877.48 735.117  11
   0   4  22 3459.80 735.683   6
   0  -4 -23 6905.54 1079.66   7
   0   4  23 9368.30 1198.78   6
   0  -4 -23 7810.72 1200.43  11
   0  -4 -24 5439.74 963.708   7
   0   4  24 3749.83 828.603   6
   0   5 -19 4858.41 921.503  11
   0  -5  18 4587.46 902.812  12
   0  -5  18 4070.81 827.510   6
   0   5 -18 3617.19 835.670   7
   0   5 -18 4424.99 891.512  11
   0   5 -17 18588.4 1659.30  11
   0  -5  17 18020.4 1689.32  12
   0  -5  17 18388.7 1713.53   6
   0   5 -17 17276.5 1712.44   7
   0  -5  16 0.51578 324.130  12
   0   5 -16 637.620 405.049  11
   0   5 -16 630.867 418.068   7
   0  -5  16 58.1240 247.627   6
   0   5 -15 12009.4 1278.81  11
   0   5 -15 12449.8 1348.48   7
   0  -5  15 12339.4 1301.33   6
   0  -5  15 12269.0 1333.38  12
   0  -5  14 17801.0 1515.31   6
   0   5 -14 19796.8 1571.51  11
   0   5 -14 20675.2 1385.94   2
   0  -5  14 18585.4 1622.38  12
   0   5 -14 19233.3 1631.73   7
   0  -5  13-289.746 341.528  12
   0   5 -13 427.109 290.637   2
   0   5 -13-143.336 254.169   7
   0  -5  13-136.926 287.246   6
   0   5 -12 6034.17 852.916   7
   0   5 -12 6277.40 733.572   2
   0  -5  12 5737.68 796.647   6
   0  -5  12 5781.02 837.074  12
   0  -5  11 12632.2 1252.92  12
   0  -5  11 13646.8 1160.53   6
   0   5 -11 13246.5 1218.96   7
   0   5 -11 11968.0 1029.21   2
   0   5 -10 1255.84 360.833   2
   0  -5  10 452.974 317.779  12
   0   5 -10 1182.37 444.977   7
   0  -5  10 1079.96 332.207   6
   0  -5   9 1894.66 435.634   6
   0   5  -9 3298.23 579.888   7
   0   5  -9 2125.27 442.169   2
   0  -5   9 2513.46 554.320  12
   0   5  -8 143154. 4494.48   7
   0  -5   8 141762. 4624.23  12
   0  -5   8 142480. 4320.52   6
   0   5  -8 142808. 4342.40   2
   0   5  -7 56689.2 2387.39   2
   0   5  -7 55833.6 2407.97   7
   0  -5   7 58227.5 2558.13  12
   0   5  -7 55019.4 1692.76   5
   0  -5   7 56994.9 2292.05   6
   0  -5   6 3795.00 625.709  12
   0   5  -6 2986.47 489.125   7
   0   5  -6 2892.91 488.242   2
   0  -5   6 3736.28 485.820   6
   0  -5   5 35457.5 1788.74  12
   0  -5   5 31851.6 1467.74   6
   0   5  -5 34425.7 1663.28   7
   0   5  -5 33958.5 1684.26   2
   0  -5   4 10708.2 725.731   6
   0   5  -4 10698.5 846.798   7
   0  -5   4 11106.5 921.349  12
   0  -5   3 8535.54 746.126   9
   0   5  -3 7700.10 683.943   7
   0  -5   3 8340.12 583.043   6
   0  -5   3 9019.77 816.460  12
   0   5  -3 9046.79 760.647   1
   0   5  -2 1582.37 346.482   7
   0   5  -2 1625.37 377.762   1
   0  -5   2 1752.95 251.067   6
   0  -5   2 1564.40 388.792  12
   0  -5   2 771.230 314.537   9
   0  -5   1 7124.17 689.633   4
   0  -5   1 5547.30 576.100   9
   0   5  -1 4784.25 546.886   1
   0  -5   1 5576.83 386.342   6
   0  -5   1 5679.05 597.246  12
   0  -5   0 47548.0 1990.62   4
   0  -5   0 47215.0 1892.69  12
   0  -5   0 47843.5 1895.69   9
   0  -5   0 46018.7 1384.82   6
   0   5   0 46441.9 1827.63   1
   0  -5  -1 11866.7 446.364   6
   0  -5  -1 13975.0 950.694   4
   0  -5  -1 13234.8 897.512   9
   0   5   1 13273.2 827.334   1
   0  -5  -1 13116.4 872.662  12
   0  -5  -2 18948.0 983.081   1
   0  -5  -2 19199.5 1071.61   9
   0   5   2 18005.0 978.467   1
   0  -5  -2 17179.2 1087.87   4
   0  -5  -2 17732.3 981.845  12
   0   5   3 1396.17 275.132   1
   0  -5  -3 1301.65 289.610   9
   0  -5  -3 1994.72 377.039   4
   0  -5  -3 1421.82 295.666  12
   0   5   3 1886.53 320.468  12
   0  -5  -3 1232.57 249.774   1
   0  -5  -4 83842.2 2709.02   1
   0  -5  -4 88503.4 2949.60   4
   0   5   4 81239.9 2704.80   1
   0  -5  -4 87906.6 2921.13   9
   0  -5  -4 83365.9 2668.27  12
   0   5   5 19020.5 904.906  12
   0  -5  -5 16237.1 856.435  12
   0  -5  -5 16911.1 1075.03   9
   0  -5  -5 17643.2 1046.25   4
   0   5   5 15689.6 894.101   1
   0   5   5 18068.9 884.431   7
   0  -5  -5 15834.0 894.584   1
   0  -5  -6 2528.64 414.531   9
   0  -5  -6 2393.29 401.938   4
   0   5   6 2257.73 197.922   6
   0  -5  -6 2209.21 290.254  12
   0   5   6 2909.85 347.705   7
   0   5   6 2695.24 312.231  12
   0   5   6 2570.55 357.181   1
   0  -5  -7 85338.3 2878.26   9
   0   5   7 70767.3 2513.72   1
   0  -5  -7 76242.9 2809.65  10
   0  -5  -7 69939.5 2324.90  12
   0   5   7 89179.9 2443.98  12
   0  -5  -7 80686.0 2714.50   4
   0   5   7 77616.2 2202.13   6
   0   5   7 85613.3 2559.86   7
   0   5   8 245.984 133.858   6
   0   5   8 271.496 134.432  12
   0  -5  -8 128.729 183.443   4
   0   5   8 39.6298 262.578   8
   0   5   8 1.99328 167.664   1
   0  -5  -8 120.784 205.317  10
   0  -5  -8 1.49942 98.0099  12
   0   5   8-40.3000 139.637   7
   0  -5  -8 369.002 241.130   9
   0   5   9 2124.84 294.031   6
   0   5   9 1379.33 325.521   1
   0  -5  -9 2292.25 447.590   9
   0   5   9 1905.44 250.667   3
   0   5   9 2132.96 442.813   8
   0  -5  -9 1297.96 327.136  10
   0  -5  -9 1890.63 344.788   4
   0   5   9 1716.64 254.007  12
   0   5  10 391.119 148.848   3
   0  -5 -10 845.689 248.506   4
   0  -5 -10 191.169 169.834   7
   0   5  10 427.458 143.155  12
   0   5  10 542.980 212.338   6
   0  -5 -10-158.928 213.275  10
   0   5  10 582.317 248.391   1
   0   5  10 540.330 393.416   8
   0   5  11 25382.9 1540.72   8
   0   5  11 24713.4 1220.88   6
   0  -5 -11 25207.3 1258.12   4
   0  -5 -11 23516.3 1458.25  10
   0   5  11 26044.3 1027.59  12
   0  -5 -11 25270.3 1327.94   7
   0   5  11 23349.9 1299.40   1
   0   5  11 25230.4 1065.33   3
   0  -5 -12 10627.4 990.941  10
   0   5  12 9371.46 815.870   1
   0   5  12 12577.2 1084.37   8
   0   5  12 11060.3 674.219   3
   0  -5 -12 12210.7 824.976   4
   0   5  12 12585.6 872.327   6
   0  -5 -12 12599.3 940.920   7
   0   5  12 12012.7 652.301  12
   0   5  13 6784.71 499.097  12
   0   5  13 7155.75 847.060   8
   0  -5 -13 7524.81 642.338   4
   0   5  13 6799.63 552.363   3
   0  -5 -13 7005.98 815.180  10
   0   5  13 6732.89 679.444   6
   0  -5 -13 6658.22 722.568   7
   0  -5 -14 1359.35 430.649  10
   0  -5 -14 518.597 192.285   4
   0   5  14 240.848 343.520   8
   0  -5 -14 424.044 265.171   7
   0   5  14 712.272 280.881   6
   0   5  14 698.457 209.090   3
   0  -5 -15-196.761 265.827  10
   0   5  15 256.422 269.046   6
   0   5  15-330.780 373.083   8
   0  -5 -15 56.8401 235.156   7
   0   5  15 53.5866 151.917   3
   0  -5 -15 193.301 164.797   4
   0  -5 -16 16627.9 960.442   4
   0   5  16 17972.3 1440.87   8
   0   5  16 16048.7 1214.84   6
   0   5  16 15956.9 953.257   3
   0  -5 -16 17217.8 1296.38   7
   0  -5 -16 15474.8 1342.02  10
   0   5  17 1237.61 406.844   6
   0  -5 -17 698.173 311.773   7
   0  -5 -17 400.170 288.797  10
   0   5  18 20121.9 1632.04   8
   0  -5 -18 16155.3 1497.85  11
   0  -5 -18 19352.5 1485.41   7
   0   5  18 18526.3 1430.32   6
   0  -5 -18 18065.6 1568.67  10
   0   5  19 986.674 406.041   6
   0  -5 -19 935.772 438.313  11
   0  -5 -19 599.732 366.123   7
   0  -5 -19 223.373 299.672  10
   0  -5 -20 7504.40 970.637   7
   0   5  20 9717.97 1090.45   6
   0  -5 -20 9694.02 1178.68  10
   0  -5 -20 10177.9 1239.89  11
   0  -5 -21 257.912 233.117   7
   0  -5 -21 220.654 344.590  10
   0  -5 -21 38.2003 279.471  11
   0   5  21 237.340 277.281   6
   0  -5 -22 3196.70 693.961   7
   0  -5 -22 3490.53 809.573  11
   0   5  22 3419.45 713.874   6
   0  -5 -22 3728.93 786.308  10
   0   5  23 2625.33 668.897   6
   0  -5 -23 1359.30 539.169   7
   0  -5 -23 3117.10 733.296  10
   0  -5 -24 213.371 351.399   7
   0   5  24 825.713 470.407   6
   0   6 -18 472.318 412.346  11
   0  -6  17 15834.7 1591.42   6
   0  -6  17 16698.3 1714.30  12
   0   6 -17 16600.9 1700.76   7
   0   6 -17 16687.7 1598.87  11
   0  -6  16-241.596 399.869  12
   0   6 -16 387.634 382.098   7
   0  -6  16-230.922 337.353   6
   0   6 -16 596.435 399.760  11
   0  -6  15 12896.6 1334.23   6
   0   6 -15 14485.6 1509.27   7
   0   6 -15 11108.5 1237.31  11
   0  -6  15 13091.0 1452.41  12
   0   6 -14 24939.9 1923.62   7
   0  -6  14 20294.9 1759.81  12
   0  -6  14 20300.9 1674.20   6
   0   6 -13-208.619 281.018   7
   0   6 -13-56.5402 187.798   2
   0  -6  13 360.113 423.726  12
   0  -6  13 248.361 318.568   6
   0   6 -12 15213.7 1393.30   7
   0   6 -12 13724.2 1202.65   2
   0  -6  12 13910.0 1259.76   6
   0  -6  12 14834.0 1437.40  12
   0  -6  11 21082.0 1519.05   6
   0   6 -11 20562.4 1475.53   2
   0  -6  11 19748.1 1628.76  12
   0   6 -11 20888.9 1648.35   7
   0  -6  10 186.293 236.009   6
   0  -6  10 95.0445 315.208  12
   0   6 -10 258.156 205.288   2
   0   6 -10-73.9719 276.039   7
   0   6  -9 19857.8 1409.39   2
   0   6  -9 20036.5 1472.99   7
   0  -6   9 19808.6 1547.15  12
   0  -6   9 21326.9 1398.29   6
   0   6  -8 4002.94 649.115   7
   0  -6   8 3927.08 710.092  12
   0  -6   8 3789.32 543.902   6
   0   6  -8 4684.62 658.418   2
   0  -6   7 2166.37 520.673  12
   0  -6   7 1635.69 350.501   6
   0   6  -7 1831.32 450.041   7
   0   6  -7 2311.83 476.566   2
   0  -6   6 55310.1 2216.11   6
   0  -6   6 57494.1 2608.67  12
   0   6  -6 54597.1 2413.37   7
   0   6  -6 53057.0 2430.36   2
   0  -6   5 31361.9 1807.58  12
   0   6  -5 32842.5 1774.80   2
   0   6  -5 32910.7 1701.06   7
   0  -6   5 29936.1 1455.37   6
   0  -6   4 11259.9 1017.06  12
   0  -6   4 11746.4 993.882   9
   0   6  -4 10732.8 900.267   7
   0  -6   4 10693.7 751.912   6
   0  -6   3 9957.95 910.316  12
   0  -6   3 9196.10 636.177   6
   0  -6   3 8485.68 817.728   9
   0   6  -3 9012.84 780.854   7
   0  -6   2 12971.5 1029.18  12
   0   6  -2 13074.2 919.587   7
   0   6  -2 12839.7 994.039   1
   0  -6   2 12691.7 704.496   6
   0  -6   2 13134.6 1002.99   9
   0   6  -1 1790.63 363.027   1
   0  -6   1 2151.58 450.824   9
   0  -6   1 2079.97 247.684   6
   0  -6   1 2767.56 490.455  12
   0  -6   1 1793.22 411.352   4
   0  -6   0 6680.02 387.375   6
   0  -6   0 7130.35 748.337   4
   0  -6   0 6681.98 676.507  12
   0  -6   0 5590.30 662.321   9
   0   6   0 7282.01 686.936   1
   0  -6  -1 65646.2 2422.86  12
   0  -6  -1 59015.2 1616.50   6
   0  -6  -1 65381.3 2574.03   4
   0  -6  -1 66197.8 2459.96   9
   0   6   1 66302.8 2364.34   1
   0  -6  -2 6189.58 658.352   9
   0  -6  -2 6453.68 635.856  12
   0   6   2 5693.98 590.136   1
   0  -6  -2 6499.04 713.424   4
   0  -6  -3 33331.9 1539.18  12
   0  -6  -3 35766.3 1686.23   9
   0   6   3 34516.0 1552.92   1
   0  -6  -3 35579.2 1746.37   4
   0   6   4 4872.41 525.046   1
   0  -6  -4 5186.08 546.113  12
   0  -6  -4 6139.19 645.265   9
   0  -6  -4 6308.44 674.920   4
   0  -6  -5 3659.50 443.365  12
   0  -6  -5 4113.53 542.650   9
   0   6   5 4679.99 473.765   7
   0   6   5 3475.35 449.545   1
   0  -6  -5 4920.38 601.887   4
   0   6   6 1539.95 272.748   7
   0   6   6 944.462 237.211   1
   0  -6  -6 1262.56 274.722  12
   0  -6  -6 1135.99 316.525   4
   0  -6  -6 2060.08 403.480   9
   0   6   6 2296.87 329.701  12
   0   6   7 24246.4 1071.21  12
   0   6   7 17748.7 1053.67   1
   0   6   7 23532.4 1094.17   7
   0  -6  -7 24020.4 1356.81   9
   0  -6  -7 22797.8 1285.59   4
   0  -6  -7 17730.9 947.737  12
   0   6   8 22503.6 1224.54   1
   0  -6  -8 25929.2 1476.57   9
   0   6   8 22737.1 878.930   6
   0   6   8 28110.9 1158.33  12
   0  -6  -8 25388.0 1388.27   4
   0  -6  -8 22341.6 1076.76  12
   0  -6  -9 19995.7 1209.44   4
   0   6   9 19732.1 1351.48   8
   0   6   9 22439.2 984.432  12
   0   6   9 16314.0 1042.60   1
   0   6   9 18547.9 836.247   6
   0  -6  -9 18725.4 1284.37   9
   0  -6  -9 16196.7 884.040  12
   0  -6  -9 18336.2 1321.69  10
   0  -6 -10 49712.3 2316.83   9
   0   6  10 43923.2 1939.76   1
   0  -6 -10 47757.5 2044.59   4
   0  -6 -10 48730.6 2276.18  10
   0   6  10 55092.4 1754.95  12
   0   6  10 46659.4 1690.41   3
   0   6  10 47845.9 1702.04   6
   0   6  10 51547.0 2397.39   8
   0  -6 -11 2547.67 515.675  10
   0  -6 -11 2224.58 409.769   4
   0   6  11 2020.74 460.031   8
   0   6  11 1656.70 266.789   3
   0   6  11 2134.73 329.918   6
   0   6  11 1942.75 293.244  12
   0   6  11 1670.19 373.297   1
   0   6  12 2765.67 320.921  12
   0   6  12 2209.71 609.099   8
   0  -6 -12 2005.46 491.269  10
   0   6  12 1993.02 410.073   1
   0   6  12 2343.69 358.468   6
   0  -6 -12 2004.19 375.986   4
   0   6  12 2265.39 309.129   3
   0   6  13 3440.80 530.449   1
   0  -6 -13 2730.85 525.210  10
   0   6  13 3377.26 456.253   6
   0   6  13 3084.77 353.789   3
   0   6  13 2170.92 572.971   8
   0  -6 -13 2899.68 448.417   4
   0   6  14 5317.02 794.791   8
   0   6  14 7006.60 542.107   3
   0   6  14 7929.29 731.160   6
   0  -6 -14 5673.17 686.318   7
   0  -6 -14 6281.92 833.680  10
   0   6  14 5975.57 710.177   1
   0  -6 -14 6711.38 665.044   4
   0   6  15 414.744 207.225   6
   0   6  15 1064.31 226.440   3
   0  -6 -15 624.497 274.197   7
   0  -6 -15 796.565 263.939   4
   0   6  15 798.697 431.602   8
   0  -6 -15 1006.33 403.722  10
   0   6  15 540.783 232.986   1
   0  -6 -16 6553.41 886.629  10
   0  -6 -16 6492.05 776.972   7
   0   6  16 6252.85 764.761   1
   0   6  16 7213.43 977.573   8
   0   6  16 6410.80 738.439   6
   0  -6 -16 6090.12 626.081   4
   0  -6 -17 10912.6 1049.97   7
   0   6  17 11951.3 1286.18   8
   0   6  17 9992.31 963.013   6
   0  -6 -17 10915.8 1168.16  10
   0   6  17 8288.35 935.432   1
   0   6  18 12773.1 1189.70   1
   0  -6 -18 11927.4 1279.67  10
   0   6  18 12640.7 1144.72   6
   0   6  18 13892.5 1394.10   8
   0  -6 -18 13711.9 1234.49   7
   0  -6 -19 17028.1 1410.04   7
   0   6  19 16246.1 1342.48   6
   0   6  19 18579.3 1664.19   8
   0  -6 -19 15850.3 1526.14  10
   0   6  20 5528.51 948.810   8
   0   6  20 3839.41 713.961   6
   0  -6 -20 4487.33 774.367   7
   0  -6 -20 4167.31 764.053  10
   0  -6 -21 390.452 336.766   7
   0   6  21 553.153 339.630   6
   0  -6 -21 199.322 330.344  10
   0   6  22 1825.31 531.115   6
   0  -6 -22 507.775 357.757  10
   0  -6 -22 1024.85 431.418   7
   0   6  23-44.3044 303.283   6
   0  -6 -23-22.7956 263.729   7
   0  -6 -24 319.450 302.975   7
   0   6  24-180.532 407.012   6
   0  -7  16 434.264 396.789   6
   0   7 -16 904.279 474.330  11
   0  -7  15 5484.62 1028.73  12
   0  -7  15 5898.22 943.414   6
   0   7 -15 6717.02 1070.22   7
   0   7 -15 5014.51 874.316  11
   0  -7  14 460.274 389.851  12
   0  -7  14 632.753 385.893   6
   0   7 -14 990.357 429.239   7
   0  -7  13 4430.77 852.873  12
   0   7 -13 5202.89 776.432   2
   0  -7  13 4152.18 738.237   6
   0   7 -13 5536.08 934.802   7
   0   7 -12 13582.0 1258.85   2
   0  -7  12 11021.9 1311.94  12
   0   7 -12 12221.7 1296.41   7
   0  -7  12 13062.3 1234.29   6
   0   7 -11 4728.73 742.106   2
   0   7 -11 4977.16 824.306   7
   0  -7  11 5086.52 864.340  12
   0  -7  11 4348.74 688.123   6
   0   7 -10 1975.09 548.098   7
   0   7 -10 2886.71 615.740   2
   0  -7  10 1426.06 512.289  12
   0  -7  10 2138.99 465.599   6
   0  -7   9 7781.23 849.622   6
   0   7  -9 7004.91 922.964   7
   0   7  -9 7417.76 917.534   2
   0  -7   9 7260.54 982.909  12
   0   7  -8 2898.73 564.157   2
   0  -7   8 3112.69 689.667  12
   0  -7   8 3393.37 536.421   6
   0   7  -8 4211.36 681.268   7
   0  -7   7 2298.68 419.999   6
   0   7  -7 1889.73 483.889   7
   0   7  -7 2064.27 508.059   2
   0  -7   7 2579.84 614.428  12
   0  -7   6 105623. 3557.57   6
   0  -7   6 105295. 4105.01  12
   0   7  -6 106145. 4007.90   2
   0   7  -6 106370. 3888.31   7
   0  -7   6 109052. 4038.02   9
   0   7  -5 11823.6 1104.53   2
   0  -7   5 11097.7 1067.21   9
   0  -7   5 10296.6 811.150   6
   0   7  -5 11432.0 1012.13   7
   0  -7   5 11385.0 1129.11  12
   0   7  -4 577.896 277.474   7
   0   7  -4 798.248 298.037   2
   0  -7   4 890.630 313.003   9
   0  -7   4 819.486 356.158  12
   0  -7   4 694.463 197.675   6
   0   7  -3 2610.66 460.387   7
   0  -7   3 1955.63 323.240   6
   0  -7   3 2002.97 425.219   9
   0  -7   3 1864.22 498.565  12
   0   7  -2 13361.8 1064.70   1
   0  -7   2 11942.3 1067.73  12
   0  -7   2 12745.3 728.313   6
   0  -7   2 12984.5 1075.82   9
   0   7  -2 12995.7 980.097   7
   0  -7   1 1865.06 435.441   9
   0   7  -1 1700.66 369.923   7
   0  -7   1 1611.41 224.077   6
   0  -7   1 1536.09 396.685  12
   0   7  -1 1915.09 428.885   1
   0  -7   0 12443.3 1014.77  12
   0  -7   0 11431.7 1048.25   4
   0  -7   0 11256.9 981.528   9
   0  -7   0 11567.8 542.472   6
   0   7   0 12269.8 993.517   1
   0  -7  -1 6735.36 757.877  12
   0  -7  -1 4641.75 232.075   6
   0  -7  -1 6459.89 766.467   4
   0  -7  -1 5861.29 722.606   9
   0   7   1 6546.03 691.553   1
   0  -7  -2 20071.8 1300.80   9
   0  -7  -2 18738.5 1234.95  12
   0   7   2 19415.0 1206.76   1
   0  -7  -2 19373.9 1360.44   4
   0  -7  -3 198860. 6115.84   4
   0   7   3 199220. 5771.42   1
   0  -7  -3 193216. 5779.15  12
   0   7   4 2064.94 448.118   1
   0  -7  -4 1722.59 541.679   9
   0  -7  -4 2356.86 488.151  12
   0  -7  -5 7108.18 793.508   4
   0  -7  -5 7908.71 807.771   9
   0  -7  -5 6465.87 660.477  12
   0   7   5 8112.47 721.564   1
   0  -7  -6 41069.1 1764.57  12
   0  -7  -6 44955.8 2112.66   4
   0   7   6 38813.1 1784.29   1
   0  -7  -6 45861.9 2101.16   9
   0  -7  -7 2060.33 441.255   4
   0  -7  -7 1738.20 424.641   9
   0  -7  -7 1628.26 328.396  12
   0   7   7 1664.31 363.818   1
   0  -7  -8 7577.87 645.533  12
   0  -7  -8 9014.73 887.773   9
   0   7   8 7867.02 726.169   1
   0  -7  -8 9878.29 908.154   4
   0   7   9 15451.5 1239.33   8
   0  -7  -9 13405.3 841.078  12
   0  -7  -9 16719.0 1245.57   9
   0  -7  -9 16600.6 1182.64   4
   0   7   9 14913.0 1005.83   1
   0   7   9 11909.4 556.220   6
   0   7  10 11775.3 1123.80   8
   0  -7 -10 10930.5 1025.38   9
   0   7  10 9773.79 837.241   1
   0  -7 -10 9424.66 683.066  12
   0   7  10 10233.5 690.431  12
   0  -7 -10 11999.2 989.198   4
   0   7  10 9694.48 556.011   6
   0  -7 -11 2257.73 515.797  10
   0   7  11 2752.75 481.762   1
   0   7  11 2467.53 320.925   6
   0  -7 -11 2465.32 513.324   9
   0   7  11 3636.93 686.577   8
   0  -7 -11 2387.19 505.170   4
   0   7  11 2477.85 329.897   3
   0   7  12 29781.8 1319.17   6
   0  -7 -12 31021.4 1891.64  10
   0  -7 -12 31556.5 1673.34   4
   0   7  12 28353.7 1573.38   1
   0   7  12 31430.3 1308.07   3
   0   7  12 35921.8 2065.09   8
   0   7  13 10387.9 1167.84   8
   0   7  13 9936.44 658.110   3
   0   7  13 7675.39 805.573   1
   0  -7 -13 9027.63 1039.10  10
   0   7  13 9442.73 732.721   6
   0  -7 -13 9566.64 884.304   4
   0   7  14 1151.11 426.846   8
   0   7  14 1019.61 337.886   1
   0   7  14 1279.00 293.458   6
   0  -7 -14 1594.21 515.158  10
   0  -7 -14 1103.89 341.269   4
   0   7  15 5251.73 852.030   8
   0  -7 -15 6983.87 730.495   4
   0   7  15 5802.13 741.259   1
   0  -7 -15 5715.77 838.789  10
   0   7  15 6028.25 649.065   6
   0   7  16 1336.23 593.718   8
   0  -7 -16 513.883 289.607   4
   0  -7 -16 303.716 275.827  10
   0   7  16 149.267 234.021   1
   0   7  16 935.550 259.576   6
   0   7  17-567.401 411.753   8
   0  -7 -17 179.042 275.115  10
   0   7  17 307.762 239.597   6
   0   7  17 94.6518 235.019   1
   0   7  18 11929.3 1334.24   8
   0   7  18 12853.6 1098.53   6
   0   7  18 10003.4 1031.80   1
   0  -7 -18 12545.5 1150.14   7
   0  -7 -18 10982.4 1248.34  10
   0  -7 -19 4352.17 876.816  10
   0   7  19 5217.53 789.489   1
   0  -7 -19 3617.96 664.695   7
   0   7  19 6509.72 1035.98   8
   0  -7 -20 320.807 228.543   7
   0   7  20 902.866 538.869   8
   0   7  20 321.048 306.333   1
   0  -7 -20 1075.87 489.578  10
   0  -7 -21 181.731 282.198  10
   0  -7 -21 405.178 334.638   7
   0   7  21 13.8561 320.831   1
   0   7  21 796.412 538.934   8
   0  -7 -22 910.417 454.875  10
   0   8 -14 160.195 431.034   7
   0   8 -13 8720.91 1141.97   7
   0   8 -13 7378.90 1009.76   2
   0   8 -12 3523.91 710.637   2
   0  -8  12 2285.28 652.418  12
   0   8 -12 2720.94 695.624   7
   0   8 -11 282.596 320.754   2
   0   8 -11-6.83893 288.135   7
   0   8 -10-311.649 311.461   2
   0  -8  10 266.486 388.263  12
   0   8 -10-174.434 365.951   7
   0   8  -9 9185.60 1080.09   2
   0   8  -9 9471.07 1112.19   7
   0  -8   9 9952.94 1164.90   9
   0  -8   9 8726.81 939.152   6
   0  -8   9 9080.68 1189.64  12
   0   8  -8 182.902 258.494   2
   0   8  -8 362.851 298.660   7
   0  -8   8 717.247 444.189   9
   0  -8   8 345.160 401.658  12
   0  -8   8 539.423 236.291   6
   0  -8   7-45.1429 177.653   6
   0  -8   7 66.8635 271.175  12
   0  -8   7-264.112 326.854   9
   0   8  -7-218.403 293.629   2
   0   8  -7 118.864 218.061   7
   0  -8   6 482.302 230.709   6
   0   8  -6 515.062 310.859   2
   0   8  -6 901.083 362.107   7
   0  -8   6 287.180 280.883  12
   0  -8   6 341.127 286.094   9
   0  -8   5 21739.4 1244.28   6
   0  -8   5 21502.8 1587.23   9
   0   8  -5 21798.3 1505.77   7
   0   8  -5 19825.1 1586.18   2
   0  -8   5 23225.6 1698.02  12
   0  -8   4 30479.1 1927.65  12
   0  -8   4 30081.9 1861.51   9
   0   8  -4 25407.9 1804.80   2
   0   8  -4 28717.2 1697.32   7
   0  -8   3 17477.9 1429.80  12
   0   8  -3 16883.2 1402.65   2
   0   8  -3 17175.5 1241.60   7
   0  -8   3 17741.5 1384.21   9
   0  -8   2 3627.76 665.211  12
   0   8  -2 3823.12 627.247   1
   0   8  -2 3497.96 567.032   7
   0  -8   2 2805.56 536.055   9
   0   8  -1 20458.3 1285.54   7
   0  -8   1 20830.8 1497.38  12
   0  -8   1 19629.3 1419.76   9
   0   8  -1 18076.1 1333.29   1
   0   8   0 4219.09 646.733   1
   0  -8   0 5906.72 768.899   9
   0  -8   0 4502.93 700.249  12
   0  -8  -1 24387.9 1553.90  12
   0  -8  -1 26073.8 1628.67   9
   0   8   1 23953.9 1496.91   1
   0  -8  -2 66410.9 2852.03   9
   0  -8  -2 64410.0 2729.31  12
   0   8   2 66373.6 2685.17   1
   0  -8  -2 67450.5 2962.32   4
   0  -8  -3 9014.08 952.370   9
   0  -8  -3 9987.86 1038.64   4
   0   8   3 10300.5 902.446   1
   0  -8  -3 9355.78 896.311  12
   0  -8  -4 1290.91 407.665   4
   0   8   4 886.809 260.836   1
   0  -8  -4 327.612 272.212   9
   0  -8  -4 1130.51 354.279  12
   0  -8  -5 9093.34 957.983   4
   0   8   5 9936.12 875.105   1
   0  -8  -5 11780.0 1056.61   9
   0  -8  -5 9490.26 844.273  12
   0  -8  -6 24642.4 1622.96   4
   0   8   6 26286.5 1445.79   1
   0  -8  -6 27485.4 1660.76   9
   0  -8  -6 22661.6 1335.84  12
   0  -8  -7 13387.4 983.792  12
   0  -8  -7 16655.4 1289.02   9
   0  -8  -7 14161.1 1190.88   4
   0   8   7 14434.0 1058.50   1
   0  -8  -8 90396.2 3439.54   9
   0   8   8 84402.7 3029.53   1
   0  -8  -8 84147.0 3323.80   4
   0   8   9 37693.0 1820.04   1
   0  -8  -9 38144.2 2034.96   4
   0  -8  -9 35574.4 1638.72  12
   0  -8  -9 41518.1 2168.03   9
   0  -8 -10 3405.57 626.478   9
   0  -8 -10 3373.09 573.229   4
   0   8  10 3440.12 540.041   1
   0   8  10 3483.06 704.857   8
   0  -8 -10 2816.13 411.081  12
   0  -8 -11 8801.14 1001.57   9
   0   8  11 8030.12 994.752   8
   0  -8 -11 7347.11 628.596  12
   0  -8 -11 8190.21 882.933   4
   0   8  11 7512.16 769.779   1
   0  -8 -12-238.859 302.781   9
   0   8  12 672.683 447.983   8
   0  -8 -12 191.760 258.316   4
   0   8  12 4.35128 200.917   1
   0   8  13 605.025 384.507   8
   0  -8 -13-18.1223 236.299   4
   0   8  13 431.897 269.140   1
   0  -8 -14 3734.19 692.316  10
   0   8  14 4365.49 784.472   8
   0  -8 -14 4444.37 640.744   4
   0   8  14 2805.83 527.657   1
   0   8  15 6111.03 756.080   1
   0  -8 -15 5603.00 714.793   4
   0   8  15 6610.58 972.832   8
   0  -8 -15 4667.58 815.476  10
   0   8  16 4386.17 654.112   1
   0  -8 -16 4665.79 808.258  10
   0   8  16 4757.48 846.139   8
   0   8  17 14125.7 1474.29   8
   0  -8 -17 10074.9 1213.93  10
   0   8  17 14431.9 1226.98   1
   0   8  18 12436.6 1169.06   1
   0  -8 -18 11269.4 1286.52  10
   0   8  18 12847.8 1416.65   8
   0  -8 -19 256.357 365.135  10
   0   8  19 568.221 514.684   8
   0  -8 -20 968.147 462.416  10
   0   8  20 1532.02 648.121   8
   0  -8 -21 1728.10 535.425  10
   0  -9  12 288.401 388.813   9
   0   9 -12-38.0534 259.562   2
   0   9 -12-486.253 397.269   7
   0  -9  11 6897.10 1055.83   9
   0   9 -11 5690.46 936.807   2
   0   9 -11 6499.00 970.777   7
   0   9 -10 2899.14 674.532   2
   0   9 -10 2610.02 641.382   7
   0  -9  10 3481.45 768.505   9
   0  -9  10 2672.53 764.962  12
   0   9  -9 913.295 410.061   7
   0  -9   9 949.825 432.392   9
   0  -9   9 1498.49 502.044  12
   0   9  -9 450.935 355.408   2
   0   9  -8 498.899 395.064   2
   0   9  -8 204.959 257.591   7
   0  -9   8 38.3190 295.809   9
   0  -9   8 716.156 381.703  12
   0  -9   7 4074.29 794.292  12
   0   9  -7 5252.61 812.673   7
   0   9  -7 6091.75 910.414   2
   0  -9   7 4200.17 782.329   9
   0  -9   6 1853.86 541.887  12
   0   9  -6 761.339 404.068   7
   0  -9   6 1058.19 437.002   9
   0   9  -6 1998.84 574.878   2
   0   9  -5 999.413 431.382   2
   0   9  -5 601.288 284.143   7
   0  -9   5 846.620 310.284  12
   0  -9   5 984.960 447.351   9
   0  -9   4 397.901 360.613  12
   0  -9   4 410.892 332.169   9
   0   9  -4 205.564 260.331   7
   0   9  -4 428.851 280.453   2
   0   9  -3 586.750 423.545   2
   0   9  -3 685.535 344.720   7
   0  -9   3 246.341 322.067  12
   0  -9   3 1358.49 449.804   9
   0   9  -2 1903.39 542.637   2
   0  -9   2 2099.26 547.735   9
   0   9  -2 980.170 354.095   7
   0  -9   2 2022.47 568.824  12
   0  -9   1 26107.8 1750.82   9
   0   9  -1 24409.7 1506.95   7
   0   9  -1 23976.3 1637.33   1
   0  -9   1 24199.6 1715.48  12
   0   9  -1 22312.6 1737.64   2
   0  -9   0 1876.35 494.544   9
   0   9   0 3128.86 596.390   1
   0   9   0 2082.50 430.801   7
   0  -9   0 3403.65 631.170  12
   0   9   1 62345.5 2721.60   1
   0  -9  -1 55322.5 2698.85  12
   0  -9  -1 63283.2 2869.70   9
   0  -9  -2 46747.8 2384.25   9
   0  -9  -2 40946.6 2221.81  12
   0   9   2 47899.5 2285.49   1
   0   9   3 1380.97 400.020   1
   0  -9  -3 1727.73 509.780   4
   0  -9  -3 738.694 353.207  12
   0  -9  -4 7531.03 890.385   9
   0   9   4 7461.15 800.698   1
   0  -9  -4 6486.52 775.953  12
   0  -9  -4 8296.73 1004.39   4
   0  -9  -5 3620.63 673.809   4
   0   9   5 2834.17 507.381   1
   0  -9  -5 4542.72 717.206   9
   0  -9  -5 3348.99 537.106  12
   0  -9  -6 12899.5 1186.23   9
   0  -9  -6 10085.5 930.820  12
   0   9   6 11522.9 991.816   1
   0  -9  -6 11657.4 1155.82   4
   0  -9  -7 40943.6 1988.43  12
   0   9   7 43282.7 2071.72   1
   0  -9  -7 45439.9 2384.71   9
   0  -9  -7 42719.3 2346.57   4
   0  -9  -8 33814.1 2025.49   4
   0  -9  -8 36175.6 2068.58   9
   0   9   8 31226.5 1708.48   1
   0  -9  -8 28227.3 1569.80  12
   0   9   9 4261.25 594.523   1
   0  -9  -9 4771.16 589.561  12
   0  -9  -9 5034.73 778.033   9
   0  -9  -9 4634.22 766.671   4
   0   9  10 7953.96 1042.68   8
   0  -9 -10 8002.30 991.581   9
   0   9  10 6917.40 763.272   1
   0  -9 -10 6787.53 879.667   4
   0   9  11 8585.32 1090.63   8
   0  -9 -11 8666.26 993.367   4
   0  -9 -11 10727.7 1137.36   9
   0   9  11 7867.32 836.458   1
   0  -9 -12-231.698 416.836   9
   0   9  12 20.4863 220.850   1
   0  -9 -12 199.610 243.971   4
   0   9  12-300.710 454.394   8
   0   9  13 1981.17 461.331   1
   0  -9 -13 743.576 298.562   4
   0   9  13 1220.31 567.220   8
   0  -9 -14 3819.74 619.385   4
   0   9  14 4123.93 630.902   1
   0   9  14 3696.77 782.680   8
   0  -9 -15 1318.77 444.616   4
   0   9  15 1849.45 538.086   8
   0   9  15 1651.24 443.478   1
   0   9  16 8582.03 1178.72   8
   0  -9 -17-787.849 444.365  10
   0   9  17 747.288 503.813   8
   0   9  18-74.3616 402.903   8
   0  -9 -18 45.9919 303.710  10
   0  -9 -19 1530.27 493.161  10
   0  10 -11 1208.60 469.448   7
   0  10 -10 1078.68 541.811   7
   0  10 -10-41.7071 304.953   2
   0  10  -9 2685.85 711.464   2
   0 -10   9 2745.51 672.770   9
   0  10  -9 2226.41 637.750   7
   0 -10   8-163.719 342.696   9
   0  10  -8 222.325 316.672   2
   0  10  -8-53.9781 239.525   7
   0 -10   7 1032.76 505.919   9
   0  10  -7 224.993 295.120   7
   0 -10   7-49.1968 323.558  12
   0  10  -7 167.653 282.576   2
   0 -10   6 129.626 341.334  12
   0  10  -6 214.062 233.249   7
   0 -10   6 565.188 420.311   9
   0  10  -6 754.269 418.814   2
   0  10  -5 1846.05 498.278   7
   0 -10   5 1513.07 565.214   9
   0 -10   5 1521.28 592.018  12
   0  10  -5 1467.10 536.144   2
   0  10  -4-213.603 291.972   7
   0  10  -4 161.496 319.535   2
   0 -10   4 42.2195 318.418  12
   0 -10   3 6732.41 1005.29  12
   0 -10   3 4933.16 806.976   9
   0  10  -3 5430.92 776.221   7
   0  10  -3 5469.32 910.933   2
   0  10  -2 12494.7 1381.20   2
   0 -10   2 10264.4 1202.09  12
   0 -10   2 13395.8 1357.77   9
   0  10  -2 12539.7 1123.99   7
   0  10  -1 21480.6 1793.22   2
   0 -10   1 22912.7 1740.76   9
   0 -10   1 19418.5 1629.70  12
   0  10  -1 22311.2 1497.40   7
   0  10   0 1154.70 409.071   1
   0  10   0 1925.10 615.261   2
   0 -10   0 741.440 410.907   9
   0  10   0 1017.79 383.745   7
   0 -10   0 856.991 384.115  12
   0 -10  -1 7923.21 995.768  12
   0  10   1 10020.3 1049.12   1
   0 -10  -1 8989.80 1063.51   9
   0  10   1 8589.75 875.569   7
   0  10   2 989.583 407.063   1
   0  10   2 1249.52 387.852   7
   0 -10  -2 1100.29 452.770  12
   0 -10  -2 732.837 425.929   9
   0 -10  -3-72.4988 356.952   9
   0  10   3-203.618 278.833   1
   0 -10  -3 113.932 281.578  12
   0  10   4 8140.04 917.692   1
   0 -10  -4 8403.55 1035.36   9
   0 -10  -4 6644.43 848.227  12
   0 -10  -5 14443.0 1345.15   9
   0 -10  -5 12891.5 1153.09  12
   0  10   5 12441.1 1109.85   1
   0 -10  -6 623.015 332.449   4
   0 -10  -6 683.543 313.985  12
   0  10   6 20.1472 245.689   1
   0 -10  -6 195.315 306.361   9
   0  10   7 6375.08 761.093   1
   0 -10  -7 6047.74 873.176   9
   0 -10  -7 5127.50 682.703  12
   0 -10  -7 6132.35 897.896   4
   0  10   8 3785.12 601.396   1
   0 -10  -8 3036.59 655.563   9
   0 -10  -8 3747.05 729.104   4
   0 -10  -8 3798.60 601.053  12
   0 -10  -9 1826.96 554.517   4
   0 -10  -9 1110.17 495.201   9
   0  10   9 1417.56 417.348   1
   0  10  10 19914.7 1390.85   1
   0 -10 -10 18119.2 1541.43   4
   0 -10 -10 21542.6 1696.66   9
   0 -10 -11 4363.08 792.818   9
   0  10  11 4904.71 901.987   8
   0  10  11 5289.06 714.893   1
   0 -10 -11 5238.75 816.902   4
   0  10  12 3432.03 744.288   8
   0 -10 -12 2350.34 594.627   4
   0 -10 -12 4260.33 777.216   9
   0 -10 -13 1096.65 386.899   4
   0  10  13 777.167 376.764   8
   0  10  14 201.082 480.054   8
   0 -10 -14 403.681 345.341   4
   0 -10 -15-92.8203 212.919   4
   0  10  15 875.323 445.960   8
   0  10  16 1301.59 618.083   8
   0 -11   6 1275.17 489.386   9
   0 -11   5 3893.12 783.666   9
   0 -11   4 882.737 455.816  12
   0  11  -4 276.817 310.553   2
   0 -11   4 1025.10 416.878   9
   0 -11   3 5985.11 1017.62  12
   0 -11   3 6029.24 980.616   9
   0  11  -3 7111.44 1099.88   2
   0  11  -2 2476.96 638.078   2
   0 -11   2 2083.55 598.805   9
   0 -11   2 2039.63 657.256  12
   0 -11   1 349.015 338.391   9
   0 -11   1 796.263 442.901  12
   0  11  -1-209.710 270.784   2
   0 -11   0-400.476 386.058  12
   0 -11   0-491.046 369.547   9
   0  11   0-208.377 379.525   2
   0 -11  -1 7187.22 1037.31   9
   0  11   1 7242.21 1081.60   2
   0  11   1 6572.96 920.788   1
   0 -11  -1 6486.35 933.367  12
   0 -11  -2 4352.23 783.330   9
   0  11   2 4786.17 898.428   2
   0 -11  -2 3688.57 707.295  12
   0  11   2 5070.60 781.557   1
   0 -11  -3-178.646 341.050   9
   0  11   3-315.925 385.750   2
   0 -11  -3-32.0927 293.684  12
   0  11   3 89.8541 282.456   1
   0  11   4 7509.90 922.698   1
   0 -11  -4 5891.43 834.376  12
   0 -11  -5 12026.0 1268.84   9
   0 -11  -5 9620.27 1057.17  12
   0  11   5 11391.7 1109.22   1
   0 -11  -6-345.579 407.685   9
   0  11   6-93.5431 282.577   1
   0 -11  -6 198.962 232.728  12
   0 -11  -7 1351.25 545.016   9
   0 -11  -8 2436.95 653.392   9
   0 -11  -9 6528.82 971.586   9
   0 -11 -10 5237.78 874.192   9
   0 -11 -10 4699.76 854.047   4
   0 -11 -11 516.308 392.314   4
   0  11  11 224.627 358.088   8
   0 -11 -11 936.364 372.369   9
   0 -11 -12 355.348 353.876   9
   0 -11 -12-154.853 248.711   4
   0  11  12 696.649 394.855   8
   0 -11 -13-69.4939 387.315   4
   0 -11 -13 771.997 478.245   9
   0  11  13 659.974 533.051   8
   0 -11 -14 4332.74 792.738   4
   0 -11 -15 1374.80 506.864   4
   0 -12   2 13646.9 1491.46   9
   0 -12   1 1062.17 565.323  12
   0 -12   1 1679.41 652.326   9
   0 -12   0 819.823 380.922   9
   0 -12   0 1782.55 552.134  12
   0 -12  -1 10468.3 1274.76   9
   0 -12  -1 7292.64 1084.55  12
   0 -12  -2 854.448 408.184   9
   0 -12  -2 1269.63 502.970  12
   0 -12  -3 30.4728 341.457   9
   0 -12  -3 1188.56 469.148  12
   0 -12  -4 1515.52 481.943  12
   0 -12  -4 1132.99 439.169   9
   0  12   5 5261.51 969.729   2
   0 -12  -5 5632.18 956.353   9
   0  12   6 1281.35 571.271   2
   0 -12  -6 762.155 470.920   9
   0 -12  -7 8982.60 1180.93   9
   0  12   7 6269.51 1037.09   2
   0  12   8 1520.12 512.032   2
   0 -12  -8 1976.29 672.556   9
   0  12   9-1122.25 495.200   2
   0 -12  -9 159.226 372.487   9
   0 -12 -10 3447.27 745.067   9
   0 -12 -11 938.248 528.529   9
   0 -12 -12 226.054 428.105   9
   0  12  13 494.540 274.540   2
   0  12  14 6152.04 963.447   2
   0  12  15 239.568 415.209   2
   1 -12 -11-1145.38 484.304   9
   1 -12 -10 569.086 387.391   9
   1 -12  -9 158.713 346.064   9
   1 -12  -8 1659.69 550.377   9
   1 -12  -7 10805.4 1269.07   9
  -1  12   6-10.6634 305.263   1
   1 -12  -6 125.199 291.857   9
  -1  12   5-550.161 388.189   1
   1 -12  -5-230.486 347.754   9
   1 -12  -4 1155.62 468.617   9
  -1  12   4 493.041 336.235   1
   1 -12  -3 1158.00 473.127   9
  -1  12   3 1086.58 484.495   1
   1 -12  -2 973.207 454.315   9
  -1  12   2 507.388 397.500   1
  -1  12   1 10916.0 1299.81   1
   1 -12  -1 7639.82 1053.59  12
   1 -12   0 5915.42 957.346  12
  -1  12   0 6249.52 982.763   1
   1 -12   1 3450.51 792.567  12
   1 -11 -15-93.3293 274.361   4
   1 -11 -14 1584.96 541.401   4
   1 -11 -13 10990.2 1289.29   4
  -1  11  12 3184.70 907.590   8
   1 -11 -12 2686.69 648.887   4
  -1  11  11 166.959 376.324   8
  -1  11  11-586.757 364.787   1
   1 -11 -11-238.678 322.733   9
   1 -11 -11 264.785 338.910   4
   1 -11 -10 559.333 353.039   9
   1 -11 -10 84.4526 287.832   4
  -1  11  10 566.527 477.263   8
  -1  11  10 648.000 386.491   1
  -1  11   9 408.098 375.693   8
  -1  11   9 509.275 312.327   1
   1 -11  -9 1303.38 454.956   4
   1 -11  -9 987.971 417.040   9
   1 -11  -8 7054.30 958.256   9
   1 -11  -8 6383.27 1005.77   4
  -1  11   8 8083.97 1011.97   1
  -1  11   7 7.76283 266.536   1
   1 -11  -7 693.316 333.126   9
   1 -11  -7 665.072 325.364   4
   1 -11  -6 632.695 377.062   9
  -1  11   6 46.5939 295.498   1
   1 -11  -6 3.27290 282.046   4
   1 -11  -5 2306.17 592.686   9
   1 -11  -5 2046.24 643.879   4
  -1  11   5 1997.41 532.675   1
   1 -11  -4 2387.31 584.568   9
   1 -11  -4 2028.86 671.729   4
  -1  11   4 2896.78 660.751   1
   1 -11  -3 3521.64 781.726   4
  -1  11   3 3344.64 708.666   1
   1 -11  -3 3343.86 641.103  12
   1 -11  -3 4105.29 729.331   9
   1 -11  -2-328.772 438.316   4
  -1  11   2 485.608 369.827   1
   1 -11  -2-200.235 259.499   9
   1 -11  -2 683.227 466.854  12
   1 -11  -1 10523.9 1191.90  12
   1 -11  -1 11841.8 1226.29   9
  -1  11   1 10936.6 1231.60   1
   1 -11   0-218.492 310.738   9
  -1  11   0 333.105 325.369   1
   1 -11   1 1229.81 475.983   9
   1 -11   1 1220.52 497.026  12
  -1  11  -1 1158.04 515.795   1
   1 -11   2 514.927 386.953  12
   1 -11   2-142.781 324.511   9
  -1  11  -3-177.880 307.011   2
   1 -11   3 358.264 407.093  12
   1 -11   3 63.7254 311.330   9
   1 -11   4 976.932 497.077  12
   1 -11   4 210.514 287.240   9
   1 -10 -16 269.249 236.969   4
   1 -10 -15 788.821 379.364   4
  -1  10  15 60.8100 374.792   8
  -1  10  15 244.738 230.391   1
   1 -10 -14 776.401 404.251   4
  -1  10  14 675.105 570.083   8
  -1  10  14 520.800 363.562   1
  -1  10  13-19.5664 353.618   1
  -1  10  13 1002.29 536.288   8
   1 -10 -13 361.309 375.621   4
   1 -10 -12 404.453 356.721   4
  -1  10  12 239.784 347.048   1
  -1  10  12-84.3950 354.902   8
   1 -10 -11 658.505 373.098   9
   1 -10 -11 1123.92 413.050   4
  -1  10  11 1306.49 557.610   8
  -1  10  11 617.980 327.120   1
   1 -10 -10 1435.70 459.402   9
  -1  10  10 465.326 413.917   8
   1 -10 -10 2100.06 542.293   4
  -1  10  10 1725.31 455.705   1
  -1  10   9 321.233 258.027   1
  -1  10   9-53.7010 391.846   8
   1 -10  -9 1194.09 435.347   4
   1 -10  -9 1682.54 543.280   9
   1 -10  -8 26151.7 1784.10   9
  -1  10   8 22001.5 1635.25   1
   1 -10  -8 22990.1 1806.86   4
   1 -10  -7 277.557 288.773   4
  -1  10   7-218.835 331.669   1
   1 -10  -7-416.681 355.594   9
   1 -10  -6 169.999 341.163   4
  -1  10   6 18.2618 271.172   1
   1 -10  -6-240.427 370.385   9
   1 -10  -5 8564.44 979.726   9
  -1  10   5 9488.65 1067.67   1
   1 -10  -5 7256.32 845.471  12
   1 -10  -5 7313.89 1025.50   4
  -1  10   4 25844.6 1815.10   1
   1 -10  -4 25271.8 1662.22  12
   1 -10  -4 26079.8 1954.81   4
  -1  10   3 3175.03 655.222   1
   1 -10  -3 3910.53 765.971   4
   1 -10  -3 3336.83 643.731  12
   1 -10  -3 4841.09 747.770   9
   1 -10  -2 1639.89 564.846   4
   1 -10  -2 1569.61 459.791   9
   1 -10  -2 1776.03 445.286  12
  -1  10   2 1566.41 514.346   1
   1 -10  -1 452.552 314.674   9
   1 -10  -1 28.0693 348.034   4
   1 -10  -1 414.964 263.626  12
  -1  10   1 635.092 426.797   1
   1 -10   0 870.541 396.506  12
  -1  10   0 324.362 315.131   1
   1 -10   0 157.091 274.928   9
   1 -10   0 496.323 333.964   4
   1 -10   1 621.981 345.637   9
  -1  10  -1 1205.90 373.429   7
  -1  10  -1 1693.16 509.903   1
   1 -10   1 772.521 396.320  12
  -1  10  -2 15.9895 302.049   1
   1 -10   2 767.332 427.568  12
   1 -10   2 348.434 374.358   9
  -1  10  -2 638.044 315.995   7
   1 -10   3 7022.74 937.770   9
  -1  10  -3 5474.94 821.266   7
   1 -10   3 5787.91 894.005  12
   1 -10   4 98.8870 369.503  12
  -1  10  -4 47.9463 232.111   7
   1 -10   4-97.5269 260.185   9
   1 -10   5 8894.29 1088.75   9
  -1  10  -5 8721.73 1167.43   2
   1 -10   5 8133.64 1140.87  12
  -1  10  -5 7556.73 1035.70   7
   1 -10   6 594.626 458.291  12
   1 -10   6 403.004 316.045   9
  -1  10  -6 253.983 262.813   7
  -1  10  -6 977.503 422.369   2
  -1  10  -7 6974.66 1068.85   2
   1 -10   7 8188.01 1089.51   9
  -1  10  -7 6427.09 971.339   7
   1 -10   7 6360.65 1057.89  12
  -1  10  -8 63.4805 344.832   7
  -1  10  -8-109.283 311.885   2
  -1  10  -9 2436.60 666.063   2
  -1  10  -9 991.827 485.301   7
   1 -10   9 2332.83 628.991   9
   1  -9 -20-122.958 418.395  10
   1  -9 -19-574.367 465.527  10
  -1   9  18-82.5905 248.893   1
  -1   9  18-131.554 404.399   8
  -1   9  17 4593.86 912.920   8
  -1   9  17 3871.53 727.821   1
   1  -9 -16 2107.70 531.191   4
  -1   9  16 1673.26 548.041   1
  -1   9  16 2152.70 678.516   8
  -1   9  15-26.1134 329.822   1
  -1   9  15 362.231 361.101   8
   1  -9 -15 746.527 327.316   4
   1  -9 -14 4204.97 694.617   4
  -1   9  14 3977.76 671.141   1
  -1   9  14 5230.23 919.893   8
   1  -9 -13 2791.28 600.491   4
  -1   9  13 2492.70 554.752   1
  -1   9  12 10772.7 1246.30   8
  -1   9  12 10025.0 1043.34   1
   1  -9 -12 10253.1 1110.45   4
  -1   9  11 6790.64 994.136   8
  -1   9  11 6792.19 853.225   1
   1  -9 -11 7542.15 945.247   9
   1  -9 -11 7277.45 957.566   4
  -1   9  10 1346.93 415.602   1
   1  -9 -10 2709.86 562.976   9
   1  -9 -10 1543.60 456.718   4
  -1   9  10 1207.25 484.862   8
  -1   9   9 27.7799 252.121   1
  -1   9   9-130.252 356.517   8
   1  -9  -9 136.517 268.801   4
   1  -9  -9-197.263 365.646   9
   1  -9  -8 16916.2 1442.29   4
   1  -9  -8 20055.5 1485.43   9
  -1   9   8 16061.9 1295.69   1
   1  -9  -7 5113.33 800.711   4
   1  -9  -7 5251.50 620.674  12
  -1   9   7 6477.18 837.310   1
   1  -9  -7 6610.20 833.836   9
   1  -9  -6 1256.39 373.207   9
   1  -9  -6 1763.79 381.083  12
  -1   9   6 1117.55 364.649   1
   1  -9  -6 2097.77 587.703   4
  -1   9   5 10492.9 1054.06   1
   1  -9  -5 10586.4 1142.79   4
   1  -9  -5 10059.9 914.609  12
   1  -9  -5 10657.7 1069.05   9
   1  -9  -4 29941.1 1716.93  12
  -1   9   4 32331.4 1939.16   1
   1  -9  -4 34810.9 1940.03   9
   1  -9  -4 29959.7 2022.41   4
   1  -9  -3 733.027 363.012   4
  -1   9   3 180.725 242.538   1
   1  -9  -3 615.098 295.731  12
   1  -9  -3 1096.30 380.254   9
  -1   9   2 14022.4 1260.97   1
   1  -9  -2 12871.1 1150.93  12
   1  -9  -2 15252.3 1381.78   4
   1  -9  -2 14930.6 1218.83   9
   1  -9  -1 2094.85 578.947   4
   1  -9  -1 1513.01 477.540   9
  -1   9   1 964.808 395.781   1
   1  -9  -1 1912.67 456.593  12
   1  -9   0 3850.50 718.865   4
  -1   9   0 2717.14 626.436   1
   1  -9   0 2500.16 559.771  12
   1  -9   0 2800.80 568.837   9
   1  -9   1 2821.65 594.824  12
   1  -9   1 4222.28 758.597   4
   1  -9   1 3583.77 606.113   9
  -1   9  -1 3472.25 668.504   1
  -1   9  -2 8653.46 1020.66   1
   1  -9   2 7321.32 967.194  12
   1  -9   2 8232.92 937.671   9
   1  -9   2 7319.66 995.267   4
   1  -9   3 1559.66 428.353   9
  -1   9  -3 1142.45 402.784   1
  -1   9  -3 834.350 361.504   7
   1  -9   3 1283.45 478.404  12
  -1   9  -4 3504.92 671.689   7
   1  -9   4 4518.76 731.850   9
   1  -9   4 2687.30 644.769  12
   1  -9   5 10479.0 1106.78   9
   1  -9   5 9163.35 1127.95  12
  -1   9  -5 9194.61 1070.37   7
   1  -9   6 287.333 336.581   9
   1  -9   6 222.445 343.498  12
  -1   9  -6-79.1149 283.903   2
  -1   9  -6 242.724 251.096   7
  -1   9  -7 5632.91 890.603   2
   1  -9   7 4216.27 835.739  12
   1  -9   7 4588.58 775.832   9
  -1   9  -7 5665.97 871.388   7
  -1   9  -8 4624.94 815.733   7
   1  -9   8 4720.94 788.881   9
  -1   9  -8 4432.42 842.205   2
   1  -9   8 3425.16 733.702  12
  -1   9  -9 261.187 331.081   2
   1  -9   9 344.880 277.438   9
   1  -9   9 208.286 448.365  12
  -1   9  -9 142.666 379.000   7
   1  -9  10 533.966 310.876   9
  -1   9 -10 596.497 296.580   7
  -1   9 -10 763.524 412.896   2
   1  -9  10 1095.46 466.308  12
   1  -9  11 5732.33 914.732   9
  -1   9 -11 5215.82 883.151   2
  -1   9 -11 5655.01 965.078   7
   1  -9  12 674.191 435.044   9
   1  -8 -21 5377.98 954.526  10
  -1   8  21 4046.61 780.362   1
  -1   8  20 382.102 386.920   1
   1  -8 -20-341.271 393.097  10
  -1   8  19-36.8275 400.413   8
   1  -8 -19-63.9386 289.436  10
  -1   8  19-215.883 330.313   1
  -1   8  18 430.103 275.549   1
  -1   8  18 669.863 430.872   8
   1  -8 -18 533.595 350.719  10
  -1   8  17 676.438 369.871   1
   1  -8 -17 199.164 252.666  10
  -1   8  17 26.1765 415.991   8
  -1   8  16-143.141 250.448   1
  -1   8  16 37.3160 386.972   8
   1  -8 -16 270.366 269.626  10
   1  -8 -16 354.182 331.147   4
  -1   8  15 15760.4 1534.70   8
   1  -8 -15 16121.7 1449.56  10
  -1   8  15 14648.9 1284.37   1
   1  -8 -15 15751.0 1294.47   4
  -1   8  14 329.216 219.005   1
  -1   8  14 484.018 368.251   8
  -1   8  13 185.429 260.800   1
  -1   8  13 401.673 391.954   8
   1  -8 -13 429.304 244.813   4
   1  -8 -12 9609.75 1021.94   4
  -1   8  12 8429.00 943.501   1
  -1   8  11 6965.11 832.274   1
   1  -8 -11 7773.54 903.667   4
  -1   8  11 7546.07 1010.57   8
   1  -8 -10 4212.88 667.133   9
  -1   8  10 3963.07 733.230   8
  -1   8  10 3602.44 614.287   1
   1  -8 -10 4251.58 707.215   4
   1  -8  -9 9329.96 1017.07   4
   1  -8  -9 10730.2 1025.26   9
  -1   8   9 9794.22 963.268   1
  -1   8   9 10737.7 1127.86   8
   1  -8  -8 52775.4 2391.05   9
   1  -8  -8 43297.2 1795.18  12
  -1   8   8 45174.4 2249.90   1
   1  -8  -8 46417.6 2387.81   4
  -1   8   8 53064.1 2578.59   8
  -1   8   7 2791.71 550.565   1
   1  -8  -7 2603.27 627.405   4
   1  -8  -7 2505.74 524.319   9
   1  -8  -7 1884.78 369.103  12
  -1   8   6 161581. 5219.97   1
   1  -8  -6 164601. 5493.05   4
   1  -8  -6 152371. 4767.63  12
   1  -8  -5 8157.19 964.839   4
   1  -8  -5 9303.02 910.360   9
  -1   8   5 7911.76 889.163   1
   1  -8  -5 8507.00 768.194  12
  -1   8   4 3607.33 607.954   1
   1  -8  -4 3325.29 629.600   4
   1  -8  -4 2483.12 467.913   9
   1  -8  -4 3304.48 504.926  12
   1  -8  -3 4317.46 612.379   9
  -1   8   3 4407.42 664.990   1
   1  -8  -3 5374.35 650.869  12
   1  -8  -3 5875.00 798.031   4
   1  -8  -2 6904.11 781.409  12
  -1   8   2 6203.51 772.336   1
   1  -8  -2 6510.26 764.038   9
   1  -8  -2 6733.03 891.054   4
   1  -8  -1 37907.0 1975.63  12
   1  -8  -1 38446.6 1994.05   9
  -1   8   1 37956.8 2057.76   1
   1  -8  -1 40917.7 2231.64   4
  -1   8   0 290.532 384.332   1
   1  -8   0 473.742 380.404   4
   1  -8   0 268.299 233.780   9
   1  -8   0 387.653 348.226  12
   1  -8   1 34287.6 1938.64  12
  -1   8  -1 33156.0 1941.74   1
   1  -8   1 33825.6 1850.39   9
   1  -8   1 32548.9 2004.62   4
   1  -8   2 15724.9 1310.40  12
   1  -8   2 15208.1 1240.01   9
   1  -8   2 15681.1 1349.10   4
  -1   8  -2 16593.3 1336.91   1
  -1   8  -3 25087.9 1622.64   7
   1  -8   3 26552.2 1620.98   9
  -1   8  -3 23758.3 1699.40   1
   1  -8   3 24197.1 1696.56  12
   1  -8   3 22635.8 1668.84   4
  -1   8  -4 1768.98 470.558   7
   1  -8   4 1137.61 376.729   9
  -1   8  -4 804.442 324.518   1
   1  -8   4 1094.28 424.141  12
   1  -8   5 1146.32 396.291   9
   1  -8   5 1524.85 477.898  12
   1  -8   5 1445.23 316.933   6
  -1   8  -5 1629.68 461.421   7
  -1   8  -6 2238.80 548.392   7
   1  -8   6 2111.07 399.667   6
   1  -8   6 1670.54 457.939  12
   1  -8   6 2785.67 551.199   9
  -1   8  -7 3398.45 648.834   2
   1  -8   7 2466.52 563.594   9
  -1   8  -7 3432.55 641.310   7
   1  -8   7 2951.90 673.107  12
   1  -8   7 1987.59 425.884   6
   1  -8   8 5673.77 892.938  12
  -1   8  -8 6009.11 890.577   7
   1  -8   8 5268.73 700.472   6
   1  -8   8 6960.64 907.068   9
  -1   8  -8 5957.80 872.766   2
   1  -8   9 4709.28 856.201  12
  -1   8  -9 4006.51 747.256   2
  -1   8  -9 3614.86 739.787   7
   1  -8   9 4173.78 747.740   9
  -1   8 -10 2018.68 544.501   7
   1  -8  10 2483.51 652.613  12
  -1   8 -10 2074.23 550.864   2
   1  -8  10 1772.53 511.926   9
   1  -8  11 1041.86 489.863  12
  -1   8 -11 1203.43 465.857   7
  -1   8 -11 2229.48 565.886   2
  -1   8 -12 1382.10 476.519   2
   1  -8  12 1363.46 558.901  12
  -1   8 -12 663.214 477.757   7
  -1   8 -13 16783.4 1669.91   7
  -1   7  23 2611.94 679.360   1
   1  -7 -22 2316.02 599.141  10
  -1   7  22 2583.30 590.678   1
   1  -7 -21 8919.15 1177.08  10
  -1   7  21 8935.10 1132.35   1
   1  -7 -20 180.315 289.040  10
  -1   7  20-271.171 297.591   1
   1  -7 -19-158.199 294.078  10
  -1   7  19 526.838 534.601   8
  -1   7  19 346.979 347.404   1
  -1   7  18 893.726 334.326   6
  -1   7  18 1098.12 445.021   1
  -1   7  18 679.923 506.125   8
   1  -7 -18 1011.16 477.907  10
   1  -7 -17 2337.51 581.931  10
  -1   7  17 1887.36 413.664   6
  -1   7  17 2715.10 675.168   8
  -1   7  17 1949.16 466.112   1
   1  -7 -16 6193.14 745.949   4
  -1   7  16 6607.01 753.982   6
  -1   7  16 6831.75 994.540   8
   1  -7 -16 4474.46 756.917  10
  -1   7  16 3628.02 652.070   1
   1  -7 -15 43267.5 2400.59  10
  -1   7  15 41647.1 1954.06   6
  -1   7  15 38422.7 2162.46   1
  -1   7  15 46630.9 2584.87   8
   1  -7 -15 42101.5 2125.72   4
  -1   7  14 146.127 172.474   6
   1  -7 -14 146.829 220.518   4
  -1   7  14 316.808 310.379   1
   1  -7 -14-50.3501 278.903  10
  -1   7  14-501.099 465.006   8
   1  -7 -13 23178.0 1622.47  10
   1  -7 -13 23228.8 1510.14   4
  -1   7  13 24893.7 1763.87   8
  -1   7  13 22218.4 1240.57   6
  -1   7  13 22367.3 1532.04   1
  -1   7  12 360.881 327.474   1
  -1   7  12 787.179 219.543   6
   1  -7 -12 599.139 274.512   4
   1  -7 -12-45.6051 306.227  10
  -1   7  11 1231.48 248.791   6
   1  -7 -11 1510.44 408.776   4
  -1   7  11 1386.47 409.573   1
  -1   7  10 1765.52 278.194   6
  -1   7  10 2181.93 555.580   8
  -1   7  10 1669.30 188.124   3
   1  -7 -10 1998.18 491.016   4
  -1   7  10 1473.47 387.250   1
   1  -7 -10 1671.63 230.377  12
  -1   7   9 24708.4 1640.25   8
   1  -7  -9 25386.2 1538.65   9
   1  -7  -9 23760.7 1507.29   4
  -1   7   9 21162.7 1386.78   1
   1  -7  -9 21693.0 980.505  12
   1  -7  -8 58978.8 2597.02   4
   1  -7  -8 65036.1 2618.26   9
  -1   7   8 65206.8 2787.84   8
  -1   7   8 56362.5 2441.38   1
   1  -7  -8 53817.8 1930.39  12
   1  -7  -7 1149.24 383.959   9
   1  -7  -7 1723.70 494.150   4
  -1   7   7 676.951 304.531   1
   1  -7  -7 1411.68 282.369  12
   1  -7  -6 208816. 5778.74   9
   1  -7  -6 184567. 4657.31   6
  -1   7   6 200264. 5151.75   3
   1  -7  -6 177247. 5168.08  12
  -1   7   6 178901. 5633.28   1
   1  -7  -6 190404. 5890.82   4
   1  -7  -5 30144.6 1745.87   4
   1  -7  -5 33138.8 1653.57   9
   1  -7  -5 28901.4 1388.78  12
   1  -7  -5 28273.5 927.218   6
  -1   7   5 28604.3 1629.65   1
   1  -7  -4 9851.01 778.961  12
  -1   7   4 11017.2 948.604   1
   1  -7  -4 10894.4 1019.15   4
   1  -7  -4 11616.8 922.581   9
   1  -7  -4 9432.38 440.352   6
   1  -7  -3 185.006 253.616   4
  -1   7   3-285.240 264.769   1
   1  -7  -3 193.104 212.480   9
   1  -7  -3 60.0607 191.118  12
   1  -7  -3 19.9536 55.7815   6
   1  -7  -2 1001.69 162.179   6
  -1   7   2 1224.51 336.978   1
   1  -7  -2 1584.42 388.395  12
   1  -7  -2 1654.84 480.530   4
   1  -7  -2 1179.33 341.301   9
   1  -7  -1 1207.36 334.820   9
   1  -7  -1 1560.45 509.320   4
  -1   7   1 1244.49 406.376   1
   1  -7  -1 1022.88 326.189  12
  -1   7   0 1496.99 414.456   1
   1  -7   0 1582.96 354.028   9
   1  -7   0 2371.60 526.067   4
   1  -7   0 1997.35 433.927  12
   1  -7   0 1611.01 242.581   6
   1  -7   1 13667.1 1197.93   4
   1  -7   1 13655.3 785.524   6
   1  -7   1 13938.0 1054.40   9
  -1   7  -1 13327.6 1126.66   1
   1  -7   1 14955.4 1143.39  12
   1  -7   2 217.730 155.047   6
   1  -7   2-62.2528 187.917   9
   1  -7   2 392.323 375.925  12
  -1   7  -2 380.461 258.261   1
   1  -7   2-19.4992 232.839   4
  -1   7  -3 44735.7 2221.96   1
   1  -7   3 41259.6 2135.85  12
   1  -7   3 41834.4 2005.08   9
   1  -7   3 43078.3 2213.78   4
   1  -7   3 39269.9 1679.71   6
   1  -7   4 35394.0 2026.86   4
   1  -7   4 35993.2 1855.26   9
  -1   7  -4 34027.0 2000.34   1
   1  -7   4 36486.6 2024.58  12
   1  -7   4 33790.5 1585.65   6
  -1   7  -4 33931.5 1902.87   7
  -1   7  -5-750.175 365.016   1
   1  -7   5 159.764 153.574   6
  -1   7  -5-192.977 250.950   7
   1  -7   5 52.1273 346.444  12
   1  -7   5-287.626 293.121   9
   1  -7   6 3529.73 662.007  12
   1  -7   6 3675.82 614.995   9
   1  -7   6 3407.71 520.129   6
  -1   7  -6 3453.79 653.431   7
  -1   7  -7 7858.00 961.689   7
   1  -7   7 5009.61 808.766  12
   1  -7   7 7034.15 843.911   9
   1  -7   7 5714.71 689.389   6
   1  -7   8 3768.72 589.625   6
  -1   7  -8 2530.37 548.222   2
  -1   7  -8 2426.16 560.631   7
   1  -7   8 4063.26 732.576  12
   1  -7   9 39.5141 213.363   6
   1  -7   9-269.659 357.785  12
  -1   7  -9-82.2571 267.160   7
  -1   7  -9 38.9538 260.192   2
  -1   7 -10 1799.76 496.895   2
  -1   7 -10 1956.67 531.696   7
   1  -7  10 2039.92 528.831   6
   1  -7  10 1230.00 481.570  12
   1  -7  11 8238.22 948.888   6
  -1   7 -11 7927.85 1050.46   7
  -1   7 -11 7747.25 952.978   2
   1  -7  11 8585.86 1123.01  12
   1  -7  12 2698.14 583.458   6
  -1   7 -12 2783.25 581.956   2
  -1   7 -12 2362.13 514.378   7
   1  -7  12 3170.76 687.825  12
  -1   7 -13 5381.68 918.353   7
   1  -7  13 6183.78 891.887   6
   1  -7  13 5449.42 964.543  12
  -1   7 -14 3901.99 804.166   7
   1  -7  14 2834.29 692.027   6
   1  -7  14 3926.15 832.357  12
  -1   7 -15 19624.7 1840.32   7
   1  -7  15 15856.8 1572.53   6
   1  -7  16 9465.77 1249.92   6
  -1   6  24-275.688 356.509   6
  -1   6  24-157.657 401.832   1
  -1   6  23 975.128 445.534   6
   1  -6 -23 221.870 347.938   7
   1  -6 -23 1238.80 533.158  10
  -1   6  23 1068.25 444.494   1
   1  -6 -22 1498.95 576.748  10
  -1   6  22 878.693 405.799   1
  -1   6  22 978.625 520.720   6
   1  -6 -22 1016.11 441.424   7
   1  -6 -21 6452.89 967.515   7
  -1   6  21 5312.12 869.207   6
  -1   6  21 5837.95 965.208   1
   1  -6 -21 6834.93 1023.73  10
  -1   6  20 715.917 373.266   6
   1  -6 -20 902.836 479.269  10
  -1   6  20 1137.66 430.062   1
   1  -6 -20 355.238 319.897   7
  -1   6  19 166.999 442.834   8
   1  -6 -19-117.635 237.223   7
  -1   6  19 651.318 326.858   1
   1  -6 -19 562.021 361.343  10
  -1   6  19-2.73105 226.260   6
  -1   6  18-225.210 283.975   1
   1  -6 -18-166.366 277.954  10
   1  -6 -18-377.720 394.207   7
  -1   6  18 830.607 516.731   8
  -1   6  18 169.330 209.818   6
  -1   6  17 463.273 365.988   1
   1  -6 -17-43.6882 334.189  10
  -1   6  17-266.797 420.747   8
   1  -6 -17 333.493 279.590   7
  -1   6  17 343.751 252.937   6
   1  -6 -17 814.324 341.631   4
   1  -6 -16 5463.44 804.373  10
  -1   6  16 6211.38 740.371   6
   1  -6 -16 6998.71 749.685   4
   1  -6 -16 5377.35 768.961   7
  -1   6  16 4984.65 871.709   8
  -1   6  16 5600.60 808.007   1
   1  -6 -15 584.092 353.516   4
  -1   6  15 237.141 215.943   6
   1  -6 -15 508.177 317.069  10
  -1   6  15 315.113 334.798   1
  -1   6  15 829.981 500.485   8
   1  -6 -14 10583.1 1042.23  10
  -1   6  14 12061.9 1196.46   8
  -1   6  14 10613.7 1014.55   1
   1  -6 -14 11191.8 954.787   4
  -1   6  14 8903.46 830.676   6
   1  -6 -13 59658.3 2672.91  10
  -1   6  13 55824.6 2286.47   6
  -1   6  13 64415.9 2883.45   8
   1  -6 -13 60104.3 2489.95   4
  -1   6  13 54087.9 2507.26   1
  -1   6  12 19651.4 1366.98   1
   1  -6 -12 21787.8 1472.00  10
   1  -6 -12 22280.0 1378.47   4
  -1   6  12 24317.2 1646.01   8
  -1   6  12 21208.7 1195.94   6
  -1   6  11 158.895 233.213   1
   1  -6 -11 175.513 297.060  10
   1  -6 -11 254.955 215.009   4
  -1   6  11 473.603 190.219   6
  -1   6  11 122.389 321.775   8
  -1   6  10 28057.5 858.442   3
  -1   6  10 27066.2 1556.34   1
  -1   6  10 27582.4 1287.12   6
   1  -6 -10 32549.1 1684.70   4
   1  -6 -10 32032.3 1739.47  10
  -1   6  10 33497.0 1858.94   8
   1  -6 -10 33692.1 1370.26   6
   1  -6  -9 37184.4 1270.81  12
  -1   6   9 47370.0 2209.25   8
  -1   6   9 38530.0 1204.72   3
   1  -6  -9 47366.7 1611.65   6
  -1   6   9 40638.8 1937.67   1
  -1   6   9 41236.1 1553.68   6
   1  -6  -9 46120.5 2045.71   4
   1  -6  -8 2733.54 282.289  12
   1  -6  -8 2909.80 510.898   4
   1  -6  -8 3263.79 335.145   6
  -1   6   8 2295.14 295.678   6
  -1   6   8 4071.16 638.838   8
  -1   6   8 2664.64 474.725   1
   1  -6  -8 2701.14 480.594   9
  -1   6   7 9433.25 920.810   8
   1  -6  -7 11308.2 601.163   6
   1  -6  -7 11476.2 919.305   9
   1  -6  -7 10754.6 932.126   4
   1  -6  -7 9204.50 589.272  12
  -1   6   7 9092.34 812.698   1
   1  -6  -6 9458.51 622.489  12
   1  -6  -6 9533.17 519.264   6
   1  -6  -6 9753.54 887.598   4
  -1   6   6 9722.90 836.791   1
   1  -6  -6 9884.21 827.164   9
   1  -6  -5 6134.59 380.625   6
  -1   6   5 6439.41 492.245   3
   1  -6  -5 5698.79 688.562   4
   1  -6  -5 5904.75 518.084  12
  -1   6   5 4707.37 583.848   1
   1  -6  -5 5601.35 600.553   9
   1  -6  -4 30699.2 1647.96   4
   1  -6  -4 29553.4 1479.40   9
  -1   6   4 28428.7 1518.26   1
  -1   6   4 32766.0 1330.29   3
   1  -6  -4 29770.3 1028.66   6
   1  -6  -4 30054.2 1349.78  12
   1  -6  -3 63304.9 2221.91  12
   1  -6  -3 63630.1 2554.39   4
  -1   6   3 58723.0 2384.15   1
   1  -6  -3 66343.2 2348.90   9
   1  -6  -3 55884.4 1734.35   6
  -1   6   2 63717.8 2493.36   1
   1  -6  -2 67403.1 2378.43   9
   1  -6  -2 65834.2 2343.92  12
   1  -6  -2 66892.9 2625.69   4
   1  -6  -1 101.683 212.132   9
  -1   6   1 177.824 230.266   1
   1  -6  -1 694.231 322.397   4
   1  -6  -1 475.201 259.523  12
  -1   6   0 142.402 227.677   1
   1  -6   0 460.930 253.500  12
   1  -6   0 224.166 165.559   9
   1  -6   0 812.861 364.770   4
  -1   6  -1 2969.70 510.273   1
   1  -6   1 2710.18 445.476  12
   1  -6   1 3353.56 530.132   4
   1  -6   1 3300.22 476.120   9
   1  -6   2 9344.72 784.532   9
   1  -6   2 9122.31 853.530  12
   1  -6   2 8879.74 877.919   4
  -1   6  -2 9828.14 899.230   1
   1  -6   3 15221.1 1159.60   4
   1  -6   3 15666.0 1185.39  12
   1  -6   3 14659.4 1032.99   9
   1  -6   3 15658.8 925.733   6
  -1   6  -3 15860.0 1183.46   1
   1  -6   4 63.0878 248.209  12
   1  -6   4 475.872 313.617   4
   1  -6   4 186.595 194.804   6
   1  -6   4 389.204 234.821   9
  -1   6  -4 61.6716 215.425   1
  -1   6  -5 557.500 371.192   1
   1  -6   5 62.5021 214.871   4
  -1   6  -5 75.5963 218.635   7
   1  -6   5 218.656 284.038  12
   1  -6   5 167.885 182.437   6
   1  -6   5 181.819 171.195   9
   1  -6   6 2597.39 585.767  12
  -1   6  -6 2424.27 507.265   7
   1  -6   6 3158.18 481.102   6
  -1   6  -7 1254.93 428.861   7
   1  -6   7 895.187 345.946   6
   1  -6   7 1933.00 534.544  12
  -1   6  -8 48032.9 2443.92   7
   1  -6   8 47399.6 2491.92  12
   1  -6   8 48106.6 2237.91   6
  -1   6  -9 19520.0 1382.46   2
  -1   6  -9 17820.8 1440.36   7
   1  -6   9 17696.6 1304.36   6
   1  -6   9 17466.7 1470.96  12
  -1   6 -10 4788.08 761.800   7
   1  -6  10 4671.46 675.373   6
   1  -6  10 4398.31 747.960  12
  -1   6 -10 3589.52 591.296   2
   1  -6  11 10395.7 1166.21  12
  -1   6 -11 10746.0 1033.24   2
   1  -6  11 10075.9 1053.38   6
  -1   6 -11 10280.0 1165.13   7
  -1   6 -12 17045.8 1355.39  11
  -1   6 -12 19814.1 1437.64   2
   1  -6  12 20150.4 1689.43  12
   1  -6  12 17117.7 1431.22   6
  -1   6 -12 19253.6 1633.46   7
  -1   6 -13-126.274 186.483   2
   1  -6  13 426.218 334.659  12
   1  -6  13 635.246 356.498   6
  -1   6 -13-243.995 338.999  11
  -1   6 -13 347.340 302.574   7
   1  -6  14 11117.5 1212.44   6
  -1   6 -14 12680.4 1392.64   7
   1  -6  14 10477.0 1265.05  12
  -1   6 -14 12024.2 1175.23  11
   1  -6  15 1940.91 606.298  12
  -1   6 -15 2437.07 562.123  11
  -1   6 -15 2954.46 704.354   7
   1  -6  15 3557.60 720.132   6
   1  -6  16 8211.43 1178.06  12
  -1   6 -16 6699.50 1066.25   7
   1  -6  16 6421.47 1007.87   6
   1  -6  17 3213.46 744.525   6
  -1   5  24 457.707 357.743   6
  -1   5  23 305.651 372.525   6
   1  -5 -23 211.081 289.867   7
  -1   5  22 99.6511 279.892   6
   1  -5 -22 490.193 265.321  11
   1  -5 -22 788.748 438.088   7
  -1   5  21 46.7146 282.153   6
   1  -5 -21 823.623 428.276   7
   1  -5 -21 39.7276 297.784  11
   1  -5 -21-204.405 307.681  10
   1  -5 -20 13667.3 1364.01  10
   1  -5 -20 12829.0 1337.77   7
  -1   5  20 10909.8 1204.45   6
   1  -5 -20 11515.4 1333.19  11
  -1   5  19 10501.1 1127.61   6
   1  -5 -19 11527.6 1294.54  11
   1  -5 -19 13104.1 1333.42  10
   1  -5 -19 13664.3 1348.73   7
  -1   5  18 2311.63 534.607   6
   1  -5 -18 2308.92 560.926   7
   1  -5 -18 2689.49 603.776  10
   1  -5 -18 2047.88 531.600  11
   1  -5 -17-24.1073 242.461  10
   1  -5 -17-173.118 246.817   7
   1  -5 -17 69.9550 167.244   4
   1  -5 -17-314.633 316.912  11
  -1   5  17 412.221 428.092   8
  -1   5  17-441.103 323.232   6
   1  -5 -16 6856.88 866.882  10
   1  -5 -16 6411.34 892.979  11
  -1   5  16 7169.16 956.533   8
   1  -5 -16 6526.44 674.180   4
   1  -5 -16 5997.06 791.092   7
  -1   5  16 5545.84 732.724   6
   1  -5 -15 5452.25 787.012  11
  -1   5  15 7633.50 981.503   8
  -1   5  15 7187.05 789.796   6
   1  -5 -15 6417.66 828.501  10
   1  -5 -15 6660.15 830.220   7
   1  -5 -15 7661.25 738.646   4
   1  -5 -14 11018.3 1030.32   7
  -1   5  14 13720.0 1228.56   8
   1  -5 -14 11310.6 1039.90  10
   1  -5 -14 11778.3 922.177   4
   1  -5 -14 11630.1 1090.84  11
  -1   5  14 9494.16 975.167   1
  -1   5  14 10732.9 924.074   6
   1  -5 -13 23986.3 1352.05   4
  -1   5  13 26780.3 1708.56   8
  -1   5  13 22182.8 1334.28   6
   1  -5 -13 22592.5 1472.31  10
  -1   5  13 21399.5 1435.89   1
   1  -5 -13 24220.0 1521.01   7
   1  -5 -13 23568.5 1541.54  11
  -1   5  12 19576.3 1409.18   8
   1  -5 -12 18746.3 1265.08   7
   1  -5 -12 19595.4 1311.91  10
  -1   5  12 19264.8 1162.60   6
   1  -5 -12 18088.4 1289.68  11
   1  -5 -12 20287.8 1220.54   4
  -1   5  12 15953.3 1203.81   1
  -1   5  11 1330.94 373.629   1
  -1   5  11 2210.33 377.044   6
  -1   5  11 2021.31 502.298   8
   1  -5 -11 1818.76 373.073   4
   1  -5 -11 2027.83 430.066  10
   1  -5 -10 18034.2 1194.94  10
  -1   5  10 17722.4 1183.85   1
  -1   5  10 19988.8 1360.52   8
  -1   5  10 18066.7 1021.27   6
   1  -5 -10 18941.4 1167.20   4
   1  -5  -9 3838.16 530.260   4
  -1   5   9 3250.75 562.325   8
   1  -5  -9 4594.44 456.562   6
  -1   5   9 2894.60 465.917   1
   1  -5  -9 3955.01 529.208  10
  -1   5   9 3020.21 392.918   6
  -1   5   8 632.497 274.075   8
   1  -5  -8 540.894 286.410   4
  -1   5   8 493.001 172.601   6
   1  -5  -8 517.828 169.461   6
   1  -5  -8 551.396 219.168  10
   1  -5  -8 464.890 96.3760  12
  -1   5   8 475.928 76.5842   3
  -1   5   8 531.336 217.898   1
   1  -5  -7 72865.7 2626.92   4
  -1   5   7 69315.3 2553.48   1
  -1   5   7 63849.9 2131.23   6
   1  -5  -7 77645.2 2633.99   9
  -1   5   7 76125.2 2783.92   8
   1  -5  -7 63982.2 1946.99  12
   1  -5  -7 79158.8 2233.06   6
   1  -5  -6 7582.36 730.136   4
   1  -5  -6 7925.40 689.321   9
   1  -5  -6 7276.12 475.457   6
   1  -5  -6 6704.58 437.119  12
  -1   5   6 7618.93 765.103   8
  -1   5   6 5894.29 616.438   1
   1  -5  -5 8203.28 475.710   6
  -1   5   5 8112.37 631.672  11
   1  -5  -5 7292.66 698.695   4
  -1   5   5 6210.65 642.877   1
   1  -5  -5 6871.82 484.370  12
   1  -5  -5 8106.48 677.841   9
   1  -5  -4 449.230 188.419   4
  -1   5   4 783.146 213.887  11
  -1   5   4 695.958 248.435   1
   1  -5  -4 438.996 195.718   9
  -1   5   4 1087.06 209.269   3
   1  -5  -4 641.924 176.810  12
   1  -5  -4 934.403 156.729   6
   1  -5  -3 214.798 97.3597   6
   1  -5  -3 252.231 165.777  12
   1  -5  -3 496.491 248.050   4
   1  -5  -3 346.716 194.452   9
  -1   5   3 200.983 213.773   1
   1  -5  -2 13654.1 965.165   4
   1  -5  -2 14317.6 858.328   9
  -1   5   2 14258.6 850.145   9
  -1   5   2 13122.3 906.640   1
   1  -5  -2 11878.0 598.322   6
  -1   5   2 15428.9 838.487   3
   1  -5  -2 13365.7 813.644  12
  -1   5   1 1698.74 329.051   1
   1  -5  -1 1587.29 373.355   4
   1  -5  -1 1867.65 346.326  12
  -1   5   1 1775.85 308.549   3
   1  -5  -1 958.294 216.158   9
   1  -5   0 1355.61 313.635  12
   1  -5   0 934.653 218.289   9
   1  -5   0 1106.86 318.980   4
   1  -5   1 25150.0 1381.82   4
   1  -5   1 24288.2 1299.57  12
   1  -5   1 25559.0 1221.93   9
  -1   5  -1 24419.9 1378.43   1
   1  -5   2 6638.98 618.482   9
   1  -5   2 6252.21 671.041   4
   1  -5   2 6531.90 674.629  12
  -1   5  -2 5376.02 645.732   1
  -1   5  -3 5476.41 655.041   1
   1  -5   3 5041.35 594.931   4
   1  -5   3 5332.03 551.305   9
   1  -5   3 5064.21 617.152  12
   1  -5   4 13374.8 1063.56  12
  -1   5  -4 15529.3 1124.57   1
   1  -5   4 16669.7 1118.91   4
   1  -5   5 9185.06 832.484   4
   1  -5   5 9048.79 876.746  12
   1  -5   5 9049.28 745.020   6
  -1   5  -5 8603.55 831.163   7
  -1   5  -5 8710.37 888.194   1
   1  -5   6 6452.86 721.196   4
  -1   5  -6 6959.33 772.194   7
   1  -5   6 6710.84 783.728  12
   1  -5   6 6142.79 641.129   6
   1  -5   7 18672.9 1351.45  12
   1  -5   7 17961.7 1187.53   6
  -1   5  -7 18761.7 1335.68   7
   1  -5   8 4.04969 215.983   6
  -1   5  -8 161.685 274.165   7
   1  -5   8 170.352 351.918  12
  -1   5  -9 1687.85 418.121   2
   1  -5   9 2094.72 517.562  12
   1  -5   9 1582.37 422.267   6
  -1   5  -9 1748.87 510.100   7
  -1   5 -10 93261.6 3392.25   2
   1  -5  10 91859.6 3549.62   6
   1  -5  10 91425.7 3752.67  12
  -1   5 -10 95636.6 3775.69   7
   1  -5  11 5617.70 829.379  12
  -1   5 -11 6151.16 722.747   2
  -1   5 -11 6733.78 902.690   7
   1  -5  11 6555.57 822.687   6
  -1   5 -11 5614.06 720.185  11
  -1   5 -12 10685.0 964.826   2
   1  -5  12 11218.6 1195.98  12
  -1   5 -12 10399.1 1002.16  11
   1  -5  12 10364.8 1070.35   6
  -1   5 -12 11358.4 1221.70   7
   1  -5  13 6153.38 878.352   6
  -1   5 -13 4657.08 710.481  11
  -1   5 -13 4653.79 824.177   7
  -1   5 -13 5390.06 669.667   2
   1  -5  13 4625.43 789.652  12
  -1   5 -14 12881.2 1372.93   7
   1  -5  14 13502.8 1387.05  12
  -1   5 -14 13500.5 1231.46  11
   1  -5  14 12785.0 1281.22   6
   1  -5  15 12298.9 1368.80  12
  -1   5 -15 14311.7 1499.47   7
   1  -5  15 14380.4 1405.43   6
  -1   5 -15 14136.7 1302.91  11
   1  -5  16 352.597 391.458  12
   1  -5  16 237.067 246.376   6
  -1   5 -16 206.878 266.364  11
  -1   5 -16 224.009 459.286   7
  -1   5 -17 18301.6 1571.01  11
  -1   5 -17 17506.0 1724.11   7
   1  -5  17 17470.2 1655.59   6
   1  -5  17 15481.4 1605.79  12
   1  -5  18 22046.9 1948.36   6
  -1   5 -18 23381.7 1837.50  11
   1  -5  18 22420.0 1981.17  12
   1  -4 -23 579.658 476.240   7
   1  -4 -23-255.626 421.854  10
  -1   4  23 67.7835 347.181   6
  -1   4  22 2362.45 635.050   6
   1  -4 -22 1227.09 493.774  11
   1  -4 -22 1535.36 550.476  10
   1  -4 -22 1797.15 609.347   7
   1  -4 -21 49.8344 281.493   7
  -1   4  21-90.5360 286.663   6
   1  -4 -21 295.906 283.825  11
   1  -4 -20 1763.39 584.858   7
  -1   4  20 1906.87 513.850   6
   1  -4 -20 1454.43 518.467  11
  -1   4  19 1782.15 503.768   6
   1  -4 -19 2093.50 592.901  11
   1  -4 -19 2421.54 595.049  10
   1  -4 -19 1695.46 504.864   7
   1  -4 -18 516.642 366.744  10
   1  -4 -18 901.185 406.139   7
   1  -4 -18 406.459 278.732  11
  -1   4  18 775.833 342.460   6
   1  -4 -17 4155.29 726.047  11
   1  -4 -17 3752.95 691.890   7
   1  -4 -17 4783.82 561.204   4
   1  -4 -17 4502.16 720.244  10
  -1   4  17 5022.45 727.276   6
   1  -4 -16 7095.75 875.013   7
   1  -4 -16 7974.85 716.623   4
   1  -4 -16 8189.40 976.310  11
  -1   4  16 7311.65 853.800   6
   1  -4 -16 7606.85 885.156  10
   1  -4 -15 1164.83 358.365  11
   1  -4 -15 1303.45 309.828   4
  -1   4  15 1309.97 380.566   6
   1  -4 -15 2171.38 484.335  10
  -1   4  15 2660.16 658.239   8
   1  -4 -15 1014.80 336.874   7
  -1   4  14 49100.0 2341.68   8
  -1   4  14 44431.3 2009.45   6
   1  -4 -14 46229.3 1808.27   4
   1  -4 -14 43993.4 2174.54  11
   1  -4 -14 44626.6 2118.84  10
   1  -4 -14 47095.8 2149.92   7
   1  -4 -13 563.701 334.970  11
  -1   4  13 1191.80 461.995   8
   1  -4 -13 53.9281 199.676   7
  -1   4  13 305.239 225.845   6
   1  -4 -13 727.540 312.006  10
   1  -4 -13 909.541 271.883   4
  -1   4  12 1267.83 322.905   6
   1  -4 -12 1108.05 366.298   7
  -1   4  12 819.489 434.619   8
   1  -4 -12 1108.79 334.873  10
   1  -4 -12 1263.13 291.238   4
   1  -4 -12 1029.60 361.294  11
   1  -4 -11 25297.1 1425.16  10
   1  -4 -11 26771.2 1473.81   7
  -1   4  11 25203.2 1334.25   6
   1  -4 -11 23917.3 1432.39  11
   1  -4 -11 26157.2 1316.90   4
  -1   4  11 26363.6 1563.85   8
   1  -4 -10 47446.1 2031.30  10
  -1   4  10 50881.2 2215.11   8
  -1   4  10 48878.8 1928.69   6
  -1   4  10 45575.0 2045.63   1
   1  -4 -10 47617.2 2072.21  11
   1  -4 -10 50644.2 1967.83   4
   1  -4 -10 49443.6 2092.43   7
   1  -4  -9 56089.0 2100.12   4
  -1   4   9 59659.4 2362.15   8
   1  -4  -9 54514.8 2172.17  11
   1  -4  -9 55629.6 2178.66   7
  -1   4   9 54925.8 2011.56   6
   1  -4  -9 51211.4 2114.26  10
  -1   4   9 52122.4 2147.25   1
  -1   4   8 42516.0 1852.07   1
   1  -4  -8 45611.8 1883.17  10
  -1   4   8 48225.9 2032.93   8
   1  -4  -8 47052.3 1870.96   4
  -1   4   8 43218.6 1687.24   6
   1  -4  -8 43848.2 1871.46  11
   1  -4  -8 50946.2 1759.60   6
   1  -4  -7 36910.4 1298.17   6
  -1   4   7 33097.5 1253.02   6
   1  -4  -7 36624.7 1516.39   4
   1  -4  -7 36214.1 1491.79  10
  -1   4   7 37354.1 1644.55   8
  -1   4   7 32205.2 1475.82   1
  -1   4   6 5814.78 615.694   8
   1  -4  -6 6440.60 602.225   4
   1  -4  -6 6532.45 463.459   6
   1  -4  -6 5406.87 530.449  10
  -1   4   6 5462.20 551.020   1
  -1   4   6 5443.30 269.220   3
  -1   4   6 5387.65 440.995   6
  -1   4   6 6309.48 542.401  11
   1  -4  -6 6806.64 585.656   9
   1  -4  -6 5176.19 295.948  12
  -1   4   5 25243.4 1298.06   8
  -1   4   5 22847.9 1190.62   1
   1  -4  -5 25186.7 979.085   6
  -1   4   5 28259.8 1253.90   7
  -1   4   5 24176.9 813.256   3
  -1   4   5 25352.7 1164.27   9
  -1   4   5 26138.6 1142.30  11
   1  -4  -5 24673.2 874.046  12
   1  -4  -5 25506.9 1165.36   9
   1  -4  -5 24824.3 1253.17   4
  -1   4   5 26103.2 1199.89  10
  -1   4   4 1879.67 225.298   3
  -1   4   4 792.481 238.397   1
   1  -4  -4 1550.69 218.277  12
  -1   4   4 1569.52 270.214   9
   1  -4  -4 1587.52 205.489   6
   1  -4  -4 1548.16 265.967   9
  -1   4   4 1306.92 250.575  10
   1  -4  -4 1764.98 389.847   4
  -1   4   4 1532.96 239.678  11
   1  -4  -3 4195.54 487.282   4
   1  -4  -3 3628.33 301.706   6
   1  -4  -3 4533.21 376.227  12
  -1   4   3 3502.74 431.060   1
  -1   4   3 4387.13 355.208   3
  -1   4   3 4203.38 377.780  11
  -1   4   3 4325.35 450.944  10
  -1   4   3 4129.36 404.502   9
  -1   4   2 22836.5 1036.88   9
   1  -4  -2 23806.1 1210.80   4
   1  -4  -2 20544.6 852.425   6
  -1   4   2 22542.0 1145.79   1
  -1   4   2 25018.3 1000.53   3
   1  -4  -2 23992.6 1048.36   9
   1  -4  -2 24034.7 1019.56  12
   1  -4  -1 86763.2 2615.67  12
  -1   4   1 84504.3 2559.43   3
  -1   4   1 84062.0 2556.04   9
   1  -4  -1 84079.9 2546.83   9
   1  -4  -1 84598.7 2810.91   4
  -1   4   1 81061.7 2732.56   1
   1  -4   0 78907.3 2544.35  12
  -1   4   0 75254.3 2632.53   1
   1  -4   0 75316.7 2422.67   9
   1  -4   0 76422.6 2669.36   4
  -1   4  -1 1850.31 354.469   1
  -1   4  -1 1332.91 277.650   3
   1  -4   1 1322.84 251.291   9
   1  -4   1 1550.25 319.041  12
   1  -4   1 1545.18 305.194   4
   1  -4   2 40898.4 1561.00   9
   1  -4   2 42067.7 1756.03   4
  -1   4  -2 40646.8 1748.49   1
   1  -4   3 106851. 3348.53   4
  -1   4  -3 99874.5 3389.99   1
   1  -4   4 3105.32 438.228   4
  -1   4  -4 2802.67 479.532   1
  -1   4  -5 383.606 302.512   1
   1  -4   5 225.125 225.430   4
  -1   4  -5 862.830 284.698   7
   1  -4   6 1143.51 352.610   4
  -1   4  -6 1040.37 326.131   7
   1  -4   6 1630.98 329.224   6
   1  -4   7 3751.35 503.760   6
  -1   4  -7 4736.35 625.230   7
  -1   4  -8 20338.4 1380.74   7
   1  -4   8 18975.6 1228.03   6
  -1   4  -9 119.407 273.557   7
   1  -4   9 450.337 205.421   6
  -1   4 -10 220026. 6083.43   2
  -1   4 -10 219333. 6623.77   7
   1  -4  10 205206. 6389.15   6
  -1   4 -10 205706. 6134.93  11
   1  -4  11 14627.8 1282.73  12
  -1   4 -11 14580.5 1109.16  11
  -1   4 -11 14782.2 1284.99   7
  -1   4 -11 15098.2 1028.49   2
   1  -4  11 14261.0 1214.89   6
  -1   4 -12 1960.35 478.022  11
   1  -4  12 821.414 401.380  12
  -1   4 -12 1468.15 457.917   7
   1  -4  12 1329.34 420.603   6
  -1   4 -12 1066.90 281.745   2
  -1   4 -13 16970.0 1122.26   2
  -1   4 -13 16512.8 1275.86  11
   1  -4  13 19480.2 1522.81  12
  -1   4 -13 15964.5 1425.79   7
   1  -4  13 16764.5 1393.39   6
   1  -4  14 28.2844 280.585   6
   1  -4  14 359.384 303.786  12
  -1   4 -14 450.847 387.494   7
  -1   4 -14 545.512 249.019  11
   1  -4  15 22271.6 1742.47   6
  -1   4 -15 25012.2 1867.78   7
   1  -4  15 21885.2 1750.62  12
  -1   4 -15 22703.7 1627.07  11
   1  -4  16 452.166 341.898   6
  -1   4 -16-14.6608 240.348  11
  -1   4 -16 492.507 401.965   7
   1  -4  16 178.334 304.973  12
   1  -4  17 8530.57 1155.17  12
  -1   4 -17 9738.79 1225.51   7
   1  -4  17 8612.76 1124.58   6
  -1   4 -17 8637.52 1067.06  11
   1  -4  18 8688.24 1178.96  12
  -1   4 -18 8850.77 1215.91   7
   1  -4  18 8942.69 1205.59   6
  -1   4 -18 7865.62 1044.59  11
   1  -4  19 14985.9 1587.19   6
   1  -4  19 13888.9 1508.88  12
  -1   4 -19 12786.1 1371.43  11
  -1   4 -19 13260.4 1526.89   7
  -1   4 -20 774.479 463.333  11
  -1   4 -21 84.5928 297.404  11
  -1   3  23 11061.6 1346.73   6
   1  -3 -23 13325.9 1496.73   7
   1  -3 -22 225.414 317.082   7
  -1   3  22 386.226 334.391   6
   1  -3 -22 293.423 344.361  11
  -1   3  21 2212.86 581.260   6
   1  -3 -21 966.356 418.032   7
   1  -3 -21 2161.27 636.888  11
   1  -3 -20 730.941 426.439   7
   1  -3 -20 899.440 355.034  11
  -1   3  20 485.783 355.975   6
   1  -3 -19 1213.38 426.968   7
  -1   3  19 1030.85 426.605   6
   1  -3 -19 1583.78 515.611  11
   1  -3 -18 1908.11 477.479   7
   1  -3 -18 1981.65 557.404  11
  -1   3  18 1790.51 500.287   6
  -1   3  17 636.241 355.338   6
   1  -3 -17 665.083 349.862   7
   1  -3 -17 1498.27 500.751  11
  -1   3  16 17969.8 1382.64   6
   1  -3 -16 17252.7 1048.96   4
   1  -3 -16 17133.2 1388.00   7
  -1   3  16 18293.1 887.728  12
   1  -3 -16 17747.7 1440.43  11
   1  -3 -15 25647.7 1706.67  11
  -1   3  15 28069.9 1099.54  12
   1  -3 -15 26571.8 1329.36   4
  -1   3  15 25402.7 1627.03   6
   1  -3 -15 26015.4 1688.53   7
   1  -3 -14 98537.4 3628.88   7
  -1   3  14 97589.7 2703.26  12
  -1   3  14 94301.6 3514.94   6
   1  -3 -14 95825.2 3105.09   4
  -1   3  14 97409.0 2978.89   2
   1  -3 -14 89619.2 3620.70  11
  -1   3  13 4245.31 597.371   6
   1  -3 -13 4355.40 627.067   7
  -1   3  13 4091.10 436.452   2
   1  -3 -13 3729.98 461.641   4
  -1   3  13 4119.96 317.234  12
   1  -3 -13 3878.98 644.312  11
   1  -3 -13 4031.75 386.370   3
   1  -3 -12 3838.98 589.097  11
  -1   3  12 4348.63 448.982   2
   1  -3 -12 3327.27 527.198   7
  -1   3  12 3732.55 267.463  12
   1  -3 -12 3382.70 325.884   3
  -1   3  12 4008.73 649.434   8
  -1   3  12 3734.21 528.302   6
   1  -3 -12 3740.40 454.103   4
   1  -3 -11 20559.2 1273.94  11
  -1   3  11 16428.7 628.478  12
  -1   3  11 21976.8 1349.36   8
   1  -3 -11 23662.6 1334.24   7
  -1   3  11 23596.4 1270.09   6
  -1   3  11 19868.5 659.699  12
   1  -3 -11 19972.4 811.696   3
   1  -3 -11 21541.5 1099.47   4
  -1   3  11 23953.3 1089.22   2
   1  -3 -10 3279.23 476.431   7
  -1   3  10 4137.77 432.345   2
  -1   3  10 4577.98 614.923   8
  -1   3  10 3712.96 482.545   6
   1  -3 -10 4285.08 467.408   4
   1  -3 -10 3377.59 499.920  11
   1  -3 -10 3561.43 468.084  10
   1  -3  -9 26135.5 1288.24  10
   1  -3  -9 23944.4 1183.39   4
   1  -3  -9 24533.6 1304.24   7
  -1   3   9 28246.6 1462.91   8
   1  -3  -9 23882.6 1306.67  11
  -1   3   9 25566.1 1246.02   6
  -1   3   8 23829.2 1309.92   8
   1  -3  -8 22504.6 1213.36   7
  -1   3   8 23706.6 1136.65   6
   1  -3  -8 21597.2 1172.59  11
   1  -3  -8 22690.4 1120.02   4
   1  -3  -8 26222.0 1177.58   6
  -1   3   8 24957.0 1161.56   4
   1  -3  -8 22626.1 1157.86  10
  -1   3   7 860.311 247.577  11
   1  -3  -7 759.951 238.734  11
   1  -3  -7 1097.93 255.648  10
   1  -3  -7 820.852 208.579   6
   1  -3  -7 1389.76 310.597   4
  -1   3   7 1094.30 235.097   6
   1  -3  -7 888.089 264.893   7
  -1   3   7 781.327 253.097   1
  -1   3   7 1197.59 348.743   8
  -1   3   7 1086.14 248.688   9
  -1   3   7 1163.86 269.141   4
   1  -3  -6 153632. 4384.87   4
  -1   3   6 159334. 4538.17   8
  -1   3   6 161561. 4375.79  11
  -1   3   6 178326. 4524.64   7
   1  -3  -6 171912. 4293.32   6
   1  -3  -6 147701. 4311.18  10
  -1   3   6 168062. 4452.40   4
  -1   3   6 136934. 4352.34   1
  -1   3   6 166201. 4411.28   9
  -1   3   6 145857. 4200.68   6
   1  -3  -6 150353. 4333.79  11
   1  -3  -5 81711.4 2646.66   4
  -1   3   5 86934.8 2752.24   8
  -1   3   5 96285.9 2748.56   7
  -1   3   5 75970.2 2623.57   1
  -1   3   5 80890.9 2458.74   6
  -1   3   5 86977.9 2575.92  11
   1  -3  -5 79675.4 2558.10  11
  -1   3   5 96081.5 2749.11   4
   1  -3  -5 88176.6 2493.48   6
  -1   3   5 86324.9 2597.39  10
  -1   3   5 87199.9 2625.22   9
   1  -3  -5 81039.0 2575.44  10
  -1   3   4 7694.47 521.443   9
  -1   3   4 8070.00 516.336  11
   1  -3  -4 7658.90 360.046  12
   1  -3  -4 8027.95 534.274   9
  -1   3   4 8067.20 606.009   4
   1  -3  -4 7615.73 472.035   6
  -1   3   4 7716.87 621.377   8
  -1   3   4 6700.41 450.901   6
  -1   3   4 6909.06 566.186   1
   1  -3  -4 7544.09 578.428   1
   1  -3  -4 7786.13 618.485   4
  -1   3   4 8228.47 593.834   7
  -1   3   4 6969.73 307.582   3
  -1   3   4 6916.53 515.086  10
  -1   3   3 35804.1 1284.44   9
   1  -3  -3 37344.6 1453.31   4
  -1   3   3 32879.9 1374.21   1
  -1   3   3 35437.8 1319.07  10
   1  -3  -3 36702.4 1281.11   9
  -1   3   3 36085.3 1230.97  11
  -1   3   3 34656.8 1066.06   3
   1  -3  -3 31705.6 1160.37   6
   1  -3  -3 33100.8 1400.48   1
   1  -3  -3 37249.7 1139.27  12
  -1   3   3 39509.2 1478.25   4
  -1   3   2 25324.6 931.062  11
   1  -3  -2 23526.0 915.951   6
   1  -3  -2 24819.8 1142.43   1
  -1   3   2 26926.4 926.921   3
  -1   3   2 25959.3 999.370   9
  -1   3   2 30853.4 1240.99   4
   1  -3  -2 28187.2 987.258  12
  -1   3   2 22897.0 1118.05   1
   1  -3  -2 26933.8 1014.02   9
   1  -3  -2 26682.7 1186.85   4
   1  -3  -1 4351.38 449.796   4
   1  -3  -1 3303.72 312.863   9
  -1   3   1 3824.65 333.889   3
   1  -3  -1 3141.86 388.130   1
  -1   3   1 4200.92 431.794   4
  -1   3   1 3947.42 424.817   1
  -1   3   1 3886.67 322.950   9
  -1   3   0 3383.53 404.131   4
  -1   3   0 3360.80 345.881   3
  -1   3   0 2621.66 375.647   1
   1  -3   0 3007.55 290.344   9
   1  -3   0 3033.01 377.111   1
   1  -3   0 3641.87 420.816   4
   1  -3   1 75154.7 2445.91   4
  -1   3  -1 74809.0 2358.15   3
  -1   3  -1 70767.9 2453.26   1
   1  -3   1 75398.6 2220.72   9
   1  -3   1 76949.2 2485.14   1
   1  -3   2 29272.2 1313.44   1
  -1   3  -2 29088.7 1262.83   3
   1  -3   2 30029.9 1281.77   4
  -1   3  -2 31336.7 1305.96   4
  -1   3  -2 26107.1 1281.33   1
   1  -3   3 2799.89 440.528   4
  -1   3  -3 2780.38 412.615   1
  -1   3  -4 57360.5 1978.43   4
   1  -3   4 51591.1 1921.03   4
  -1   3  -4 53580.8 2062.50   1
  -1   3  -5 22449.2 1242.55   7
  -1   3  -5 22679.3 1253.21   1
   1  -3   5 22637.6 1118.82   4
  -1   3  -5 24190.9 1149.11   4
  -1   3  -6 24471.9 1171.76   4
   1  -3   6 23557.1 1156.89   4
  -1   3  -6 23914.3 1344.41   7
  -1   3  -7 12647.7 971.079   7
  -1   3  -8 31777.8 1653.85   7
   1  -3   8 30311.1 1564.57   6
  -1   3  -9 5429.95 595.481  11
  -1   3  -9 4760.01 656.632   7
   1  -3   9 5817.91 669.522   6
  -1   3 -10 16327.6 962.484   2
  -1   3 -10 13944.4 1013.41  11
  -1   3 -10 15397.7 1215.36   7
   1  -3  10 14864.2 1131.13   6
  -1   3 -11 6208.29 586.385   2
   1  -3  11 5023.58 700.746   6
  -1   3 -11 6008.19 794.336   7
  -1   3 -11 6070.46 709.963  11
  -1   3 -12 51550.2 2497.94   7
  -1   3 -12 52730.9 1977.33   2
   1  -3  12 48683.4 2398.38   6
  -1   3 -12 46629.2 2215.18  11
  -1   3 -13 4347.10 493.627   2
  -1   3 -13 5086.36 762.337   7
  -1   3 -13 4420.25 661.160  11
   1  -3  13 4594.16 709.042   6
  -1   3 -14 56870.7 2838.83   7
  -1   3 -14 57182.1 2139.08   2
   1  -3  14 55248.8 2750.76   6
  -1   3 -14 58475.8 2649.96  11
  -1   3 -15 32340.9 2073.55   7
   1  -3  15 27211.8 1898.98   6
  -1   3 -15 27049.4 1767.68  11
   1  -3  16 816.199 429.142  12
  -1   3 -16 266.584 275.246   7
  -1   3 -16 904.877 414.396  11
   1  -3  16 533.952 361.219   6
  -1   3 -17 8339.91 1012.91  11
   1  -3  17 7935.77 1048.06  12
  -1   3 -17 8561.02 1114.28   7
   1  -3  17 7491.93 1042.94   6
  -1   3 -18 5434.96 922.867   7
   1  -3  18 5035.37 868.900  12
  -1   3 -18 5038.14 819.118  11
   1  -3  18 5741.27 934.461   6
   1  -3  19 4166.77 860.007   6
  -1   3 -19 4480.48 882.255   7
  -1   3 -19 3502.64 713.267  11
   1  -3  19 3186.52 751.449  12
   1  -3  20 4920.00 958.400   6
  -1   3 -20 5318.21 962.799   7
  -1   3 -20 4936.13 856.744  11
   1  -3  20 5702.39 973.310  12
   1  -3  21 4913.76 935.287  12
  -1   3 -21 4036.65 830.965  11
  -1   2  23 19062.4 1825.03   6
   1  -2 -23 15707.9 1688.85   7
   1  -2 -22 3955.30 830.556   7
   1  -2 -22 2569.75 714.100  11
  -1   2  22 2365.24 670.494   6
  -1   2  21 2637.95 657.230   6
   1  -2 -21 2747.44 680.554   7
   1  -2 -21 2454.33 651.446  11
  -1   2  20 4088.05 783.479   6
   1  -2 -20 3747.02 781.487  11
   1  -2 -20 3368.27 715.642   7
  -1   2  19-265.492 344.906   6
   1  -2 -19 513.144 401.415  11
   1  -2 -19-220.938 364.686   7
  -1   2  18 6190.34 884.780   6
   1  -2 -18 6504.36 927.911  11
   1  -2 -18 5962.73 877.582   7
   1  -2 -17 125.820 341.491  11
   1  -2 -17 954.639 427.848   7
  -1   2  17 1072.73 434.639   6
  -1   2  17 1018.77 268.811  12
   1  -2 -16 767.913 350.748  11
   1  -2 -16 487.808 231.440   4
  -1   2  16 29.2111 155.139  12
   1  -2 -16 306.264 304.036   7
  -1   2  16 155.384 312.378   6
   1  -2 -15 11949.8 1113.40   7
  -1   2  15 14583.2 839.793  12
   1  -2 -15 12674.4 1182.95  11
  -1   2  15 13827.9 1177.21   6
   1  -2 -15 11888.3 834.758   4
  -1   2  14 21063.2 995.212   2
   1  -2 -14 21474.0 1439.78   7
   1  -2 -14 18638.5 1052.32   4
  -1   2  14 20807.1 999.029  12
  -1   2  14 20208.2 1393.79   6
   1  -2 -14 18607.6 1383.38  11
   1  -2 -13 32131.4 1429.10   4
  -1   2  13 33860.3 1787.03   6
  -1   2  13 33542.8 1293.52  12
   1  -2 -13 32881.3 1787.75   7
   1  -2 -13 30531.8 1758.55  11
   1  -2 -13 33614.0 1409.68   3
  -1   2  13 34714.0 1360.41   2
   1  -2 -12 8329.54 821.156   7
   1  -2 -12 8419.88 592.655   3
  -1   2  12 8007.97 572.633   2
   1  -2 -12 7529.98 609.721   4
  -1   2  12 8032.60 797.031   6
  -1   2  12 7767.98 505.162  12
   1  -2 -12 7641.15 778.728  11
  -1   2  11 47483.2 1496.59  12
   1  -2 -11 46667.2 1749.94   4
   1  -2 -11 43882.9 2031.97  11
  -1   2  11 46528.2 1664.79   2
   1  -2 -11 47106.5 2060.91   7
  -1   2  11 45143.2 1989.06   6
   1  -2 -11 45600.7 1603.48   3
   1  -2 -10 39886.3 1583.33   4
  -1   2  10 39697.6 1776.68   6
  -1   2  10 41901.1 1304.44  12
   1  -2 -10 40297.8 1837.63  11
   1  -2 -10 41919.7 1418.91   3
   1  -2 -10 41493.6 1863.66   7
  -1   2  10 43925.4 1558.77   2
   1  -2  -9 23189.9 1274.49  11
  -1   2   9 24514.3 1337.09   8
  -1   2   9 24049.5 821.885  12
  -1   2   9 25992.0 1105.12   2
   1  -2  -9 25395.1 934.510   3
  -1   2   9 26136.3 1284.92   6
   1  -2  -9 24625.0 1309.18   7
   1  -2  -9 24036.9 1120.26   4
   1  -2  -8 23096.7 1183.30  11
   1  -2  -8 24094.6 1210.05   7
   1  -2  -8 21972.6 1043.58   4
  -1   2   8 23831.4 1245.49   8
  -1   2   8 23207.1 1018.54   2
  -1   2   8 21775.7 703.266  12
   1  -2  -8 22808.5 806.743   3
  -1   2   8 23659.4 1152.66   6
  -1   2   7 3271.46 348.871   2
  -1   2   7 3370.17 403.470  11
   1  -2  -7 3369.08 388.793   6
   1  -2  -7 3258.61 409.353   7
   1  -2  -7 3521.62 379.218   4
   1  -2  -7 2995.16 209.279   3
   1  -2  -7 2894.06 379.963  11
  -1   2   7 3916.00 419.603   6
  -1   2   7 3476.12 468.831   8
   1  -2  -6 68391.6 2191.67   4
   1  -2  -6 74264.5 2240.48   6
  -1   2   6 67793.3 2194.51   6
   1  -2  -6 65508.4 2147.93  10
  -1   2   6 68701.3 2336.43   8
   1  -2  -6 68822.1 2303.53   7
  -1   2   6 69419.0 2240.20  11
  -1   2   6 73948.4 2345.29   7
   1  -2  -6 71654.4 2352.22   8
  -1   2   6 68453.4 2216.99   4
   1  -2  -6 67112.0 2229.33  11
   1  -2  -5 11350.5 660.839   4
   1  -2  -5 11094.2 695.353   8
  -1   2   5 10668.5 628.466  11
   1  -2  -5 10112.5 629.079  11
   1  -2  -5 10739.3 685.228   7
  -1   2   5 11277.7 690.952   7
  -1   2   5 10616.6 625.896   9
  -1   2   5 10344.0 622.483   6
   1  -2  -5 11568.4 634.845   6
  -1   2   5 10565.0 646.147   4
   1  -2  -5 10266.1 591.250  10
  -1   2   5 10099.6 678.971   8
  -1   2   4 65531.2 1978.85   9
   1  -2  -4 64650.0 1976.82  11
   1  -2  -4 70704.1 2128.02   8
  -1   2   4 60888.7 1942.57   6
   1  -2  -4 64409.5 2057.02   4
  -1   2   4 69850.1 2127.68   7
  -1   2   4 64674.9 1967.01  11
   1  -2  -4 62192.7 1928.04  10
  -1   2   4 61973.7 2069.64   1
   1  -2  -4 67445.4 1982.32   6
  -1   2   4 67735.6 2119.12   8
  -1   2   4 69193.6 2103.15   4
   1  -2  -3 46637.9 1586.63   4
  -1   2   3 45375.7 1539.08   8
  -1   2   3 47637.7 1569.11   7
   1  -2  -3 44263.7 1423.99   6
  -1   2   3 49027.0 1586.31   4
   1  -2  -3 43974.9 1547.73   1
  -1   2   3 40955.4 1403.44   6
   1  -2  -3 43315.0 1399.91  10
  -1   2   3 46510.2 1401.04  11
  -1   2   3 41513.6 1535.36   1
  -1   2   3 44972.1 1410.68  10
  -1   2   3 46114.5 1417.14   9
   1  -2  -3 44270.1 1393.56  11
   1  -2  -2 380042. 8989.14   4
  -1   2   2 368464. 8888.33   8
   1  -2  -2 334722. 8740.95   6
   1  -2  -2 349530. 8655.46  11
   1  -2  -2 378494. 8718.04   9
   1  -2  -2 369853. 8581.40   3
  -1   2   2 337309. 8922.06   1
  -1   2   2 378023. 8592.81   3
   1  -2  -2 347853. 8935.17   1
  -1   2   2 372318. 8667.29  11
  -1   2   2 369706. 8710.59   9
  -1   2   2 359461. 8761.50  10
  -1   2   2 396375. 9017.66   4
   1  -2  -1 145608. 3630.62   3
  -1   2   1 137349. 3859.14   1
  -1   2   1 138901. 3586.65   9
  -1   2   1 142325. 3514.53  11
   1  -2  -1 141422. 3865.08   1
  -1   2   1 150185. 3639.08   3
   1  -2  -1 145330. 3595.86   9
   1  -2  -1 141739. 3892.99   4
   1  -2   0 532.332 155.485   1
  -1   2   0 1695.63 309.419   3
   1  -2   0 1402.98 290.297   4
  -1   2   0 1459.20 267.638   4
  -1   2   0 252.547 212.606   1
   1  -2   0 394.147 119.949   9
   1  -2   1 53640.0 1755.69   4
  -1   2  -1 50631.5 1751.55   1
   1  -2   1 52654.1 1770.76   1
   1  -2   1 50583.8 1664.42   3
  -1   2  -1 57747.1 1773.97   4
  -1   2  -1 55762.1 1706.62   3
   1  -2   2 1447.95 271.563   4
   1  -2   2 1746.69 290.669   1
  -1   2  -2 1578.11 292.069   3
   1  -2   2 2042.14 307.711   3
  -1   2  -2 1916.32 278.477   4
  -1   2  -2 1489.64 307.933   1
   1  -2   3 40245.1 1426.98   4
   1  -2   3 41310.6 1557.16   1
  -1   2  -3 39617.9 1526.78   1
  -1   2  -3 42196.0 1532.32   3
   1  -2   3 37664.4 1476.49   3
  -1   2  -3 40784.1 1434.37   4
   1  -2   4 15570.5 867.449   1
   1  -2   4 13450.2 832.507   3
  -1   2  -4 14494.4 749.246   4
   1  -2   4 14021.3 741.092   4
  -1   2  -4 14126.6 853.175   1
  -1   2  -4 14182.0 856.439   3
  -1   2  -5 1358.64 308.410   1
  -1   2  -5 1442.96 236.288   4
  -1   2  -5 1275.75 305.630   7
   1  -2   5 1322.12 301.246   3
   1  -2   5 1850.16 279.380   4
  -1   2  -6 133.169 129.957   4
   1  -2   6 9.74706 203.770   3
  -1   2  -6 49.4609 170.009  11
   1  -2   6 242.717 138.166   4
  -1   2  -6 101.182 158.675   7
  -1   2  -7 64652.5 2324.42   7
   1  -2   7 60780.2 2282.97   3
  -1   2  -7 59548.3 2042.55  11
  -1   2  -7 63918.8 1976.72   4
  -1   2  -8 12122.2 695.770   4
  -1   2  -8 11482.8 902.000   7
  -1   2  -8 10098.7 752.805  11
   1  -2   8 10612.1 853.729   6
  -1   2  -8 9265.66 402.823   5
   1  -2   8 10701.4 867.892   3
  -1   2  -9 3668.59 491.877  11
  -1   2  -9 3941.03 407.099   4
  -1   2  -9 3109.49 498.380   7
   1  -2   9 3219.56 509.869   3
   1  -2   9 2927.40 486.633   6
  -1   2 -10 25346.4 1526.47   7
   1  -2  10 28216.6 1573.01   3
  -1   2 -10 27547.3 1173.42   2
   1  -2  10 27500.9 1550.22   6
  -1   2 -10 30379.4 1246.31   4
  -1   2 -10 27915.8 1440.46  11
  -1   2 -11 57506.3 1909.12   2
  -1   2 -11 55652.5 1935.21   4
   1  -2  11 56199.4 2463.15   3
   1  -2  11 53974.2 2438.15   6
  -1   2 -11 57364.1 2495.33   7
  -1   2 -11 51650.1 2249.75  11
  -1   2 -12 4371.47 680.752   7
  -1   2 -12 4710.83 637.348  11
  -1   2 -12 4457.36 443.402   4
   1  -2  12 3963.97 614.573   6
  -1   2 -12 4019.71 399.442   2
  -1   2 -13 22504.1 1541.84   7
  -1   2 -13 20313.4 975.624   2
   1  -2  13 21679.7 1512.88   6
  -1   2 -13 19039.3 1334.55  11
  -1   2 -14 72650.8 2304.12   2
  -1   2 -14 76944.1 3281.10   7
  -1   2 -14 69117.3 2994.88  11
   1  -2  14 72039.5 3176.96   6
  -1   2 -15 5847.91 800.856  11
  -1   2 -15 7112.68 951.122   7
   1  -2  15 7400.21 965.038   6
  -1   2 -16 444.156 360.305   7
   1  -2  16 699.152 401.291   6
  -1   2 -16 354.588 280.935  11
  -1   2 -17 1340.28 480.250   7
  -1   2 -17 981.075 388.642  11
  -1   2 -18 99.7291 268.364   7
   1  -2  18 55.8396 343.940   6
  -1   2 -18 13.1311 295.445  11
   1  -2  19 58.1955 345.439   6
   1  -2  19 948.554 451.861  12
  -1   2 -19 568.061 440.536   7
  -1   2 -19 68.2274 306.413  11
   1  -2  20 7450.45 1059.09  12
  -1   2 -20 6087.41 1021.35   7
   1  -2  20 7685.54 1119.84   6
  -1   2 -20 6266.55 959.275  11
   1  -2  21 859.681 462.859  12
   1  -2  21 686.092 375.177   6
  -1   2 -21 80.9588 264.580  11
  -1   2 -21-60.9603 306.399   7
   1  -2  22 2569.17 659.750  12
  -1   2 -22 2265.28 646.394  11
   1  -1 -22-22.3399 382.326  11
  -1   1  22 354.751 312.578   6
   1  -1 -22 333.940 381.885   7
  -1   1  21 8394.74 1167.64   6
   1  -1 -21 8046.00 1140.74   7
   1  -1 -21 7208.48 1085.34  11
   1  -1 -20 6475.32 973.753   7
   1  -1 -20 6887.63 1039.44  11
  -1   1  20 8284.18 1102.68   6
   1  -1 -19 1236.86 479.931  11
  -1   1  19 1324.89 476.269   6
   1  -1 -19 584.565 389.718   7
  -1   1  18 10557.6 1164.63   6
   1  -1 -18 10369.1 1179.29   7
   1  -1 -18 9692.36 1151.82  11
  -1   1  18 10923.0 913.961  12
   1  -1 -17 11707.7 1206.90  11
  -1   1  17 10435.1 1130.90   6
  -1   1  17 12473.0 936.933  12
   1  -1 -17 12154.9 1213.75   7
   1  -1 -16 482.643 239.943   4
  -1   1  16 107.890 243.660   6
   1  -1 -16 865.532 416.308   7
  -1   1  16 136.719 168.475  12
   1  -1 -16-35.0833 314.528  11
  -1   1  15 7862.10 685.654  12
  -1   1  15 7150.83 878.636   6
   1  -1 -15 7671.81 648.844   4
   1  -1 -15 7257.90 872.701  11
   1  -1 -15 7007.07 883.679   7
   1  -1 -14 5081.98 728.311   7
  -1   1  14 3702.83 630.867   6
   1  -1 -14 3962.97 627.718  11
   1  -1 -14 3684.22 445.416   4
  -1   1  14 3072.06 351.288   2
  -1   1  14 4504.92 504.037  12
  -1   1  13 13928.0 767.724   2
  -1   1  13 12957.7 1079.82   6
   1  -1 -13 11186.5 779.541   4
   1  -1 -13 14024.2 1119.49   7
  -1   1  13 13400.0 829.749  12
   1  -1 -13 11896.3 1060.45  11
   1  -1 -12 70118.7 2853.58  11
  -1   1  12 79087.7 2341.97   2
   1  -1 -12 65601.1 2368.65   4
  -1   1  12 72464.3 2835.39   6
   1  -1 -12 73331.9 2861.37   7
  -1   1  12 72798.2 2364.59  12
   1  -1 -11 10777.7 712.432   3
  -1   1  11 10004.7 637.132  12
   1  -1 -11 8449.27 633.696   4
   1  -1 -11 8956.55 831.107   7
  -1   1  11 9030.31 825.818   6
   1  -1 -11 8689.36 825.630  11
  -1   1  11 10290.0 631.033   2
  -1   1  10 51001.1 1695.39   2
  -1   1  10 46740.3 2024.99   6
   1  -1 -10 46305.3 2027.16  11
   1  -1 -10 50929.3 1749.74   3
  -1   1  10 48820.6 1643.63  12
   1  -1 -10 47861.9 2060.33   7
   1  -1 -10 45190.3 1722.72   4
   1  -1  -9 11518.2 853.859  11
  -1   1   9 11684.0 609.551  12
   1  -1  -9 10726.0 685.143   4
  -1   1   9 10346.8 627.043   2
   1  -1  -9 10879.1 844.397   7
  -1   1   9 12248.9 866.293   6
   1  -1  -9 11866.3 670.930   3
   1  -1  -8 2085.33 370.696   7
   1  -1  -8 2800.99 331.795   4
  -1   1   8 2217.71 284.446   2
   1  -1  -8 2459.96 283.187   3
  -1   1   8 2372.27 256.048  12
  -1   1   8 2462.78 394.032   6
   1  -1  -8 2947.30 421.257  11
  -1   1   7 39337.0 1376.41   2
   1  -1  -7 36322.8 1398.61   4
   1  -1  -7 39140.9 1600.66   7
   1  -1  -7 41479.2 1643.27   8
   1  -1  -7 37380.0 1265.68   3
   1  -1  -7 36923.6 1553.69  11
  -1   1   7 39619.2 1215.67  12
  -1   1   7 38069.5 1549.79   6
   1  -1  -7 42760.3 1604.19   6
   1  -1  -6 112359. 3062.72   3
   1  -1  -6 114458. 3416.75  11
   1  -1  -6 130480. 3494.89   6
   1  -1  -6 116656. 3480.45   7
  -1   1   6 120341. 3006.65  12
  -1   1   6 122422. 3452.39   6
  -1   1   6 121325. 3265.31   2
   1  -1  -6 122773. 3506.53   8
  -1   1   6 132406. 3544.44   7
   1  -1  -6 110270. 3278.72   4
   1  -1  -5 43261.9 1486.94   6
  -1   1   5 41341.5 1394.67   2
  -1   1   5 40860.6 1526.04   8
   1  -1  -5 41258.4 1508.95   7
   1  -1  -5 38434.8 1405.94   4
  -1   1   5 38191.2 1113.05  12
  -1   1   5 41758.6 1494.51   6
   1  -1  -5 41359.7 1515.28   8
   1  -1  -5 42354.2 1481.85  11
  -1   1   5 41205.1 1524.40   7
   1  -1  -4 9073.55 574.071   7
   1  -1  -4 9883.78 563.629   6
  -1   1   4 9036.63 583.089   8
   1  -1  -4 9111.92 543.371   4
  -1   1   4 9648.67 534.496   2
   1  -1  -4 9075.75 568.309   8
  -1   1   4 9184.14 574.391   7
  -1   1   4 8560.57 539.344   6
   1  -1  -4 9134.32 557.197  11
   1  -1  -3 698510. 16565.6   7
   1  -1  -3 712156. 16525.8   8
   1  -1  -3 665416. 16510.1   4
   1  -1  -3 705963. 16512.7   6
  -1   1   3 708829. 16517.9   8
   1  -1  -3 684828. 16417.4  11
  -1   1   3 731979. 16519.8   2
  -1   1   3 642405. 16476.4   6
  -1   1   3 754597. 16601.8   7
   1  -1  -2 5152.93 360.088   6
   1  -1  -2 5715.39 406.253   4
  -1   1   2 5595.70 366.862   8
  -1   1   2 6202.81 415.374   4
   1  -1  -2 5905.07 369.197   8
   1  -1  -2 5319.86 245.817   3
  -1   1   2 5016.77 362.711   6
  -1   1   2 5322.05 387.074   1
   1  -1  -2 5249.26 269.881  10
  -1   1   2 5679.31 393.077   7
   1  -1  -1 82786.6 2245.75   4
  -1   1   1 83686.0 2257.02   4
   1  -1  -1 77791.7 2216.20   1
  -1   1   1 81089.9 2111.35   8
  -1   1   1 74121.6 2195.74   1
   1  -1  -1 75121.9 2157.51   6
   1  -1  -1 78823.7 2034.78   3
  -1   1   1 77526.6 2035.71   3
   1  -1  -1 81080.4 1981.58  11
   1  -1   0 96088.7 2590.60   4
  -1   1   0 100928. 2608.04   4
  -1   1   0 89665.5 2586.29   1
   1  -1   0 92431.1 2588.70   1
   1  -1   0 97023.1 2490.55   3
  -1   1   0 96615.5 2494.36   3
  -1   1  -1 6840.83 404.977   4
  -1   1  -1 6015.80 405.764   1
  -1   1  -1 6903.67 407.308   3
   1  -1   1 6737.25 422.759   1
   1  -1   1 7345.27 416.655   3
   1  -1   1 6863.42 406.234   4
  -1   1  -2 522854. 12374.2   4
  -1   1  -2 540555. 12492.7   3
   1  -1   2 508327. 12458.0   3
   1  -1   2 534458. 12483.3   1
  -1   1  -2 513190. 12466.6   1
  -1   1  -2 490503. 12143.8  11
   1  -1   2 521563. 12369.1   4
   1  -1   3 13234.1 687.206   1
  -1   1  -3 13137.2 685.948   1
   1  -1   3 13540.6 596.799   4
   1  -1   3 13385.6 705.181   3
  -1   1  -3 13422.6 699.333   3
  -1   1  -3 13861.8 597.606   4
  -1   1  -3 13179.7 537.432  11
  -1   1  -4 260732. 6568.85   3
  -1   1  -4 243486. 6267.57  11
  -1   1  -4 260782. 6275.03   4
   1  -1   4 256318. 6270.10   4
  -1   1  -4 252506. 6532.73   1
   1  -1   4 245755. 6523.37   3
   1  -1   5 12818.4 739.257   1
  -1   1  -5 10785.0 539.108   4
   1  -1   5 11190.4 540.244   4
   1  -1   5 11034.6 726.596   3
  -1   1  -5 11965.7 757.754   3
  -1   1  -5 10724.6 604.445  11
  -1   1  -5 10827.8 717.338   7
   1  -1   6 98902.1 2657.91   4
  -1   1  -6 99691.1 3077.07   7
   1  -1   6 107178. 3102.06   1
  -1   1  -6 92978.2 2554.55   5
  -1   1  -6 107428. 3115.42   3
  -1   1  -6 100963. 2667.41   4
   1  -1   6 97792.0 3055.37   3
  -1   1  -6 92669.6 2843.62  11
  -1   1  -7 31627.0 1074.55   4
  -1   1  -7 31280.9 1421.97   7
  -1   1  -7 29078.9 1261.36  11
   1  -1   7 29852.3 1396.86   3
  -1   1  -7 30382.3 982.234   5
   1  -1   8 11119.8 839.923   3
  -1   1  -8 13040.9 609.179   4
  -1   1  -8 12950.4 905.658   7
  -1   1  -8 10693.5 753.850  11
  -1   1  -9 15627.1 692.849   4
  -1   1  -9 14273.6 650.372   2
  -1   1  -9 13518.3 978.256   7
   1  -1   9 13348.8 980.266   3
  -1   1  -9 13689.3 912.913  11
   1  -1   9 15250.3 1034.97   6
  -1   1 -10 17036.5 734.368   4
  -1   1 -10 15104.5 675.886   2
   1  -1  10 14048.1 1048.04   3
   1  -1  10 13544.1 1032.00   6
  -1   1 -10 15586.1 1028.00  11
  -1   1 -10 15754.3 1097.20   7
  -1   1 -11 30093.0 1593.76  11
   1  -1  11 31736.8 1700.48   6
  -1   1 -11 31644.7 1702.08   7
  -1   1 -11 31009.0 1101.21   2
   1  -1  11 32903.0 1690.93   3
  -1   1 -11 33948.7 1180.79   4
  -1   1 -12 712.842 164.550   4
   1  -1  12 973.139 398.220   3
  -1   1 -12 304.318 264.120   7
  -1   1 -12 573.913 127.577   2
  -1   1 -12 292.268 232.111  11
   1  -1  12 737.759 275.673   6
  -1   1 -13 26868.9 1016.18   4
  -1   1 -13 22766.9 883.972   2
   1  -1  13 22713.2 1539.44   6
  -1   1 -13 26116.2 1628.13   7
  -1   1 -13 24197.2 1503.17  11
   1  -1  13 25232.9 1563.96   3
   1  -1  14 10325.2 1033.83   6
  -1   1 -14 9722.72 998.357   7
   1  -1  14 10052.7 987.622   3
  -1   1 -14 8980.24 925.661  11
  -1   1 -14 7815.70 431.949   2
  -1   1 -15 23180.0 1581.28  11
  -1   1 -15 25782.0 1717.30   7
   1  -1  15 22793.8 1631.86   6
  -1   1 -16 31895.8 2012.66   7
   1  -1  16 33882.0 2079.61   6
  -1   1 -16 30456.2 1899.36  11
   1  -1  17 10333.7 1158.36   6
  -1   1 -17 9188.80 1081.51   7
  -1   1 -17 9984.44 1083.16  11
   1  -1  18 2.37495 296.312   6
  -1   1 -18-375.077 330.534   7
  -1   1 -18 184.151 239.409  11
  -1   1 -19 1350.42 445.040  11
   1  -1  19 996.535 434.936   6
  -1   1 -19 1171.81 480.159   7
  -1   1 -20 8366.12 1128.99   7
   1  -1  20 10088.0 1247.84   6
  -1   1 -20 6996.75 999.658  11
   1  -1  21 2801.41 677.594  12
  -1   1 -21 2575.94 664.573   7
   1  -1  21 3359.90 770.085   6
  -1   1 -21 2336.74 621.510  11
   1  -1  22 4112.66 816.350  12
  -1   1 -22 4897.81 942.841  11
   1  -1  23 18613.7 1698.33  12
  -1   0  22-340.208 455.552   6
   1   0 -22-219.829 275.482  11
   1   0 -22 36.7928 425.731   7
   1   0 -21 3254.32 758.618  11
   1   0 -21 2111.64 633.807   7
  -1   0  21 2888.07 715.268   6
  -1   0  20 1716.51 573.984   6
   1   0 -20 1918.53 555.779  11
   1   0 -20 1899.36 604.829   7
  -1   0  19 3696.70 582.701  12
  -1   0  19 4098.67 788.832   6
   1   0 -19 6298.77 988.973   7
   1   0 -19 4621.83 831.668  11
   1   0 -18 2478.46 593.758  11
  -1   0  18 2075.44 459.498  12
  -1   0  18 1655.85 486.674   6
   1   0 -18 1924.09 533.796   7
   1   0 -17 3170.72 668.281  11
  -1   0  17 3084.86 502.170  12
  -1   0  17 2911.98 632.655   6
   1   0 -17 2747.10 613.419   7
   1   0 -16 143.617 293.619  11
   1   0 -16 17.8264 251.856   7
  -1   0  16-279.518 232.985   6
  -1   0  16 332.064 220.412  12
  -1   0  15 15543.4 1075.89  12
  -1   0  15 14629.3 1268.29   6
   1   0 -15 15030.1 866.429   2
   1   0 -15 15735.9 1314.72   7
   1   0 -15 14922.5 1294.71  11
   1   0 -14 26360.4 1204.71   2
  -1   0  14 27286.2 1434.04  12
   1   0 -14 26533.9 1705.48  11
  -1   0  14 28650.0 1237.05   2
   1   0 -14 28263.8 1743.43   7
  -1   0  14 25260.0 1663.91   6
  -1   0  13 2436.36 504.937   6
   1   0 -13 2090.21 319.690   2
  -1   0  13 2255.98 384.010  12
   1   0 -13 2628.53 542.162  11
  -1   0  13 2176.35 319.484   2
   1   0 -13 2252.70 502.272   7
   1   0 -12 9390.74 641.928   2
  -1   0  12 10471.2 669.474   2
  -1   0  12 8825.49 867.900   6
   1   0 -12 8536.36 864.585   7
  -1   0  12 10143.3 764.605  12
   1   0 -12 8849.31 887.509  11
  -1   0  11 7437.79 612.545  12
  -1   0  11 7337.25 541.291   2
   1   0 -11 7345.69 776.987  11
   1   0 -11 6522.92 522.539   2
  -1   0  11 7397.44 756.859   6
   1   0 -11 6802.99 747.414   7
   1   0 -10 35156.6 1746.70   7
  -1   0  10 38273.6 1417.41   2
  -1   0  10 37218.1 1771.29   6
   1   0 -10 36167.9 1398.64   2
   1   0 -10 33866.1 1720.52  11
  -1   0  10 37848.0 1502.56  12
   1   0  -9 28696.8 1449.55   7
  -1   0   9 27613.3 1185.36  12
   1   0  -9 27189.8 1134.73   2
   1   0  -9 27837.4 1267.16   3
   1   0  -9 24481.0 1377.35  11
  -1   0   9 28558.7 1153.94   2
  -1   0   9 28196.4 1426.23   6
   1   0  -8 5302.63 471.635   3
  -1   0   8 5715.30 579.824   6
   1   0  -8 5174.13 563.399   7
   1   0  -8 4840.92 414.909   2
   1   0  -8 4911.93 563.174  11
  -1   0   8 5913.20 470.818  12
  -1   0   8 4969.62 423.211   2
   1   0  -7 40261.8 1455.96   2
   1   0  -7 44600.4 1523.11   3
  -1   0   7 42439.6 1702.03   6
   1   0  -7 41039.9 1703.11   7
  -1   0   7 44080.8 1478.44  12
  -1   0   7 41503.9 1461.34   2
   1   0  -6 67843.1 2246.32   7
  -1   0   6 65521.0 2026.36   2
  -1   0   6 64957.2 2239.57   6
  -1   0   6 66791.0 1988.64  12
   1   0  -6 61322.7 2001.41   2
  -1   0   6 72029.0 2276.05   7
   1   0  -6 73872.9 2287.63   6
   1   0  -5 121646. 3132.51  12
  -1   0   5 118585. 3125.95  12
   1   0  -5 112760. 3195.36   2
   1   0  -5 126478. 3415.15   6
   1   0  -5 116586. 3366.88   7
  -1   0   5 120805. 3403.57   7
  -1   0   5 115917. 3209.18   2
  -1   0   5 116258. 3367.48   6
   1   0  -4 98646.9 2819.54   2
  -1   0   4 110343. 2975.24   7
   1   0  -4 106119. 2956.67   7
   1   0  -4 107505. 2742.83  12
  -1   0   4 99126.8 2931.50   6
  -1   0   4 99184.0 2833.04   2
   1   0  -4 113064. 2987.46   6
  -1   0   4 102159. 2726.92  12
  -1   0   3 682123. 16045.8   2
   1   0  -3 662732. 16032.9   2
  -1   0   3 730834. 16137.5   7
   1   0  -3 701624. 16117.0   7
   1   0  -3 674463. 15907.0  12
  -1   0   3 644160. 15892.0  12
  -1   0   3 653420. 16101.0   6
   1   0  -3 714295. 16137.2   6
  -1   0   2 152286. 3701.25   2
  -1   0   2 155627. 3713.00   7
  -1   0   2 134580. 3546.80  12
   1   0  -2 144146. 3688.23   2
   1   0  -2 151141. 3703.29   7
   1   0  -2 138503. 3546.78  12
  -1   0   2 133773. 3683.65   6
   1   0  -2 145105. 3712.73   6
   1   0  -1 277914. 6490.30   2
   1   0  -1 262002. 6472.17   6
  -1   0   1 257656. 6375.03  12
   1   0  -1 255519. 6371.30  12
  -1   0   1 281054. 6499.67   2
  -1   0   1 248862. 6456.42   6
  -1   0   1 291380. 6476.45   7
  -1   0   0 74691.7 1942.43   2
   1   0   0 68902.6 1864.11   1
   1   0   0 66843.5 1882.61  12
   1   0   0 74389.5 1935.90   2
  -1   0   0 66121.1 1853.54   1
   1   0   1 27000.8 920.141   3
  -1   0  -1 26412.8 860.200   1
  -1   0  -1 27747.7 929.174   3
   1   0   1 28239.7 898.199   2
   1   0   1 25739.7 861.250   1
   1   0   2 188663. 4657.49   4
  -1   0  -2 195459. 4718.37   1
   1   0   2 188180. 4655.86  11
   1   0   2 195973. 4636.75   9
  -1   0  -2 191855. 4691.23   2
   1   0   2 195513. 4727.49   1
   1   0   2 193068. 4821.20   3
  -1   0  -2 190866. 4828.37   3
   1   0   3 29017.5 971.128   1
  -1   0  -3 27991.6 963.428   1
   1   0   3 26984.9 831.898   4
  -1   0  -3 27988.5 855.551   4
   1   0   3 26428.2 1026.93   3
  -1   0  -3 27621.4 1051.47   3
  -1   0  -3 29984.6 834.548   8
  -1   0  -3 29473.7 891.664   2
  -1   0  -3 26398.6 923.201  11
   1   0   3 27763.4 923.432  11
  -1   0  -3 27119.8 949.176   5
   1   0   4 13632.9 639.603  11
  -1   0  -4 13307.4 633.565  11
  -1   0  -4 13674.7 486.924   4
   1   0   4 13321.7 713.112   3
   1   0   4 15405.2 676.204   1
  -1   0  -4 13454.0 591.102   5
  -1   0  -4 14205.7 563.344   8
  -1   0  -4 13619.5 689.482   7
   1   0   4 14721.9 489.730   4
  -1   0  -4 14240.4 729.832   3
   1   0   5 19540.7 860.259   1
  -1   0  -5 16959.0 794.368  11
   1   0   5 16332.6 542.865   4
  -1   0  -5 17770.0 718.568   8
  -1   0  -5 16303.7 546.570   4
  -1   0  -5 17770.6 858.905   7
   1   0   5 17288.6 878.056   3
  -1   0  -5 18196.1 881.288   3
   1   0   5 18342.5 803.832  11
  -1   0  -5 16291.5 688.327   5
  -1   0  -6 94962.4 2666.93   8
  -1   0  -6 89625.6 2333.36   4
   1   0   6 88831.3 2545.00   5
  -1   0  -6 95412.9 2779.54  11
   1   0   6 106866. 2859.34   1
  -1   0  -6 98424.6 2901.43   3
  -1   0  -6 97018.4 2856.82   7
  -1   0  -6 94545.0 2565.16   5
   1   0   6 102336. 2909.23   3
   1   0   6 99481.2 2790.98  11
   1   0   7 61187.0 1981.85   7
  -1   0  -7 49322.1 1361.28   4
   1   0   7 53365.5 1920.30   3
  -1   0  -7 52074.3 1746.63   8
   1   0   7 49596.0 1570.87   5
  -1   0  -7 54339.1 1921.82   7
  -1   0  -7 56126.4 1961.58   3
  -1   0  -7 52637.2 1855.64  11
   1   0   7 55314.1 1871.83  11
  -1   0  -8 6285.29 283.886   2
  -1   0  -8 7683.02 640.604   7
   1   0   8 8348.17 684.033   3
   1   0   8 9809.55 503.759   5
   1   0   8 8502.85 640.049  11
  -1   0  -8 7323.68 310.580   4
  -1   0  -8 8165.53 590.900   8
  -1   0  -8 7833.58 633.529  11
   1   0   9 95109.5 3083.14   6
  -1   0  -9 93230.2 3020.58   7
  -1   0  -9 89775.6 2935.20  11
  -1   0  -9 85666.8 2238.95   4
  -1   0  -9 94501.9 2873.85   8
   1   0   9 89294.8 2512.74   5
   1   0   9 91027.4 2985.49   3
  -1   0 -10 131155. 3309.88   4
   1   0  10 137631. 4167.93   3
   1   0  10 137768. 3610.13   5
   1   0  10 140103. 4275.46   6
  -1   0 -10 138739. 4245.86   7
  -1   0 -10 139326. 4160.97  11
   1   0  11 13500.3 674.489   5
  -1   0 -11 12317.4 475.089   4
   1   0  11 12116.5 993.523   6
  -1   0 -11 13153.2 989.453   7
  -1   0 -11 13669.2 979.719  11
   1   0  11 13627.2 999.749   3
  -1   0 -12 4914.45 268.668   4
  -1   0 -12 5446.55 661.449   7
   1   0  12 5352.24 658.841   3
   1   0  12 5815.54 705.180   6
  -1   0 -12 5102.98 642.214  11
   1   0  12 5543.98 423.495   5
  -1   0 -13 23364.4 1431.10  11
   1   0  13 23536.6 1484.26   6
  -1   0 -13 21985.7 1424.10   7
   1   0  13 23275.9 1412.86   3
  -1   0 -13 19683.5 667.545   4
   1   0  14 56.0647 243.993   6
  -1   0 -14-28.6045 247.430   7
  -1   0 -14 413.737 328.566  11
   1   0  14 121.001 285.388   3
   1   0  15 2230.96 559.149   3
  -1   0 -15 1695.21 463.808  11
  -1   0 -15 1668.79 460.803   7
   1   0  15 1304.98 410.835   6
  -1   0 -16 25415.2 1695.78  11
   1   0  16 26347.1 1665.01   3
   1   0  16 25275.8 1742.05   6
  -1   0 -16 22723.6 1635.26   7
   1   0  17 5541.15 845.193   6
  -1   0 -17 5431.62 804.048  11
  -1   0 -17 6066.02 888.336   7
   1   0  17 5423.69 785.556   3
  -1   0 -18 471.871 330.009  11
  -1   0 -18 136.714 264.580   7
   1   0  18-76.5715 306.363   6
  -1   0 -19 3734.23 748.040   7
   1   0  19 3732.89 754.810   6
  -1   0 -19 3589.15 711.277  11
  -1   0 -20-321.948 408.712   7
   1   0  20-214.472 274.240   6
  -1   0 -20 133.290 299.935  11
  -1   0 -21 8938.80 1188.11   7
  -1   0 -21 7727.83 1088.53  11
   1   0  21 7716.62 1126.00   6
   1   0  22 18578.3 1588.97  12
  -1   0 -22 21127.8 1889.22   7
   1   0  22 18686.6 1804.94   6
  -1   0 -22 18973.0 1769.77  11
  -1   0 -23 245.379 365.314  11
   1   1 -21 1751.28 569.855  11
  -1  -1  21 1213.30 541.464   6
   1   1 -21 480.553 424.509   7
  -1  -1  20 2510.01 665.079   6
  -1  -1  20 1548.62 432.451  12
   1   1 -20 1881.56 574.314   7
   1   1 -20 2662.38 684.029  11
  -1  -1  19 18949.5 1448.74  12
   1   1 -19 18656.4 1680.97   7
  -1  -1  19 15362.8 1541.85   6
   1   1 -19 18389.7 1678.39  11
   1   1 -18 14321.8 1423.06   7
   1   1 -18 12750.7 1338.39  11
  -1  -1  18 13098.4 1152.74  12
  -1  -1  18 12123.1 1317.95   6
   1   1 -17 541.873 371.240   7
  -1  -1  17 581.568 400.152   6
  -1  -1  17 475.295 278.796  12
   1   1 -17 534.438 360.526  11
  -1  -1  16 782.539 343.919  12
   1   1 -16 332.703 333.805   7
  -1  -1  16 1114.40 438.756   6
   1   1 -16 630.933 419.393  11
  -1  -1  15 928.936 303.858  12
   1   1 -15 1302.25 422.492  11
  -1  -1  15 515.890 282.076   6
   1   1 -15 822.092 240.004   2
   1   1 -15 601.855 339.513   7
   1   1 -14 1008.81 388.785  11
   1   1 -14 473.283 201.642   2
   1   1 -14 749.956 345.022   7
  -1  -1  14 167.952 254.235   6
  -1  -1  14 527.730 269.440  12
  -1  -1  13 21289.6 1296.30  12
   1   1 -13 22030.4 1117.96   2
  -1  -1  13 21761.4 1496.51   6
   1   1 -13 21526.2 1495.21   7
   1   1 -13 19074.4 1420.36  11
   1   1 -12 4036.31 447.950   2
   1   1 -12 4034.46 662.556  11
   1   1 -12 4743.01 658.912   7
  -1  -1  12 4288.47 534.549  12
  -1  -1  12 3964.29 613.073   6
  -1  -1  11 10010.6 680.851   2
   1   1 -11 8433.46 851.023  11
  -1  -1  11 8415.73 744.103  12
   1   1 -11 8828.72 851.111   7
  -1  -1  11 8431.84 836.030   6
   1   1 -11 8508.80 632.581   2
   1   1 -10 41302.6 1640.53   2
  -1  -1  10 47669.7 1703.20   2
  -1  -1  10 44928.7 2011.63   6
  -1  -1  10 42982.6 1805.20  12
   1   1 -10 44177.6 2001.85   7
   1   1  -9 30401.5 1528.61   7
  -1  -1   9 28295.5 1348.49  12
   1   1  -9 26596.3 1195.12   2
  -1  -1   9 27544.2 1489.62   6
  -1  -1   9 30484.4 1262.68   2
  -1  -1   8 73252.8 2469.92  12
   1   1  -8 74745.3 2634.39   7
  -1  -1   8 78586.1 2373.69   2
   1   1  -8 69694.9 2314.21   2
  -1  -1   8 74516.9 2642.98   6
  -1  -1   7 294906. 7120.99   2
   1   1  -7 282068. 7367.71   7
  -1  -1   7 281581. 7174.83  12
   1   1  -7 262246. 7041.09   2
  -1  -1   7 274853. 7358.81   6
   1   1  -6 869.246 273.469   7
  -1  -1   6 513.077 187.100   7
   1   1  -6 636.414 195.322   2
  -1  -1   6 629.412 210.343  12
  -1  -1   6 546.721 208.813   6
   1   1  -6 747.809 215.798   6
  -1  -1   6 596.989 166.677   2
   1   1  -5 104637. 2934.25   6
  -1  -1   5 96602.1 2751.34   2
   1   1  -5 86775.2 2711.17   2
   1   1  -5 90925.3 2867.69   7
  -1  -1   5 94273.0 2787.94  12
  -1  -1   5 95999.2 2893.31   6
  -1  -1   5 100508. 2890.87   7
   1   1  -5 97533.8 2791.39  12
  -1  -1   4 363856. 8970.78  12
   1   1  -4 347721. 8950.15   2
  -1  -1   4 370628. 8976.88   2
  -1  -1   4 367368. 9037.23   7
   1   1  -4 388598. 9112.01   6
   1   1  -4 380436. 8995.29  12
  -1  -1   4 361419. 9059.00   6
   1   1  -4 358744. 9024.28   7
  -1  -1   3 14936.5 701.301  12
   1   1  -3 15479.5 709.333   7
  -1  -1   3 14664.0 698.327   7
   1   1  -3 14038.8 693.022   2
  -1  -1   3 13943.0 690.274   2
   1   1  -3 15154.3 697.397  12
   1   1  -3 16173.4 743.615   6
  -1  -1   3 14727.1 721.551   6
   1   1  -2 6407.10 416.262   7
  -1  -1   2 5344.00 384.801  12
   1   1  -2 8202.68 473.590   2
  -1  -1   2 6366.07 426.531   7
  -1  -1   2 8223.91 484.767   2
   1   1  -2 5990.98 404.324  12
  -1  -1   2 5594.92 395.091   6
   1   1  -2 5556.22 386.569   6
  -1  -1   1 733.645 192.830   6
  -1  -1   1 619.814 215.232  12
   1   1  -1 1384.28 185.507   7
  -1  -1   1 1510.11 174.777   7
   1   1  -1 863.597 161.947   6
   1   1  -1 1297.60 211.258  12
  -1  -1   0 267767. 5929.71   2
   1   1   0 237897. 5888.58  12
  -1  -1   0 247613. 5842.68   9
  -1  -1   0 246526. 5706.83   7
  -1  -1   0 211712. 5791.39   6
  -1  -1   0 237994. 5869.31   5
   1   1   0 253250. 5914.70   2
   1   1   0 240212. 5705.47   7
   1   1   0 228274. 5808.48   6
  -1  -1   0 232780. 5874.02  12
   1   1   1 911994. 21546.6  12
  -1  -1  -1 980227. 21514.5   2
   1   1   1 913626. 21418.5  10
  -1  -1  -1 940743. 21426.3  10
   1   1   1 973031. 21514.3   2
  -1  -1  -1 997841. 21494.5   9
  -1  -1  -1 901854. 21533.1  12
   1   1   1 944910. 21559.5   5
  -1  -1  -1 933690. 21544.9   5
  -1  -1  -2 958255. 21371.4   9
   1   1   2 955471. 21372.7   9
   1   1   2 923097. 21309.5   2
  -1  -1  -2 907391. 21309.3   2
   1   1   2 892440. 21419.1   5
  -1  -1  -2 887071. 21333.1  10
  -1  -1  -2 917655. 21425.8   5
   1   1   2 883950. 21410.7  12
  -1  -1  -3 219846. 5480.61   5
   1   1   3 213169. 5291.26   2
  -1  -1  -3 224941. 5454.73   9
   1   1   3 228214. 5460.65   9
  -1  -1  -3 216733. 5295.41   2
   1   1   3 226588. 5235.64   1
   1   1   3 216485. 5476.92   5
   1   1   3 207626. 5473.79   3
  -1  -1  -3 218118. 5313.60   7
  -1  -1  -4 11682.0 452.798   2
   1   1   4 11772.4 451.920   2
  -1  -1  -4 13080.7 633.879   9
   1   1   4 11796.6 622.712  11
   1   1   4 12452.9 546.374   8
  -1  -1  -4 13352.4 633.330   5
  -1  -1  -4 11884.9 556.589   7
   1   1   4 14196.3 648.987   9
   1   1   4 11473.6 626.084   3
   1   1   4 12193.4 618.710   5
  -1  -1  -4 11056.9 622.867   3
   1   1   5 8386.64 524.467   5
   1   1   5 6073.91 289.194   2
  -1  -1  -5 5777.18 479.235  11
  -1  -1  -5 6132.01 443.008   8
   1   1   5 6045.97 467.005   8
  -1  -1  -5 6891.17 507.711   7
   1   1   5 6170.17 533.057   9
  -1  -1  -5 6992.00 533.748   3
   1   1   5 6776.07 531.513  11
   1   1   5 7380.34 548.922   3
   1   1   6 30010.0 1215.07  11
   1   1   6 28387.6 1104.02   8
  -1  -1  -6 28507.8 1098.70   8
   1   1   6 29171.0 1114.45   5
  -1  -1  -6 30005.9 1162.39   7
   1   1   6 27560.5 1185.79   3
  -1  -1  -6 27864.7 1195.38   3
  -1  -1  -6 27689.3 1194.76  11
   1   1   6 30080.3 1217.41   9
   1   1   6 33261.4 1192.59   7
   1   1   7 173.551 199.607   3
  -1  -1  -7 71.7408 131.251   8
  -1  -1  -7 23.1486 119.828   3
   1   1   7-46.2128 123.601   7
   1   1   7 247.163 182.412   8
  -1  -1  -7 122.355 152.082  11
   1   1   7 175.721 131.311  11
  -1  -1  -7 15.9813 138.667   7
   1   1   7 53.7289 99.5361   5
  -1  -1  -8 9056.65 717.619  11
  -1  -1  -8 10243.5 690.363   8
   1   1   8 8050.78 688.012   3
  -1  -1  -8 9683.08 701.266   7
  -1  -1  -8 9575.51 727.151   3
   1   1   8 10604.4 622.304   5
   1   1   9 3471.37 450.182   6
   1   1   9 2646.08 416.681   3
  -1  -1  -9 2837.93 424.451   7
   1   1   9 3227.00 338.066   5
  -1  -1  -9 2881.29 378.062   8
  -1  -1  -9 3026.52 447.198  11
  -1  -1 -10 48290.8 1961.88   7
  -1  -1 -10 47565.3 1986.94  11
   1   1  10 46598.8 1927.99   3
   1   1  10 48578.9 2011.22   6
   1   1  10 49912.2 1709.34   5
  -1  -1 -11 24980.2 1382.27   7
   1   1  11 26855.7 1382.93   3
  -1  -1 -11 25229.6 1419.60  11
   1   1  11 27817.9 1481.06   6
   1   1  11 27150.0 1162.66   5
   1   1  12 21125.0 1270.20   3
  -1  -1 -12 22905.7 1372.92  11
   1   1  12 22592.7 1379.43   6
   1   1  12 24165.5 1091.20   5
  -1  -1 -12 22065.9 1336.39   7
   1   1  13 443.826 163.115   5
  -1  -1 -13-313.599 216.794   7
  -1  -1 -13-38.2057 222.401  11
   1   1  13 409.573 287.952   3
   1   1  13 95.6722 202.027   6
   1   1  14 14640.5 859.338   5
  -1  -1 -14 15941.2 1202.71   7
  -1  -1 -14 14854.2 1186.51  11
   1   1  14 16752.6 1168.07   3
   1   1  14 15740.1 1231.34   6
  -1  -1 -15 10026.2 994.729   7
   1   1  15 9619.05 930.990   3
  -1  -1 -15 9781.21 990.517  11
   1   1  15 11080.1 1059.58   6
  -1  -1 -16 745.419 349.714  11
   1   1  16 761.165 353.526   6
  -1  -1 -16 1294.07 438.138   7
   1   1  16 983.257 384.277   3
  -1  -1 -17 17884.4 1462.86   7
  -1  -1 -17 19447.7 1522.49  11
   1   1  17 18729.1 1403.33   3
   1   1  17 20849.6 1585.09   6
   1   1  18 1629.70 499.621   6
  -1  -1 -18 2357.71 573.262   7
   1   1  18 2618.76 563.876   3
  -1  -1 -18 2403.17 577.235  11
  -1  -1 -19 1519.60 532.569  11
   1   1  19 1256.16 458.945   3
  -1  -1 -19 1223.75 438.598   7
   1   1  19 1616.22 521.708   6
  -1  -1 -20 62.8491 257.722  11
  -1  -1 -20 778.035 439.344   7
   1   1  20 491.415 385.692   6
  -1  -1 -21 9675.92 1196.99  11
   1   1  21 8495.04 1145.10   6
  -1  -1 -21 9877.08 1198.99   7
  -1  -1 -22 19845.8 1805.90   7
  -1  -1 -22 15298.1 1568.79  11
   1   1  22 19904.1 1811.48   6
  -1  -1 -23 1653.34 567.650  11
  -1  -1 -23 2400.92 708.298   7
  -1  -2  21 2291.74 590.077  12
   1   2 -21 2172.65 715.421  11
  -1  -2  20 290.680 307.575   6
   1   2 -20-413.769 376.597   7
  -1  -2  20 75.6988 279.773  12
   1   2 -20 324.948 313.711  11
   1   2 -19 2970.95 708.616  11
  -1  -2  19 2864.20 603.493  12
   1   2 -19 1599.73 504.361   7
  -1  -2  19 2229.89 615.872   6
  -1  -2  18 1721.77 464.574  12
   1   2 -18 2177.95 571.242   7
  -1  -2  18 2815.17 679.535   6
   1   2 -18 3474.62 743.634  11
   1   2 -17 10504.2 1214.35   7
  -1  -2  17 12043.3 1143.71  12
   1   2 -17 10948.4 1220.46  11
  -1  -2  17 10768.7 1216.25   6
   1   2 -16 1057.69 435.831   7
  -1  -2  16 1127.30 414.117   6
  -1  -2  16 484.902 343.866  12
   1   2 -16 1265.97 505.692  11
   1   2 -15 952.408 258.365   2
   1   2 -15 1040.42 404.360   7
   1   2 -15 394.562 367.342  11
  -1  -2  15 651.221 316.423  12
  -1  -2  15 720.910 355.156   6
   1   2 -14 1361.08 459.734   7
   1   2 -14 1466.17 513.125  11
  -1  -2  14 1128.86 350.695  12
  -1  -2  14 1566.60 469.181   6
   1   2 -14 932.888 268.137   2
   1   2 -13-135.559 308.655   7
   1   2 -13-154.321 204.342   2
  -1  -2  13-56.5700 239.951   6
   1   2 -13 625.267 409.182  11
  -1  -2  13-188.574 215.469  12
  -1  -2  12 624.013 303.019   6
  -1  -2  12 796.636 325.406  12
   1   2 -12 1215.75 388.299   7
   1   2 -12 1401.14 323.650   2
  -1  -2  11 20297.4 1271.32  12
  -1  -2  11 21488.0 1387.28   6
   1   2 -11 18968.3 1081.59   2
   1   2 -11 19698.6 1330.24   7
  -1  -2  10 641.593 99.3579   5
   1   2 -10 1190.16 279.935   2
   1   2 -10 1268.41 344.727   7
  -1  -2  10 1092.12 324.638   6
  -1  -2  10 1128.59 331.661  12
   1   2  -9 6584.95 582.413   2
   1   2  -9 7477.00 739.640   7
  -1  -2   9 6783.65 696.387   6
  -1  -2   9 5690.72 308.676   5
  -1  -2   9 7154.69 680.654  12
   1   2  -8 49649.9 1804.68   2
  -1  -2   8 49294.8 1937.97  12
   1   2  -8 48570.0 2024.35   7
  -1  -2   8 48239.6 2003.61   6
  -1  -2   8 43485.0 1315.65   5
  -1  -2   7 311529. 7774.72  12
   1   2  -7 300258. 7593.73   2
   1   2  -7 304249. 7804.46   7
  -1  -2   7 305888. 7809.94   6
   1   2  -6 77164.1 2483.55   2
   1   2  -6 80485.2 2612.46   7
  -1  -2   6 75441.5 2597.75   6
  -1  -2   6 82315.1 2626.32  12
  -1  -2   6 72548.4 2084.01   5
   1   2  -5 67287.4 2254.88   7
   1   2  -5 61900.1 2188.45   2
  -1  -2   5 72882.3 2254.57   2
  -1  -2   5 68776.9 2290.28  12
   1   2  -5 75273.2 2341.95  12
  -1  -2   5 71140.3 2295.26   7
  -1  -2   5 66259.7 2256.27   6
   1   2  -5 75026.7 2321.54   6
  -1  -2   5 62856.8 1869.99   5
   1   2  -4 31805.1 1272.64   7
  -1  -2   4 33550.6 1299.15   2
  -1  -2   4 31510.8 1261.79   7
  -1  -2   4 29853.8 1031.32   5
  -1  -2   4 31302.0 1313.46  12
   1   2  -4 32992.2 1292.15   6
   1   2  -4 29227.4 1254.95   2
  -1  -2   4 30918.2 1264.02   6
   1   2  -4 33898.2 1332.42  12
  -1  -2   3 20570.8 1020.65  12
  -1  -2   3 23626.6 964.626   7
  -1  -2   3 23229.9 1031.65   2
   1   2  -3 23672.6 966.321   7
   1   2  -3 22274.0 1012.63   2
   1   2  -3 23429.1 1036.30  12
  -1  -2   3 21226.9 982.959   6
   1   2  -3 25772.7 1015.78   6
  -1  -2   3 21203.9 833.613   5
   1   2  -2 16575.6 796.038   2
   1   2  -2 11423.1 566.825   5
  -1  -2   2 10642.2 592.997   6
  -1  -2   2 13324.9 730.641   2
  -1  -2   2 7502.52 753.391  12
   1   2  -2 16877.2 682.920   7
  -1  -2   2 14054.4 649.196   7
  -1  -2   2 11431.3 585.247   5
   1   2  -2 10631.3 647.211  12
   1   2  -2 11251.4 601.429   6
  -1  -2   1 57577.8 1732.73   5
   1   2  -1 59716.2 1637.43   7
   1   2  -1 53868.4 1724.55   5
  -1  -2   1 57003.5 1627.93   7
   1   2  -1 62687.6 1881.01  12
   1   2  -1 57797.6 1846.77   2
  -1  -2   1 60715.2 1867.49   2
  -1  -2   1 55358.8 1829.54  12
  -1  -2   1 53001.6 1679.74   6
   1   2  -1 61792.5 1718.11   6
  -1  -2   0 57055.1 1783.72   9
   1   2   0 58469.6 1796.42   2
   1   2   0 57927.6 1497.36   7
  -1  -2   0 56107.5 1492.85   7
  -1  -2   0 57195.5 1733.20   5
  -1  -2   0 54111.9 1769.79  12
   1   2   0 56748.5 1735.87   5
   1   2   0 58373.3 1615.90   6
  -1  -2   0 60043.7 1808.99   2
   1   2   0 58309.0 1805.71  12
  -1  -2  -1 788504. 18289.8   9
  -1  -2  -1 827971. 18283.5   2
   1   2   1 716360. 18014.8   6
   1   2   1 806046. 18274.7   2
   1   2   1 809525. 18287.0   5
  -1  -2  -1 736035. 18247.6  12
   1   2   1 793466. 18280.0  12
   1   2   1 811435. 18302.1   9
   1   2   1 762884. 18215.3  10
   1   2   2 513.400 140.342   9
   1   2   2 1329.33 227.519   5
   1   2   2 851.025 174.830  10
  -1  -2  -2 1006.56 188.111  10
  -1  -2  -2 802.695 192.966   9
   1   2   2 1122.42 222.552  12
  -1  -2  -2 1153.16 211.404   2
  -1  -2  -2 949.762 216.975  12
   1   2   3 26398.0 1042.82  10
  -1  -2  -3 24373.2 1019.08  12
   1   2   3 26636.2 1059.60   9
  -1  -2  -3 25360.2 1033.84  10
  -1  -2  -3 28857.8 992.678   2
   1   2   3 26563.8 1031.09  12
   1   2   3 28746.3 1001.92   2
  -1  -2  -3 27597.5 1078.70   9
   1   2   3 28823.4 1101.27   5
   1   2   4 836973. 18712.2   4
  -1  -2  -4 782935. 18588.2   7
   1   2   4 824143. 18606.3   7
   1   2   4 800726. 18731.2   2
   1   2   4 839076. 19000.4   9
  -1  -2  -4 757029. 18940.2  10
   1   2   4 837992. 19009.5   5
  -1  -2  -4 819518. 18989.5   9
   1   2   4 754945. 18868.1  12
   1   2   5 253477. 6715.23  12
   1   2   5 284041. 6573.30   7
   1   2   5 267614. 6518.83   2
  -1  -2  -5 276981. 6889.18   9
  -1  -2  -5 254294. 6831.68  10
   1   2   5 276321. 6888.01  11
  -1  -2  -5 267325. 6549.82   7
   1   2   5 249687. 6742.30   3
   1   2   5 280324. 6498.19   4
   1   2   5 273010. 6889.38   9
   1   2   5 265922. 6732.60   8
  -1  -2  -6 120625. 3459.10   9
   1   2   6 119320. 3333.64   8
  -1  -2  -6 112851. 3184.21   7
   1   2   6 122438. 3215.74   7
   1   2   6 121388. 3469.69   9
   1   2   6 115987. 3020.60   2
   1   2   6 111962. 3323.94   3
   1   2   6 122952. 2996.77   4
   1   2   6 121436. 3464.25  11
   1   2   7 6990.49 332.086   4
   1   2   7 8555.54 651.421   9
   1   2   7 8773.95 550.345   7
  -1  -2  -7 7893.29 530.683   7
   1   2   7 7971.62 631.389  11
   1   2   7 7715.59 363.682   2
   1   2   7 7714.98 565.097   3
   1   2   7 7930.83 588.771   8
  -1  -2  -8 8268.35 580.132   7
   1   2   8 7726.48 329.093   2
   1   2   8 6394.78 291.794   4
  -1  -2  -8 8778.76 629.470   8
   1   2   8 9797.65 628.284   7
   1   2   8 7966.43 619.584   3
  -1  -2  -8 8297.67 622.163   3
  -1  -2  -8 8016.33 673.065  11
   1   2   8 8328.70 643.175   8
  -1  -2  -9 5766.65 545.927   7
   1   2   9 4908.60 569.659   8
   1   2   9 7105.35 581.819   7
   1   2   9 5931.09 544.119   3
  -1  -2  -9 5080.61 545.212   8
  -1  -2  -9 4593.25 530.144   3
  -1  -2  -9 5235.10 598.365  11
   1   2   9 6592.55 595.674   6
   1   2  10 25603.0 1288.92   8
  -1  -2 -10 26412.5 1279.04   7
   1   2  10 26061.1 1266.34   3
   1   2  10 26174.0 1327.91   6
  -1  -2 -10 24561.2 1353.90  11
   1   2  11 336.681 203.035   8
  -1  -2 -11 362.126 218.960  11
  -1  -2 -11 163.093 171.835   7
   1   2  11 146.532 185.447   6
   1   2  11 504.510 260.125   3
  -1  -2 -12 14063.5 979.543   7
   1   2  12 14214.4 1035.40   6
  -1  -2 -12 11844.9 986.565  11
   1   2  12 12309.1 909.494   3
  -1  -2 -13 22393.8 1430.69  11
  -1  -2 -13 23811.8 1384.83   7
   1   2  13 22366.6 1290.70   3
   1   2  13 21966.8 1386.35   6
  -1  -2 -14 521.265 270.734   7
  -1  -2 -14 1180.77 417.167  11
   1   2  14 365.579 226.216   3
   1   2  14 705.965 317.919   6
  -1  -2 -15 269.031 207.288   7
   1   2  15-205.311 286.368   3
   1   2  15-455.910 302.243   6
  -1  -2 -15-233.637 261.143  11
  -1  -2 -16 10705.7 1039.20   7
   1   2  16 11074.8 980.422   3
   1   2  16 11795.0 1118.06   6
  -1  -2 -16 11672.4 1141.62  11
  -1  -2 -17 3027.74 616.724   7
   1   2  17 3963.81 677.629   6
   1   2  17 3598.51 604.209   3
  -1  -2 -17 2803.57 579.409  11
  -1  -2 -18 26115.4 1772.55   7
   1   2  18 26221.8 1659.08   3
  -1  -2 -18 24802.2 1793.05  11
   1   2  18 24349.7 1759.24   6
   1   2  19 1457.46 430.698   3
  -1  -2 -19 1868.20 527.419   7
   1   2  19 1174.51 427.931   6
  -1  -2 -19 1179.55 504.829  11
   1   2  20 3565.99 735.092   6
  -1  -2 -20 4365.97 781.768   7
   1   2  20 4299.30 725.490   3
  -1  -2 -20 3060.33 697.445  11
  -1  -2 -21 7363.02 1032.58   7
   1   2  21 6775.15 1006.07   6
  -1  -2 -21 7239.11 1076.17  11
  -1  -2 -22 338.773 338.737  11
  -1  -2 -22 168.802 348.877   7
   1   2  22-53.4060 303.975   6
  -1  -2 -23 2368.42 677.010   7
   1   2  23 982.823 481.730   6
  -1  -2 -23 1742.13 564.457  11
  -1  -3  21 830.096 455.018  12
   1   3 -20 381.476 469.139  11
   1   3 -20-204.639 425.781   7
  -1  -3  20-51.2350 279.758  12
  -1  -3  20 369.771 431.241   6
   1   3 -19 2272.04 604.574   7
  -1  -3  19 2752.53 595.822  12
  -1  -3  19 2855.05 721.209   6
   1   3 -19 1682.91 615.396  11
   1   3 -18-172.287 333.805  11
   1   3 -18-24.4165 466.770   7
  -1  -3  18-241.026 312.908   6
  -1  -3  18 219.326 268.607  12
  -1  -3  17 3155.51 693.871   6
   1   3 -17 2731.30 678.745   7
   1   3 -17 2333.39 633.165  11
  -1  -3  17 2511.68 610.780  12
   1   3 -16 6924.89 982.234  11
  -1  -3  16 7465.05 1008.09   6
   1   3 -16 6891.43 996.098   7
  -1  -3  16 8131.28 987.763  12
  -1  -3  15 718.177 372.625   6
   1   3 -15 294.756 315.758   7
   1   3 -15 130.096 333.265  11
   1   3 -15 152.248 152.870   2
  -1  -3  15 164.045 304.912  12
  -1  -3  14 4446.19 704.061  12
   1   3 -14 3661.10 684.711   7
   1   3 -14 3883.66 539.029   2
  -1  -3  14 3853.83 662.742   6
   1   3 -13 733.983 317.991   7
  -1  -3  13 1196.69 394.007   6
   1   3 -13 783.690 248.228   2
  -1  -3  13 1304.33 428.736  12
   1   3 -12 10568.6 867.534   2
   1   3 -12 10813.4 1034.75   7
  -1  -3  12 10969.9 1026.98  12
  -1  -3  12 10510.3 1031.71   6
   1   3 -11 33151.0 1611.74   2
   1   3 -11 36133.1 1913.31   7
  -1  -3  11 32148.0 1807.03   6
  -1  -3  11 32405.6 1792.81  12
  -1  -3  10 9559.41 896.204  12
   1   3 -10 9829.92 809.814   2
   1   3 -10 10191.3 922.633   7
  -1  -3  10 11176.7 955.652   6
  -1  -3   9 1911.62 401.468   6
  -1  -3   9 2421.13 463.648  12
   1   3  -9 2822.53 503.324   7
   1   3  -9 1976.58 368.366   2
   1   3  -8 18682.3 1177.97   7
  -1  -3   8 17622.2 1141.37   6
  -1  -3   8 18987.5 1190.29  12
   1   3  -8 17478.2 1051.77   2
   1   3  -7 40427.8 1775.95   7
   1   3  -7 40898.7 1712.63   2
  -1  -3   7 39296.0 1798.80  12
  -1  -3   7 39507.9 1743.40   6
  -1  -3   6 62746.0 2389.06  12
   1   3  -6 63557.7 2292.87   2
   1   3  -6 65989.7 2343.73   7
  -1  -3   6 64314.7 2308.08   6
   1   3  -5 17554.5 997.012   7
   1   3  -5 17853.2 1027.16   2
   1   3  -5 21111.1 1046.51   6
  -1  -3   5 17823.1 1064.21  12
  -1  -3   5 18079.4 990.103   6
  -1  -3   4 20284.1 1122.33  12
   1   3  -4 20286.3 1064.79   2
   1   3  -4 19792.9 832.664   5
  -1  -3   4 21851.9 1039.25   7
  -1  -3   4 21482.2 1021.35   6
   1   3  -4 22568.0 1041.58   6
   1   3  -4 20431.5 1010.97   7
  -1  -3   3 16494.1 832.785   6
   1   3  -3 15658.0 743.797   5
  -1  -3   3 18039.3 858.023   7
   1   3  -3 17044.7 841.472   7
   1   3  -3 18159.6 856.641   6
  -1  -3   3 16608.3 977.638  12
  -1  -3   3 18463.5 968.701   2
   1   3  -3 17832.7 957.998   2
  -1  -3   2 63620.4 2193.74  12
   1   3  -2 60428.7 2152.58   2
   1   3  -2 61726.0 1950.10   7
  -1  -3   2 62633.0 1958.33   7
  -1  -3   2 62062.3 1960.22   6
   1   3  -2 70491.4 2252.17  12
   1   3  -2 68954.6 1996.82   6
  -1  -3   2 68222.6 2076.05   1
   1   3  -2 63989.6 1977.80   5
  -1  -3   1 43570.3 1657.43   9
  -1  -3   1 44685.0 1475.71   1
   1   3  -1 43607.8 1385.82   7
  -1  -3   1 43395.4 1374.90   7
  -1  -3   1 43654.8 1648.32  12
  -1  -3   1 39322.1 1370.22   6
   1   3  -1 46549.9 1414.36   6
   1   3  -1 42231.3 1624.33   2
   1   3  -1 49075.4 1693.82  12
   1   3  -1 45057.3 1510.33   5
  -1  -3   0 1879.26 262.601   1
   1   3   0 2764.13 381.439  12
   1   3   0 4516.48 390.156   5
   1   3   0 4827.16 291.014   7
  -1  -3   0 2854.40 337.478  12
   1   3   0 2129.14 239.422   6
  -1  -3   0 299.244 355.574   9
   1   3   0 4766.23 448.690   2
   1   3   1 45274.7 1598.87  12
  -1  -3  -1 43943.0 1311.77   1
   1   3   1 43559.1 1593.99   2
   1   3   1 44487.9 1185.29   7
   1   3   1 46686.0 1592.22   5
  -1  -3  -1 40887.6 1552.11  12
   1   3   1 42804.9 1266.61   6
   1   3   1 42886.7 1607.70   9
  -1  -3  -1 42163.6 1600.19   9
   1   3   2 177854. 4552.50   9
  -1  -3  -2 173535. 4541.50   9
   1   3   2 174591. 4484.47  12
   1   3   2 174505. 4495.08   2
  -1  -3  -2 156789. 4042.01   1
  -1  -3  -2 153206. 4422.74  12
   1   3   2 165811. 4478.62  10
   1   3   2 173550. 4065.59   1
   1   3   2 155055. 4050.41   6
   1   3   2 182719. 4500.49   4
   1   3   3 344644. 8048.05   9
   1   3   3 328122. 7903.49   2
  -1  -3  -3 310235. 7975.36  10
   1   3   3 320059. 7452.04   1
   1   3   3 335264. 7922.31  12
  -1  -3  -3 284232. 7429.51   1
  -1  -3  -3 298306. 7848.61  12
   1   3   3 359408. 7937.09   4
   1   3   3 323519. 7979.75  10
  -1  -3  -3 336219. 8033.39   9
   1   3   4 1561.77 254.523   9
  -1  -3  -4 798.004 226.162   9
   1   3   4 1676.31 240.110   4
  -1  -3  -4 758.728 103.133   7
   1   3   4 664.648 111.209   1
   1   3   4 1232.09 115.532   7
  -1  -3  -4 809.855 204.870  12
  -1  -3  -4 1339.70 282.271  10
   1   3   4 1207.62 232.813  12
   1   3   4 869.936 221.277  10
   1   3   4 1652.67 267.371   2
   1   3   5 1255.42 238.359  12
  -1  -3  -5 1034.51 292.247  10
   1   3   5 915.719 146.977   1
   1   3   5 2104.83 250.105   4
   1   3   5 1291.98 285.025   9
  -1  -3  -5 1355.91 291.310   9
   1   3   5 1677.58 171.526   7
  -1  -3  -5 1344.22 159.885   7
   1   3   5 1781.23 269.915   2
  -1  -3  -5 882.941 232.192  12
   1   3   5 1217.43 295.267  10
   1   3   6 7518.48 598.897   9
  -1  -3  -6 6284.60 573.831   9
   1   3   6 5829.06 429.952   2
  -1  -3  -6 5763.13 380.205   7
   1   3   6 6691.57 438.090   4
  -1  -3  -6 5720.67 554.171  10
   1   3   6 6695.06 400.130   7
   1   3   6 5776.16 476.747  12
   1   3   7 61258.2 1769.28   4
   1   3   7 58556.8 2066.10   8
   1   3   7 57370.5 1773.78   2
   1   3   7 62398.7 1839.93   7
  -1  -3  -7 55395.3 2107.04  10
  -1  -3  -7 55015.4 1784.81   7
  -1  -3  -7 59872.0 2156.12   9
   1   3   7 53863.5 1930.21   3
   1   3   7 55634.9 1912.84  12
  -1  -3  -8 18862.9 1097.62  10
   1   3   8 19773.9 1055.79   8
  -1  -3  -8 18038.0 881.357   7
   1   3   8 20848.2 931.047   7
   1   3   8 18677.7 935.697  12
   1   3   8 17509.5 936.504   3
   1   3   8 19245.3 959.025   6
   1   3   8 18764.4 782.442   2
   1   3   8 19857.6 782.326   4
   1   3   9 767.336 228.505   6
  -1  -3  -9 222.230 191.031  10
   1   3   9 688.696 260.626   8
  -1  -3  -9 665.022 196.355   7
   1   3   9 693.779 153.120   4
   1   3   9 198.058 188.801   3
   1   3   9 1037.17 223.751   7
   1   3   9 1101.59 253.638  12
   1   3   9 972.645 160.826   2
   1   3  10 17738.8 954.400  12
   1   3  10 17875.5 696.874   2
  -1  -3 -10 17107.8 968.778   7
   1   3  10 18380.0 699.710   4
   1   3  10 17964.1 992.795   3
   1   3  10 16072.1 988.965   6
   1   3  10 19192.0 1124.19   8
   1   3  11 141.169 181.527   3
   1   3  11 419.854 86.8653   2
   1   3  11-16.6182 239.389   8
  -1  -3 -11 395.150 211.173   7
   1   3  11 315.056 94.6637   4
   1   3  11 311.691 203.745   6
  -1  -3 -11 570.915 294.924  11
   1   3  12 14744.0 511.138   2
   1   3  12 19023.9 1074.52   3
   1   3  12 20365.1 1223.52   8
   1   3  12 20948.7 1205.76   6
  -1  -3 -12 19020.5 1254.04  11
  -1  -3 -12 19514.9 1128.62   7
   1   3  13 57438.6 2361.41   8
  -1  -3 -13 53972.6 2232.34   7
   1   3  13 51738.3 2135.55   3
  -1  -3 -13 51129.0 2399.11  11
   1   3  13 55242.7 2315.66   6
  -1  -3 -14 8458.22 828.338   7
   1   3  14 8813.36 795.476   3
   1   3  14 9086.58 927.991   8
   1   3  14 9477.56 886.190   6
  -1  -3 -14 7890.84 868.656  11
  -1  -3 -15 4383.59 623.444   7
   1   3  15 4959.26 615.733   3
  -1  -3 -15 3863.73 657.186  11
   1   3  15 4329.48 649.526   6
   1   3  16 1624.57 425.674   6
  -1  -3 -16 1455.45 345.339   7
   1   3  16 1214.58 374.337   3
  -1  -3 -16 2358.31 567.158  11
   1   3  17 3848.38 647.497   6
  -1  -3 -17 3463.26 614.107   7
   1   3  17 4748.33 633.486   3
  -1  -3 -17 4344.14 713.611  11
  -1  -3 -18 7759.59 919.203   7
   1   3  18 7634.32 828.515   3
  -1  -3 -18 7325.23 955.583  11
   1   3  18 7918.23 975.207   6
   1   3  19 1174.32 465.746   6
  -1  -3 -19 1200.77 472.800   7
   1   3  19 769.557 325.162   3
  -1  -3 -19 512.963 387.590  11
  -1  -3 -20 5397.11 873.826  11
   1   3  20 5180.22 854.709   6
  -1  -3 -20 4991.34 803.210   7
   1   3  20 5028.37 733.398   3
  -1  -3 -21 2329.46 603.076   7
   1   3  21 2150.10 533.430   3
  -1  -3 -21 870.521 408.288  11
   1   3  21 1525.47 555.163   6
  -1  -3 -22 2049.27 584.742   7
   1   3  22 884.475 464.382   6
  -1  -3 -22 729.939 417.020  11
  -1  -3 -23 800.103 483.381  11
  -1  -3 -23 2585.66 646.025   7
   1   3  23 2149.43 626.056   6
  -1  -3 -24 12844.8 1452.35   7
  -1  -4  20 245.907 289.207  12
   1   4 -19 172.551 425.524   7
   1   4 -19-232.399 312.438  11
  -1  -4  19 16.3709 370.163  12
  -1  -4  19-764.814 474.260   6
   1   4 -18 322.658 430.871  11
  -1  -4  18 110.847 312.213   6
   1   4 -18 339.218 398.753   7
  -1  -4  18-352.615 275.599  12
   1   4 -17 275.080 407.692  11
  -1  -4  17-256.886 312.120  12
   1   4 -17-133.985 285.446   7
  -1  -4  17 169.721 315.970   6
   1   4 -16 854.939 485.534  11
   1   4 -16-147.670 323.883   7
  -1  -4  16 443.196 285.731   6
  -1  -4  16 118.053 265.897  12
   1   4 -15 213.925 282.933   7
   1   4 -15 806.806 289.414   2
  -1  -4  15 195.653 284.717  12
  -1  -4  15 589.326 371.780   6
   1   4 -14 313.597 314.081   7
   1   4 -14 288.193 253.893   2
  -1  -4  14 325.661 283.589   6
  -1  -4  14-161.115 256.477  12
   1   4 -13 2063.35 432.876   2
  -1  -4  13 1988.78 555.508  12
   1   4 -13 2363.69 545.554   7
  -1  -4  13 1836.95 479.840   6
   1   4 -12 2560.72 561.667   7
   1   4 -12 2330.61 467.718   2
  -1  -4  12 2649.01 510.617   6
  -1  -4  12 1959.10 523.351  12
   1   4 -11 23256.7 1408.83   2
   1   4 -11 24837.2 1635.60   7
  -1  -4  11 24030.0 1595.57  12
  -1  -4  11 24281.2 1560.45   6
  -1  -4  10 2543.31 515.030  12
   1   4 -10 2501.00 496.557   7
  -1  -4  10 3381.54 561.087   6
   1   4 -10 2492.83 444.817   2
  -1  -4   9 1013.01 382.343  12
  -1  -4   9 348.466 181.869   6
   1   4  -9 1349.71 407.983   7
   1   4  -9 619.055 262.080   2
   1   4  -8 56332.8 2332.92   7
  -1  -4   8 53463.6 2363.56  12
   1   4  -8 51917.5 2194.32   2
  -1  -4   8 52207.1 2254.18   6
   1   4  -7 9989.29 846.208   2
   1   4  -7 10532.4 862.645   7
  -1  -4   7 10642.6 936.305  12
  -1  -4   7 9473.12 792.058   6
  -1  -4   6 2282.83 468.463  12
   1   4  -6 1898.75 379.344   2
   1   4  -6 1575.61 320.012   7
  -1  -4   6 1702.81 333.421   6
  -1  -4   5 38326.8 1810.00  12
   1   4  -5 37538.9 1719.65   2
  -1  -4   5 39755.1 1629.58   6
   1   4  -5 38045.7 1346.13   5
   1   4  -5 37854.4 1645.60   7
   1   4  -4 55844.4 2205.78   2
   1   4  -4 57037.8 1848.06   5
   1   4  -4 57335.7 2065.76   7
  -1  -4   4 54850.9 1989.96   6
   1   4  -4 61278.1 2044.66   6
  -1  -4   4 55177.4 2247.06  12
   1   4  -3 90787.3 2700.00   5
   1   4  -3 91301.5 2805.01   7
  -1  -4   3 87100.7 2726.58   6
   1   4  -3 98750.5 2794.81   6
  -1  -4   3 90743.3 3069.88  12
   1   4  -3 88868.7 3019.41   2
   1   4  -2 52.1405 166.063   2
   1   4  -2 116.034 119.714   7
   1   4  -2 90.3448 111.224   5
  -1  -4   2 202.422 136.059   6
  -1  -4   2 281.163 143.653   1
   1   4  -2 273.486 107.243   6
  -1  -4   2 33.0305 172.343  12
   1   4  -1 28189.0 1185.18   5
  -1  -4   1 28010.9 1153.68   1
   1   4  -1 26692.4 994.918   6
   1   4  -1 26275.7 1308.39   2
  -1  -4   1 23568.3 959.230   6
   1   4  -1 26096.1 1030.94   7
  -1  -4   1 25514.4 1267.21  12
  -1  -4   1 25219.9 1282.90   9
  -1  -4   0 111365. 3371.96   9
   1   4   0 111841. 3378.11   2
  -1  -4   0 109190. 3049.12   1
   1   4   0 114869. 2859.56   6
   1   4   0 111313. 2903.47   7
  -1  -4   0 108029. 3329.43  12
  -1  -4  -1 118827. 3594.62   9
   1   4   1 115895. 3572.76   2
  -1  -4  -1 116485. 3219.81   1
   1   4   1 118108. 3054.93   7
   1   4   1 120911. 3239.15   1
   1   4   1 120994. 3019.57   6
  -1  -4  -1 109799. 3497.51  12
  -1  -4  -2 17963.8 970.212  12
  -1  -4  -2 18990.9 1037.75   9
   1   4   2 21885.1 1069.08   4
   1   4   2 19121.2 642.345   7
   1   4   2 18168.3 619.765   6
   1   4   2 17993.9 765.499   1
   1   4   2 20344.5 1052.75   2
  -1  -4  -2 17344.7 750.486   1
   1   4   2 20775.4 1021.55  12
   1   4   3 35839.9 1401.60   4
   1   4   3 32471.4 1370.97   2
   1   4   3 28212.8 866.789   7
  -1  -4  -3 30116.3 1302.72  12
  -1  -4  -3 30040.0 1017.99   1
   1   4   3 32567.6 1045.11   1
   1   4   3 27190.2 872.212   6
   1   4   3 36353.4 1377.68  12
  -1  -4  -3 31212.6 1415.16   9
  -1  -4  -4 47675.7 1763.94  12
   1   4   4 48641.5 1336.82   7
   1   4   4 58160.2 1892.46   4
   1   4   4 54479.4 1846.33  12
   1   4   4 48520.3 1465.50   1
   1   4   4 51574.5 1850.07   2
  -1  -4  -4 46290.1 1447.34   1
  -1  -4  -4 50372.7 1926.18   9
   1   4   5 145453. 3502.68   7
  -1  -4  -5 143440. 4175.39   9
  -1  -4  -5 137709. 4134.19  10
   1   4   5 141932. 3974.92   2
   1   4   5 145544. 3967.93  12
   1   4   5 130843. 3563.37   1
   1   4   5 155656. 4018.97   4
  -1  -4  -5 124773. 3877.01  12
   1   4   6 7244.96 562.747  12
  -1  -4  -6 6902.92 651.234   9
   1   4   6 7834.33 557.690   4
   1   4   6 7356.09 402.036   7
  -1  -4  -6 6557.19 535.598  12
   1   4   6 7325.79 567.347   2
  -1  -4  -6 5936.31 601.602  10
   1   4   6 6659.37 411.544   1
  -1  -4  -7 21183.7 1227.44  10
  -1  -4  -7 22822.9 902.445   7
  -1  -4  -7 22158.8 1247.17   9
   1   4   7 24602.3 1087.60   2
   1   4   7 23574.5 913.851   7
   1   4   7 22983.2 1066.70  12
   1   4   7 23161.3 951.050   6
   1   4   7 25244.1 1066.27   4
  -1  -4  -7 20359.5 1023.84  12
   1   4   7 20399.5 875.534   1
   1   4   8 199893. 5235.86   2
   1   4   8 202356. 5609.43   8
  -1  -4  -8 208404. 5729.18   9
  -1  -4  -8 195660. 5128.96   7
   1   4   8 203870. 5329.72  12
   1   4   8 213250. 5177.88   7
   1   4   8 219415. 5272.83   4
   1   4   8 189141. 5322.22   3
   1   4   8 194750. 5196.69   6
   1   4   8 174608. 5056.18   1
  -1  -4  -8 186203. 5650.34  10
   1   4   9 52851.5 1706.40   4
  -1  -4  -9 48939.7 2088.28   9
   1   4   9 48545.2 1689.28   2
  -1  -4  -9 45673.5 2041.32  10
   1   4   9 49267.7 2052.64   8
   1   4   9 47822.5 1793.76  12
  -1  -4  -9 47913.3 1709.83   7
   1   4   9 53039.4 1769.15   7
   1   4   9 45190.6 1783.64   3
   1   4   9 47897.3 1773.97   6
  -1  -4 -10 10525.9 715.256   7
   1   4  10 11448.0 651.047   2
   1   4  10 12260.8 936.605   8
   1   4  10 13062.6 779.044   7
   1   4  10 11994.7 655.886   4
   1   4  10 11075.9 747.940  12
   1   4  10 11439.6 774.527   3
   1   4  10 10943.5 758.025   6
  -1  -4 -10 10736.3 910.460  10
  -1  -4 -11 18201.3 1248.83  10
   1   4  11 20236.4 885.534   2
   1   4  11 20254.6 1264.03   8
  -1  -4 -11 19322.3 1066.75   7
   1   4  11 21401.0 895.110   4
   1   4  11 18446.5 1047.13   3
   1   4  11 17769.0 1064.79   6
  -1  -4 -12 22154.6 1438.40  10
   1   4  12 24838.7 1320.31   6
   1   4  12 22496.1 933.974   2
   1   4  12 23115.2 939.516   4
   1   4  12 21816.5 1195.13   3
  -1  -4 -12 24724.0 1266.38   7
   1   4  12 25405.1 1469.39   8
  -1  -4 -13 365.728 301.277  10
   1   4  13 113.711 187.411   3
   1   4  13 121.387 96.3704   2
   1   4  13 83.0415 316.039   8
   1   4  13-45.7307 150.484   6
   1   4  13 111.439 84.4349   4
  -1  -4 -13 53.4725 154.018   7
  -1  -4 -14 621.544 260.850   7
   1   4  14 687.156 124.263   2
   1   4  14 726.521 275.510   6
   1   4  14 365.958 203.423   3
  -1  -4 -14 473.475 317.826  10
  -1  -4 -15 11425.4 1116.84  10
   1   4  15 11497.8 1089.98   8
  -1  -4 -15 9055.96 885.171   7
   1   4  15 11892.3 923.426   3
   1   4  15 10610.2 955.436   6
   1   4  16 7733.51 887.340   8
   1   4  16 7213.48 749.893   3
  -1  -4 -16 6855.38 791.840   7
   1   4  16 6343.43 795.823   6
  -1  -4 -17 48117.1 2360.28   7
   1   4  17 50999.9 2244.32   3
   1   4  17 51916.0 2497.23   6
  -1  -4 -18 6444.66 826.343   7
   1   4  18 7260.56 794.546   3
   1   4  18 6825.68 893.389   6
   1   4  19 6655.34 888.948   6
  -1  -4 -19 5269.94 897.135  11
  -1  -4 -19 6141.39 831.988   7
   1   4  19 5608.11 714.270   3
   1   4  20 4427.22 755.995   6
   1   4  20 3158.83 582.063   3
  -1  -4 -20 2760.93 692.232  11
  -1  -4 -20 3644.64 736.315   7
   1   4  21 1998.00 574.922   6
  -1  -4 -21 2216.30 576.859   7
  -1  -4 -22 1628.22 546.530   7
   1   4  22 1872.66 584.784   6
  -1  -4 -23 1584.61 572.352   7
   1   4  23 442.726 298.948   6
   1   4  24 6260.75 1021.08   6
  -1  -4 -24 5499.39 945.053   7
  -1  -5  19 57.5984 397.546  12
  -1  -5  18 591.311 337.984  12
  -1  -5  18 66.6473 335.580   6
   1   5 -18 278.186 355.093   7
   1   5 -18 1120.81 493.672  11
  -1  -5  17 7234.92 1050.59   6
   1   5 -17 9378.92 1241.32   7
   1   5 -17 7130.41 1100.86  11
  -1  -5  17 6607.32 1014.31  12
   1   5 -16 2863.14 677.810   7
  -1  -5  16 2829.02 668.309   6
   1   5 -16 2730.45 689.000  11
  -1  -5  16 1584.72 475.999  12
  -1  -5  15 2230.25 582.759  12
   1   5 -15 2396.33 619.895   7
  -1  -5  15 2804.57 651.726   6
   1   5 -14 9684.92 1125.50   7
  -1  -5  14 8413.11 1058.42  12
   1   5 -14 9560.75 970.292   2
  -1  -5  14 8055.70 1022.21   6
  -1  -5  13 371.569 344.073  12
  -1  -5  13-273.006 328.671   6
   1   5 -13 38.1294 253.294   7
   1   5 -13 44.3682 173.407   2
  -1  -5  12 4428.92 703.364   6
  -1  -5  12 3718.42 672.866  12
   1   5 -12 5618.21 802.102   7
   1   5 -12 3629.30 595.745   2
   1   5 -11 5698.45 711.267   2
  -1  -5  11 6113.18 851.116  12
   1   5 -11 6328.91 830.926   7
  -1  -5  11 5585.04 747.657   6
   1   5 -10 306.633 218.625   7
   1   5 -10-43.6779 208.539   2
  -1  -5  10 395.561 315.873   6
  -1  -5  10 72.8728 294.215  12
  -1  -5   9 3806.56 582.746   6
   1   5  -9 4237.39 622.008   2
   1   5  -9 5184.38 696.423   7
  -1  -5   9 4346.58 687.914  12
   1   5  -8 61284.0 2618.61   2
   1   5  -8 66159.5 2706.42   7
  -1  -5   8 67333.2 2856.67  12
  -1  -5   8 64314.9 2599.01   6
   1   5  -7 84794.6 3203.15   2
   1   5  -7 85603.0 3149.36   7
  -1  -5   7 83742.5 3026.26   6
  -1  -5   7 87691.0 3346.65  12
  -1  -5   6 13131.4 1081.04  12
   1   5  -6 12002.5 931.377   7
  -1  -5   6 11827.8 877.127   6
   1   5  -6 12533.6 995.615   2
   1   5  -6 12086.4 682.782   5
   1   5  -5 41566.0 1517.46   5
   1   5  -5 40639.4 1918.77   2
  -1  -5   5 40072.1 1701.68   6
  -1  -5   5 40037.9 1965.91  12
   1   5  -5 40137.5 1778.38   7
   1   5  -4 6674.21 694.070   2
   1   5  -4 5745.46 572.680   7
  -1  -5   4 5519.33 532.668   6
  -1  -5   4 6075.69 703.035  12
   1   5  -4 6162.82 505.461   5
   1   5  -3 513.879 177.377   5
   1   5  -3 569.427 161.879   6
   1   5  -3 370.894 160.049   7
  -1  -5   3 377.357 167.640   6
   1   5  -3 519.310 244.412   2
  -1  -5   3 496.601 291.023  12
  -1  -5   2 5661.47 457.897   6
   1   5  -2 5972.54 656.035   2
   1   5  -2 6144.36 527.495   7
   1   5  -2 6703.79 491.428   6
   1   5  -2 7127.46 575.074   5
  -1  -5   2 5625.62 629.820  12
  -1  -5   2 6512.98 696.919   9
  -1  -5   1 12393.1 791.150   1
   1   5  -1 11644.2 702.747   7
  -1  -5   1 10217.7 868.258   9
  -1  -5   1 11219.0 609.437   6
   1   5  -1 12639.2 635.292   6
  -1  -5   1 12310.2 915.315  12
   1   5  -1 12841.0 946.331   2
  -1  -5   0 46794.1 1712.79   1
  -1  -5   0 46396.9 1944.26  12
   1   5   0 47047.9 1567.19   7
   1   5   0 46089.4 1963.14   2
   1   5   0 48912.5 1439.99   6
  -1  -5   0 46636.5 1986.72   9
  -1  -5   0 42533.1 1400.02   6
  -1  -5  -1 64176.2 2360.24  12
  -1  -5  -1 67151.2 2449.11   9
  -1  -5  -1 68928.0 2129.73   1
   1   5   1 67076.2 2488.38   2
   1   5   1 68219.6 1759.79   6
   1   5   1 68606.6 1939.80   7
   1   5   1 70770.7 2141.44   1
   1   5   2 174770. 4343.46   1
  -1  -5  -2 170891. 4814.59   9
   1   5   2 165448. 4774.27   2
  -1  -5  -2 162468. 4298.57   1
  -1  -5  -2 159665. 4647.86  12
   1   5   2 163701. 4082.56   7
   1   5   2 152814. 3846.03   6
  -1  -5  -3 23777.0 1289.53   9
  -1  -5  -3 22635.3 1177.26  12
  -1  -5  -3 20509.5 927.880   1
   1   5   3 24185.7 1267.71   2
   1   5   3 23768.6 970.861   1
  -1  -5  -4 10159.5 760.872  12
  -1  -5  -4 12306.2 902.559   9
   1   5   4 12899.1 875.056   2
   1   5   4 12393.6 522.562   7
  -1  -5  -4 11760.3 625.699   1
   1   5   4 12370.5 635.064   1
   1   5   5 45871.7 1313.58   7
   1   5   5 41779.9 1190.65   6
  -1  -5  -5 42237.5 1433.57   1
   1   5   5 44059.7 1816.13   2
  -1  -5  -5 47779.6 1961.38   9
  -1  -5  -5 39857.4 1669.77  12
   1   5   5 43817.4 1450.89   1
  -1  -5  -6 172186. 4987.18   9
   1   5   6 167986. 4757.08   2
  -1  -5  -6 161718. 4932.63  10
   1   5   6 155059. 4282.15   1
  -1  -5  -6 150791. 4578.68  12
   1   5   6 179148. 4209.66   7
   1   5   6 164469. 4115.84   6
  -1  -5  -7 6395.57 684.957   9
   1   5   7 7140.13 437.002   7
   1   5   7 5932.54 436.801   1
  -1  -5  -7 5754.71 544.468  12
   1   5   7 6230.19 403.839   6
  -1  -5  -7 6816.56 706.169  10
  -1  -5  -8 1767.96 313.098  12
  -1  -5  -8 1647.97 379.761  10
  -1  -5  -8 2205.88 465.540   9
   1   5   8 1956.10 247.467   7
   1   5   8 1523.33 231.314   1
   1   5   8 2282.76 274.494   6
  -1  -5  -9 24828.5 1457.05   9
   1   5   9 25430.9 1432.94   8
  -1  -5  -9 25802.0 1211.08   4
   1   5   9 26739.1 1239.70   2
   1   5   9 27676.9 1117.67   7
   1   5   9 22343.4 1049.71   1
   1   5   9 24720.0 1084.49   6
  -1  -5  -9 24445.5 1459.73  10
  -1  -5  -9 24284.8 1073.62   7
   1   5  10 2495.95 345.733   1
   1   5  10 3508.22 399.236   6
   1   5  10 3532.57 406.727   4
  -1  -5 -10 3301.20 541.636   9
   1   5  10 3263.26 528.193   8
  -1  -5 -10 3312.88 407.300   4
  -1  -5 -10 3337.10 380.520   7
   1   5  10 2879.82 375.178   2
   1   5  10 3780.34 399.370   7
   1   5  10 3081.17 417.750   3
  -1  -5 -10 2791.18 522.916  10
   1   5  11 17039.3 912.042   4
   1   5  11 16285.2 1178.13   8
   1   5  11 15062.6 943.203   3
   1   5  11 15674.5 884.040   2
  -1  -5 -11 15121.0 899.601   7
   1   5  11 16818.7 959.252   6
   1   5  11 13538.2 858.453   1
  -1  -5 -11 14868.3 1165.86  10
   1   5  12 666.931 237.168   6
   1   5  12 976.891 378.287   8
  -1  -5 -12 845.477 237.630   7
  -1  -5 -12 813.136 301.497  10
   1   5  12 718.839 254.284   3
   1   5  12 886.494 232.473   4
   1   5  12 1043.68 233.421   2
   1   5  13 2263.41 376.820   3
   1   5  13 3095.90 588.025   8
   1   5  13 2978.50 444.990   6
  -1  -5 -13 2781.60 451.400   7
   1   5  13 2656.99 338.391   4
   1   5  13 3057.45 355.561   2
  -1  -5 -13 2415.85 537.954  10
  -1  -5 -14 1673.58 407.958  10
   1   5  14 1481.51 417.359   8
  -1  -5 -14 1764.03 375.444   7
   1   5  14 1530.36 389.582   6
   1   5  14 1171.77 306.832   3
   1   5  14 1732.99 254.643   2
  -1  -5 -15 610.927 405.485  10
   1   5  15 340.696 399.045   8
   1   5  15 80.1531 116.741   2
  -1  -5 -15 111.227 220.495   7
   1   5  15-51.2732 175.602   3
   1   5  15 6.04111 185.889   6
  -1  -5 -16 40472.8 2303.92  10
   1   5  16 44503.8 2328.51   8
  -1  -5 -16 39671.7 1991.78   7
   1   5  16 39753.6 1888.10   3
   1   5  16 41844.7 2075.57   6
   1   5  17 101723. 3944.25   8
  -1  -5 -17 92871.0 3578.15   7
  -1  -5 -17 97145.2 4019.92  10
   1   5  17 96693.6 3403.53   3
   1   5  17 95447.7 3656.48   6
  -1  -5 -18 3667.94 709.053  10
   1   5  18 3507.13 705.710   8
   1   5  18 3223.47 542.154   3
  -1  -5 -18 4175.55 688.870   7
   1   5  18 3229.59 623.077   6
  -1  -5 -19 166.811 400.672  10
   1   5  19 346.251 268.291   6
  -1  -5 -19 1074.17 401.167   7
   1   5  19 854.643 335.851   3
  -1  -5 -20 1289.05 487.964  10
  -1  -5 -20 896.416 399.988   7
   1   5  20 724.175 386.744   6
  -1  -5 -21 219.745 278.663  10
   1   5  21-161.009 301.356   6
  -1  -5 -21 206.354 249.321   7
  -1  -5 -22 447.301 412.145  10
   1   5  22-261.514 312.506   6
  -1  -5 -22 318.390 314.384   7
   1   5  23 7324.73 1049.44   6
  -1  -5 -23 7019.96 1028.42   7
  -1  -5 -24 229.356 344.532   7
   1   5  24 1479.96 554.680   6
   1   6 -17 849.820 499.078  11
   1   6 -17 716.804 399.339   7
  -1  -6  17 1445.40 564.565  12
  -1  -6  17 93.4853 329.185   6
   1   6 -16 5718.72 981.811   7
  -1  -6  16 4084.77 814.187   6
  -1  -6  16 5756.69 985.762  12
  -1  -6  15 12238.9 1390.74  12
  -1  -6  15 9890.47 1188.94   6
   1   6 -15 11419.6 1325.25   7
   1   6 -14 5591.92 910.837   7
  -1  -6  14 4731.89 831.989  12
  -1  -6  14 3978.99 750.812   6
   1   6 -14 5198.11 766.286   2
  -1  -6  13 1105.70 387.639   6
   1   6 -13 1537.81 543.346   7
   1   6 -13 769.648 394.538   2
  -1  -6  13 1435.47 512.729  12
  -1  -6  12 31457.5 1985.22   6
   1   6 -12 33038.6 1968.36   2
  -1  -6  12 32884.3 2180.39  12
   1   6 -12 34423.7 2144.44   7
   1   6 -11 11981.7 1126.88   2
   1   6 -11 12187.5 1209.34   7
  -1  -6  11 13663.6 1336.33  12
  -1  -6  11 12267.5 1150.45   6
   1   6 -10 7715.13 897.539   2
   1   6 -10 11182.5 1103.09   7
  -1  -6  10 8698.02 1061.68  12
  -1  -6  10 8462.11 905.415   6
   1   6  -9 13966.7 1220.38   2
   1   6  -9 14529.8 1208.22   7
  -1  -6   9 14542.2 1154.02   6
  -1  -6   9 14421.9 1308.75  12
   1   6  -8 7525.98 827.344   7
   1   6  -8 6039.25 771.572   2
  -1  -6   8 6798.37 877.861  12
  -1  -6   8 7086.57 789.687   6
   1   6  -7 80309.1 3225.50   2
  -1  -6   7 81799.2 3367.73  12
   1   6  -7 80856.0 3129.04   7
  -1  -6   7 79814.5 2971.50   6
   1   6  -6 20400.7 1409.51   2
   1   6  -6 20095.9 1311.47   7
  -1  -6   6 22972.0 1553.02  12
  -1  -6   6 20241.5 1220.28   6
   1   6  -6 21179.3 1029.61   5
   1   6  -5 45645.1 2196.59   2
   1   6  -5 46350.9 2016.24   7
  -1  -6   5 42906.8 1840.05   6
  -1  -6   5 44265.2 2218.09  12
  -1  -6   4 36274.2 1969.38  12
  -1  -6   4 38986.3 1988.80   9
   1   6  -4 38862.2 1965.85   2
   1   6  -4 39107.5 1748.38   7
  -1  -6   4 35723.5 1566.25   6
  -1  -6   3 32991.4 1776.36  12
  -1  -6   3 33185.4 1775.89   9
   1   6  -3 33459.2 1775.73   2
   1   6  -3 32293.7 1497.41   7
  -1  -6   3 30423.1 1335.74   6
  -1  -6   2 62227.3 2072.67   6
   1   6  -2 63536.5 2673.05   2
  -1  -6   2 65926.6 2664.73  12
   1   6  -2 64329.2 2283.34   7
  -1  -6   2 69952.9 2724.87   9
   1   6  -1 2783.36 516.018   2
  -1  -6   1 2916.90 510.589  12
  -1  -6   1 2662.13 480.536   9
   1   6  -1 2828.97 362.795   7
  -1  -6   1 2754.70 288.335   6
  -1  -6   0 23906.9 922.157   6
   1   6   0 27034.4 1532.12   2
  -1  -6   0 26000.0 1467.93  12
   1   6   0 29232.7 1192.79   7
  -1  -6   0 28557.0 1545.90   9
   1   6   1 3788.78 432.745   1
  -1  -6  -1 4115.24 575.163  12
   1   6   1 4246.39 398.026   7
  -1  -6  -1 3445.98 532.387   9
   1   6   1 4158.58 600.472   2
   1   6   2 72875.0 2357.46   1
   1   6   2 71529.9 2740.11   2
  -1  -6  -2 71759.6 2741.34   9
  -1  -6  -2 67121.1 2301.91   1
  -1  -6  -2 67881.1 2611.06  12
   1   6   2 70472.2 2115.27   7
  -1  -6  -3 2082.76 378.737   9
  -1  -6  -3 2005.47 294.049   1
  -1  -6  -3 2948.08 474.035  12
   1   6   3 1793.35 397.973   2
   1   6   3 2131.16 311.878   1
   1   6   4 9410.23 623.075   1
  -1  -6  -4 8675.52 598.575   1
  -1  -6  -4 8703.91 750.389  12
   1   6   4 10206.2 872.921   2
  -1  -6  -4 10133.5 882.937   9
  -1  -6  -5 69230.6 2644.46  12
   1   6   5 81875.6 2208.58   7
   1   6   5 79049.2 2408.58   1
  -1  -6  -5 70708.7 2353.95   1
  -1  -6  -5 84851.2 3001.65   9
   1   6   5 78681.1 2856.28   2
  -1  -6  -6 1375.35 318.101  12
  -1  -6  -6 2439.01 460.309   9
   1   6   6 1764.87 209.415   7
   1   6   6 1683.42 260.515   1
   1   6   6 2702.60 452.323   2
  -1  -6  -7 7623.85 676.733  12
   1   6   7 8895.75 501.268   7
  -1  -6  -7 8632.23 832.284   9
   1   6   7 7748.47 375.037   6
   1   6   7 8021.47 559.078   1
  -1  -6  -8 3024.43 516.071  10
  -1  -6  -8 3968.83 592.452   9
  -1  -6  -8 3161.73 439.045  12
   1   6   8 3948.97 347.387   7
   1   6   8 2637.63 335.467   1
   1   6   8 3415.69 285.899   6
  -1  -6  -9 51226.7 2116.36  12
   1   6   9 66445.4 2003.66   7
   1   6   9 55525.6 1984.59   1
  -1  -6  -9 57671.7 2553.23  10
  -1  -6  -9 61098.2 2594.69   9
   1   6   9 61764.9 1882.35   6
   1   6  10 20586.6 1173.50   2
  -1  -6 -10 19875.3 1411.35   9
   1   6  10 18387.7 991.903   1
  -1  -6 -10 17347.1 1328.20  10
   1   6  10 19571.4 941.233   6
   1   6  10 22389.6 1027.07   7
   1   6  10 21450.4 1400.26   8
   1   6  11 179.659 169.555   1
   1   6  11 287.539 300.968   8
   1   6  11 577.775 184.095   6
   1   6  11 965.898 262.801   2
  -1  -6 -11 847.198 350.566   9
   1   6  11 375.581 171.073   3
  -1  -6 -11 580.544 242.475  10
  -1  -6 -12 3992.64 649.483  10
   1   6  12 2733.22 392.406   2
   1   6  12 2478.82 392.226   1
  -1  -6 -12 2666.64 388.597   7
   1   6  12 2914.55 422.814   3
   1   6  12 2741.05 385.004   6
   1   6  12 3104.26 617.552   8
  -1  -6 -13 2106.52 495.446  10
   1   6  13 2055.15 517.478   8
  -1  -6 -13 1717.26 330.032   7
   1   6  13 1910.06 336.197   6
   1   6  13 2129.91 386.793   3
   1   6  13 1938.92 327.233   2
   1   6  13 1947.02 363.222   1
  -1  -6 -14 997.784 376.976  10
  -1  -6 -14 1269.07 315.034   7
   1   6  14 1015.54 287.517   1
   1   6  14 1185.98 255.408   2
   1   6  14 1018.76 302.239   6
   1   6  14 1052.34 390.534   8
   1   6  14 1457.92 331.927   3
  -1  -6 -15 10374.3 1116.24  10
   1   6  15 11245.2 1131.88   8
   1   6  15 12596.9 804.749   2
  -1  -6 -15 10833.5 901.801   7
   1   6  15 10740.2 862.456   3
   1   6  15 9923.38 869.409   6
   1   6  15 10029.9 862.467   1
  -1  -6 -16 12663.8 1276.58  10
   1   6  16 14223.7 1301.82   8
   1   6  16 13450.4 981.992   3
   1   6  16 13389.8 1069.05   6
  -1  -6 -16 13436.2 1054.52   7
   1   6  16 12439.4 1006.97   1
  -1  -6 -17 26740.0 1898.56  10
  -1  -6 -17 22855.6 1487.50   7
   1   6  17 25443.5 1426.83   3
   1   6  17 23723.9 1525.92   6
   1   6  17 24834.6 1789.30   8
   1   6  18 8083.64 1054.21   8
  -1  -6 -18 7228.34 999.080  10
   1   6  18 5908.15 786.747   6
  -1  -6 -18 7207.72 858.494   7
  -1  -6 -19 19158.6 1432.99   7
   1   6  19 23767.1 1811.52   8
  -1  -6 -19 18223.1 1646.33  10
   1   6  19 19541.5 1474.75   6
  -1  -6 -20-672.907 482.208  10
   1   6  20-120.455 270.607   6
  -1  -6 -20-252.800 245.777   7
   1   6  21 503.174 356.890   6
  -1  -6 -21-51.3770 222.577   7
  -1  -6 -21 422.157 354.548  10
   1   6  22 2853.87 671.099   6
  -1  -6 -22 4729.17 930.681  10
   1   6  23 5275.03 885.863   6
   1   6  24 505.084 469.017   6
  -1  -7  16 867.834 371.128   6
   1   7 -15 19905.0 1797.85   7
  -1  -7  15 16809.2 1720.55  12
  -1  -7  15 14474.3 1473.11   6
   1   7 -14 10085.8 1165.84   2
  -1  -7  14 11166.3 1351.79  12
  -1  -7  14 8492.65 1115.81   6
   1   7 -14 11211.3 1285.66   7
   1   7 -13 629.342 422.742   7
   1   7 -13 189.411 279.958   2
  -1  -7  13 138.477 239.004   6
  -1  -7  13 752.967 475.416  12
  -1  -7  12 11313.7 1317.60  12
   1   7 -12 9592.06 1145.76   7
   1   7 -12 8036.58 1031.90   2
  -1  -7  12 9121.48 1052.95   6
   1   7 -11 12375.5 1241.07   7
   1   7 -11 10924.8 1146.56   2
  -1  -7  11 10567.4 1266.55  12
  -1  -7  11 9321.52 1032.66   6
   1   7 -10 12260.9 1212.44   7
  -1  -7  10 12083.5 1131.06   6
  -1  -7  10 14408.8 1413.65  12
   1   7 -10 12969.8 1239.77   2
   1   7  -9 26754.3 1749.08   7
   1   7  -9 25693.6 1777.34   2
  -1  -7   9 26373.5 1627.18   6
  -1  -7   9 26380.4 1909.99  12
   1   7  -8 183.845 237.210   2
   1   7  -8 467.517 286.292   7
  -1  -7   8 286.023 217.319   6
  -1  -7   7 6588.60 907.123  12
   1   7  -7 6924.37 879.581   2
   1   7  -7 6823.58 817.062   7
  -1  -7   7 6686.04 726.396   6
  -1  -7   6 5741.62 830.858   9
  -1  -7   6 6810.80 893.669  12
   1   7  -6 6442.89 838.359   2
   1   7  -6 5904.54 728.127   7
  -1  -7   6 5831.84 645.683   6
   1   7  -5 20109.2 1502.79   2
  -1  -7   5 18544.1 1128.91   6
  -1  -7   5 20368.8 1514.20  12
   1   7  -5 20760.1 1319.20   7
  -1  -7   5 20078.1 1511.73   9
  -1  -7   4 15272.6 1250.48   9
   1   7  -4 11979.3 1121.65   2
  -1  -7   4 13243.4 1200.86  12
   1   7  -4 12685.6 979.444   7
  -1  -7   4 12687.4 857.750   6
   1   7  -3 34491.5 1943.98   2
  -1  -7   3 34587.5 1944.22  12
   1   7  -3 34031.7 1636.30   7
  -1  -7   3 32836.4 1428.48   6
  -1  -7   3 36384.1 1981.42   9
  -1  -7   2 33243.7 1869.72  12
  -1  -7   2 31877.9 1841.96   9
   1   7  -2 31525.9 1864.63   2
   1   7  -2 33926.0 1550.75   7
  -1  -7   2 30538.7 1272.70   6
   1   7  -1 4090.75 478.069   7
  -1  -7   1 2958.01 309.559   6
  -1  -7   1 3023.28 513.304   9
   1   7  -1 3194.54 566.790   2
  -1  -7   1 3487.20 587.093  12
   1   7   0 30124.9 1734.94   2
  -1  -7   0 25177.7 942.632   6
   1   7   0 29515.5 1299.00   7
  -1  -7   0 28149.2 1664.35   9
  -1  -7   0 28453.3 1629.24  12
  -1  -7  -1 16948.2 1253.56   9
   1   7   1 15056.2 1209.42   2
   1   7   1 16597.4 892.924   7
  -1  -7  -1 16776.5 1205.30  12
   1   7   1 17766.2 1068.67   1
   1   7   2 25105.4 1265.02   1
  -1  -7  -2 23159.6 1415.66  12
   1   7   2 23143.7 1056.47   7
   1   7   2 24012.8 1519.42   2
  -1  -7  -2 25042.3 1521.32   9
   1   7   3 16384.1 1222.24   2
  -1  -7  -3 15102.1 1184.92   9
   1   7   3 16312.6 953.940   1
  -1  -7  -3 13460.4 1061.01  12
  -1  -7  -4 40059.4 2019.51   9
   1   7   4 41255.3 1634.68   1
  -1  -7  -4 36116.8 1825.55  12
   1   7   4 39336.9 2000.56   2
   1   7   5 432.841 205.758   1
  -1  -7  -5 485.819 333.863   9
  -1  -7  -5 319.401 138.558   1
   1   7   5 553.796 259.429   2
   1   7   5 341.502 116.408   7
  -1  -7  -5 514.703 237.702  12
   1   7   6 7779.96 484.672   7
  -1  -7  -6 7074.36 822.930   9
  -1  -7  -6 6034.16 536.465   1
  -1  -7  -6 6784.81 687.051  12
   1   7   6 6117.02 545.578   1
   1   7   6 6540.96 738.062   2
  -1  -7  -7 2283.91 479.783   9
   1   7   7 2348.44 462.015   2
   1   7   7 1243.87 249.886   1
   1   7   7 1988.99 252.688   7
  -1  -7  -7 1625.66 360.015  12
   1   7   8 150.001 96.2515   7
   1   7   8 133.489 164.715   1
   1   7   8 292.080 175.153   2
  -1  -7  -8-112.275 246.157   9
  -1  -7  -8 211.433 189.454  12
   1   7   9 686.362 195.768   1
   1   7   9 655.863 123.161   6
  -1  -7  -9 662.216 219.837  12
   1   7   9 955.297 195.030   7
  -1  -7  -9 1276.03 429.868   9
   1   7   9 1618.22 371.792   2
  -1  -7 -10 8415.67 946.224   9
   1   7  10 8046.84 915.697   8
   1   7  10 7328.63 734.432   2
  -1  -7 -10 6018.38 634.239  12
   1   7  10 7405.13 616.384   1
   1   7  10 8199.40 582.933   7
  -1  -7 -10 8392.37 914.774  10
   1   7  10 8044.86 484.856   6
  -1  -7 -11 7779.69 915.239  10
   1   7  11 7583.01 759.054   2
   1   7  11 7476.90 921.451   8
   1   7  11 7820.32 538.391   6
   1   7  11 7451.51 635.855   1
  -1  -7 -11 8427.94 972.477   9
   1   7  12 31662.6 1927.19   8
   1   7  12 31317.3 1615.66   2
  -1  -7 -12 30895.3 1925.23  10
  -1  -7 -12 33457.5 1962.77   9
   1   7  12 28263.3 1402.26   1
   1   7  12 26999.8 1447.61   3
   1   7  12 31276.4 1322.09   6
   1   7  13 11556.2 1162.90   8
  -1  -7 -13 11278.3 1146.42  10
   1   7  13 12161.6 869.880   1
   1   7  13 11597.0 884.476   3
   1   7  13 13483.5 855.371   6
   1   7  13 10908.6 904.074   2
   1   7  14 1421.84 330.006   6
  -1  -7 -14 971.571 422.221  10
   1   7  14 1035.16 308.204   1
   1   7  14 1650.29 488.933   8
   1   7  14 1229.27 323.335   2
   1   7  14 1056.48 287.757   3
  -1  -7 -15 19769.1 1622.21  10
   1   7  15 23543.4 1291.16   2
   1   7  15 21587.3 1664.36   8
   1   7  15 19036.7 1219.35   1
   1   7  15 20481.6 1233.71   3
   1   7  15 22689.8 1284.23   6
   1   7  16 7139.16 956.803   8
  -1  -7 -16 7204.27 754.964   7
   1   7  16 7623.45 727.578   3
   1   7  16 6341.01 701.309   1
   1   7  16 6836.75 717.265   6
  -1  -7 -16 7324.11 981.259  10
  -1  -7 -17 427.286 325.860  10
   1   7  17-364.325 430.737   8
   1   7  17 309.571 215.514   6
   1   7  17 55.7404 188.572   1
   1   7  18 2745.54 714.302   8
   1   7  18 2828.81 527.169   6
  -1  -7 -18 2575.87 706.823  10
   1   7  19 24921.3 1958.78   8
  -1  -7 -19 27493.2 2081.75  10
  -1  -7 -20-182.972 291.911  10
   1   7  20 291.792 414.296   8
   1   7  21 690.405 479.258   8
  -1  -7 -21 37.8416 342.427  10
   1   7  22 4005.56 896.678   8
   1   8 -14 873.791 570.685   7
   1   8 -13 6911.03 1007.75   7
   1   8 -13 5760.15 887.087   2
   1   8 -12 5841.75 909.449   7
  -1  -8  12 5111.10 919.855  12
   1   8 -12 3955.74 765.868   2
   1   8 -11-344.021 289.255   7
   1   8 -11-240.749 338.084   2
  -1  -8  11-29.0857 279.292  12
   1   8 -10 9281.36 1114.77   2
   1   8 -10 8138.21 1006.19   7
  -1  -8  10 8345.35 1157.94  12
   1   8  -9 7499.46 1013.97   2
   1   8  -9 8211.44 963.991   7
  -1  -8   9 6425.13 790.783   6
  -1  -8   9 8102.03 1109.73  12
  -1  -8   8 1602.23 540.123   9
   1   8  -8 758.065 344.343   7
  -1  -8   8 1460.80 498.414  12
   1   8  -8 1386.23 429.166   2
  -1  -8   8 902.456 325.559   6
  -1  -8   7 8866.06 1108.74   9
   1   8  -7 8522.10 943.256   7
   1   8  -7 6927.34 927.997   2
  -1  -8   7 8235.50 823.333   6
  -1  -8   7 9262.09 1128.69  12
  -1  -8   6 17478.2 1529.75  12
   1   8  -6 19535.2 1372.13   7
  -1  -8   6 15879.7 1112.97   6
   1   8  -6 17386.9 1492.00   2
  -1  -8   6 16404.7 1464.19   9
  -1  -8   5 37752.2 2269.12  12
  -1  -8   5 39102.0 2261.49   9
   1   8  -5 36687.8 2212.00   2
   1   8  -5 38900.1 1969.93   7
  -1  -8   5 35942.3 1693.94   6
  -1  -8   4 10930.5 1150.39   9
   1   8  -4 9954.71 1098.78   2
  -1  -8   4 10368.7 1141.09  12
   1   8  -4 10698.7 936.630   7
  -1  -8   3 1294.98 460.308  12
  -1  -8   3 1996.20 506.904   9
   1   8  -3 1983.03 403.046   7
   1   8  -3 1143.54 428.959   2
  -1  -8   2 119.790 245.384  12
   1   8  -2 1469.04 488.701   2
   1   8  -2 921.659 268.693   7
  -1  -8   2 715.861 361.579   9
  -1  -8   1 18740.8 1431.30   9
   1   8  -1 17897.7 1100.66   7
  -1  -8   1 18029.8 1386.14  12
   1   8  -1 16694.1 1383.29   2
   1   8   0 8078.13 952.258   2
   1   8   0 6629.17 628.662   7
  -1  -8   0 6717.60 869.255  12
  -1  -8   0 7935.63 912.912   9
   1   8   1 6826.69 835.292   2
  -1  -8  -1 5977.81 781.780   9
   1   8   1 6452.14 569.918   7
  -1  -8  -1 5826.69 761.965  12
  -1  -8  -2 606.722 295.037   9
   1   8   2 808.376 273.645   1
   1   8   2 708.372 332.470   2
   1   8   2 862.516 243.143   7
  -1  -8  -2 440.411 332.893  12
   1   8   3 5434.27 753.715   2
  -1  -8  -3 6651.57 802.402   9
   1   8   3 6980.08 547.538   7
  -1  -8  -3 6408.73 774.370  12
   1   8   3 7184.44 688.532   1
   1   8   4 7935.64 901.675   2
  -1  -8  -4 8770.81 945.796   9
   1   8   4 8413.70 721.438   1
  -1  -8  -4 7010.00 780.928  12
  -1  -8  -5 20832.4 1457.42   9
   1   8   5 18283.8 1373.89   2
   1   8   5 18503.3 1076.63   1
  -1  -8  -5 16577.8 1209.12  12
   1   8   6 4902.15 516.230   1
   1   8   6 3927.59 638.456   2
  -1  -8  -6 4116.98 669.330   9
  -1  -8  -6 3464.64 540.139  12
   1   8   7 1385.96 292.595   1
  -1  -8  -7 1259.71 434.981   9
  -1  -8  -7 1920.26 435.547  12
   1   8   7 1676.18 446.153   2
  -1  -8  -8 18566.1 1435.27   9
  -1  -8  -8 15317.0 1111.72  12
   1   8   8 17624.5 1014.51   1
   1   8   8 16592.6 1281.85   2
  -1  -8  -9 5747.13 850.707   9
   1   8   9 5703.06 566.623   1
   1   8   9 6103.45 757.170   2
  -1  -8  -9 4367.54 583.722  12
  -1  -8 -10 760.931 375.916   9
  -1  -8 -10 1110.32 318.323  12
   1   8  10 698.297 226.131   1
   1   8  10 782.267 283.839   2
   1   8  11 9092.21 1048.34   8
   1   8  11 9867.46 946.606   2
   1   8  11 8831.42 725.692   1
  -1  -8 -11 9887.33 1080.13   9
  -1  -8 -11 8119.40 760.346  12
   1   8  12 9770.41 1100.33   8
  -1  -8 -12 10929.9 1149.65   9
   1   8  12 9894.04 934.893   2
   1   8  12 8772.07 797.885   3
   1   8  12 9043.43 748.930   1
   1   8  13 1691.22 348.852   1
  -1  -8 -13 590.431 335.456  10
   1   8  13 1109.90 466.514   8
   1   8  13 1167.01 323.138   3
  -1  -8 -13 1333.61 525.303   9
   1   8  13 1475.07 394.673   2
   1   8  14 1265.56 504.328   8
   1   8  14 647.861 245.667   3
   1   8  14 891.582 313.534   2
  -1  -8 -14 655.445 333.388  10
   1   8  15 7558.15 1017.96   8
   1   8  15 6938.59 744.917   2
   1   8  16 4682.32 864.936   8
  -1  -8 -16 3145.25 723.987  10
  -1  -8 -17 3020.45 657.249  10
   1   8  17 5138.56 904.184   8
  -1  -8 -18 6429.90 1023.63  10
   1   8  18 5947.63 957.884   8
  -1  -8 -19 1287.52 508.394  10
   1   8  19 2332.84 715.117   8
   1   8  20 2470.65 702.283   8
  -1  -8 -20 1896.44 584.102  10
   1   8  21 1852.10 592.658   8
   1   9 -13 8645.90 1204.80   7
   1   9 -13 7696.27 1106.82   2
   1   9 -12 8835.89 1156.97   7
   1   9 -12 7867.86 1109.04   2
   1   9 -11-285.488 335.023   7
   1   9 -11-356.460 455.322   2
  -1  -9  10 17.5451 314.019   9
   1   9 -10 615.767 416.728   7
  -1  -9  10 815.158 516.505  12
   1   9 -10 752.210 395.426   2
   1   9  -9-55.0950 299.654   7
  -1  -9   9 737.627 425.974   9
  -1  -9   9-12.6372 339.205  12
   1   9  -9 348.917 249.623   2
   1   9  -8 633.026 360.772   2
  -1  -9   8 722.781 295.323   9
   1   9  -8 435.376 378.601   7
  -1  -9   8 957.245 500.161  12
  -1  -9   7 5996.18 939.731   9
   1   9  -7 5147.47 864.746   2
   1   9  -7 6360.40 861.723   7
  -1  -9   7 6445.19 989.435  12
  -1  -9   6 1380.21 513.154   9
   1   9  -6 1605.54 409.850   7
  -1  -9   6 2761.04 650.533  12
   1   9  -6 1561.56 523.110   2
  -1  -9   5 549.153 370.914   9
   1   9  -5 981.095 345.819   7
  -1  -9   5 1199.58 460.722  12
   1   9  -5 1053.47 480.045   2
  -1  -9   4 4111.32 769.075   9
   1   9  -4 5310.98 682.952   7
  -1  -9   4 3041.85 678.230  12
   1   9  -4 3808.94 748.409   2
   1   9  -3-361.022 409.277   2
   1   9  -3 303.816 229.770   7
  -1  -9   3-592.020 373.913   9
  -1  -9   3-374.038 329.824  12
   1   9  -2 6249.82 694.727   7
   1   9  -2 6781.09 954.038   2
  -1  -9   2 6491.59 898.253   9
  -1  -9   2 6210.26 890.521  12
  -1  -9   1 19088.5 1546.74   9
   1   9  -1 19353.2 1592.58   2
  -1  -9   1 17433.4 1464.97  12
   1   9  -1 18437.5 1178.84   7
   1   9   0 34252.3 2179.21   2
  -1  -9   0 32725.5 2053.55  12
   1   9   0 37703.5 1718.25   7
  -1  -9  -1 1327.26 452.925  12
   1   9   1 1251.12 410.158   2
   1   9   1 1294.18 292.582   7
  -1  -9  -1 515.977 365.650   9
  -1  -9  -2 4362.97 710.759   9
   1   9   2 4116.64 729.073   2
   1   9   2 6600.60 590.989   7
  -1  -9  -2 4651.16 715.254  12
  -1  -9  -3 1346.42 393.996   9
   1   9   3 1353.61 468.299   2
  -1  -9  -3 1344.90 402.689  12
   1   9   3 2147.87 406.799   1
   1   9   3 1947.69 325.783   7
   1   9   4 398.896 240.327   1
  -1  -9  -4 328.420 301.183   9
  -1  -9  -4 412.714 275.952  12
   1   9   4 528.617 326.321   2
  -1  -9  -5-335.363 318.473   9
   1   9   5 200.716 283.348   2
   1   9   5 86.9863 158.198   1
  -1  -9  -5-132.598 207.116  12
  -1  -9  -6 6545.63 871.081   9
   1   9   6 7694.94 949.001   2
  -1  -9  -6 4954.54 692.577  12
   1   9   6 5817.69 632.497   1
  -1  -9  -7 477.425 283.838   9
   1   9   7 450.862 180.174   1
   1   9   7 67.7946 262.113   2
  -1  -9  -7 36.2878 224.417  12
   1   9   8 4424.13 526.863   1
  -1  -9  -8 4707.32 765.977   9
  -1  -9  -8 3750.83 580.639  12
   1   9   8 5352.01 772.118   2
   1   9   9 20817.2 1183.35   1
  -1  -9  -9 20270.4 1627.39   9
   1   9   9 19470.8 1477.36   2
  -1  -9  -9 17901.6 1273.04  12
   1   9  10 2544.74 411.613   1
   1   9  10 3094.14 572.446   2
  -1  -9 -10 3188.92 686.825   9
  -1  -9 -10 2299.36 479.645  12
  -1  -9 -11 11802.7 976.859  12
  -1  -9 -11 13063.5 1291.89   9
   1   9  11 12750.7 1180.47   2
   1   9  12 9586.09 1143.58   8
   1   9  12 7695.52 913.627   2
  -1  -9 -12 9814.88 1181.38   9
   1   9  13 162.947 265.042   2
  -1  -9 -13 287.992 339.987   9
   1   9  13 276.280 329.909   8
   1   9  14 1787.21 579.215   8
  -1  -9 -14 2728.32 641.831   9
   1   9  14 1991.67 473.912   2
   1   9  15 450.115 380.216   8
   1   9  15 4.72610 199.684   2
  -1  -9 -16-239.513 407.241  10
   1   9  16 807.715 427.947   8
  -1  -9 -17 1277.05 474.423  10
   1   9  17 659.961 438.562   8
  -1  -9 -18 6429.42 1075.23  10
   1   9  18 7710.35 1129.46   8
   1   9  19-60.1597 394.653   8
  -1  -9 -19 351.424 393.058  10
   1  10  -9 2441.69 714.835   2
  -1 -10   8 1238.77 557.239   9
   1  10  -8 1533.16 533.026   2
   1  10  -7-3.95123 321.675   2
  -1 -10   7 589.899 350.281  12
  -1 -10   6 381.163 350.815   9
   1  10  -6 2.21273 341.133   2
  -1 -10   6 2.27862 281.479  12
  -1 -10   5 6003.62 988.902   9
  -1 -10   5 3912.55 794.534  12
   1  10  -5 4877.62 851.458   2
  -1 -10   4 11008.1 1284.75   9
   1  10  -4 8371.22 1142.44   2
  -1 -10   4 8381.97 1140.89  12
  -1 -10   3 8762.61 1137.05   9
   1  10  -3 9413.65 1191.61   2
  -1 -10   3 8088.09 1104.03  12
  -1 -10   2 6595.96 1013.47   9
   1  10  -2 5500.09 924.966   2
  -1 -10   2 6417.81 976.406  12
  -1 -10   1 799.995 439.034   9
  -1 -10   1-64.6198 284.409  12
   1  10  -1 774.025 423.266   2
  -1 -10   0 389.923 361.478  12
   1  10   0 626.702 442.354   2
  -1 -10   0 501.817 460.744   9
  -1 -10  -1 18222.5 1577.12   9
   1  10   1 19758.3 1667.88   2
  -1 -10  -1 15401.6 1447.49  12
  -1 -10  -2 15500.3 1435.63   9
   1  10   2 15902.0 1488.65   2
  -1 -10  -2 13564.6 1303.87  12
  -1 -10  -3 1840.10 530.697   9
   1  10   3 2692.80 646.562   2
  -1 -10  -3 2250.67 553.224  12
  -1 -10  -4-442.594 376.189   9
   1  10   4 183.630 225.450   1
  -1 -10  -4-108.201 242.156  12
   1  10   4-66.1954 309.879   2
  -1 -10  -5 651.694 315.868   9
   1  10   5 490.123 354.059   2
   1  10   5 586.091 278.784   1
  -1 -10  -5 1509.71 453.972  12
  -1 -10  -6 1953.23 554.929   9
  -1 -10  -6 2548.60 535.364  12
   1  10   6 2820.77 626.966   2
  -1 -10  -7 585.529 354.443   9
  -1 -10  -7 212.580 255.527  12
   1  10   7 763.322 402.163   2
  -1 -10  -8 233.048 245.306  12
  -1 -10  -8 127.655 334.545   9
   1  10   8 752.382 374.958   2
  -1 -10  -9 26861.8 1682.08  12
   1  10   9 28633.2 1957.83   2
  -1 -10 -10 275.459 353.794   9
  -1 -10 -10 84.4793 307.278  12
   1  10  10 543.096 358.998   2
  -1 -10 -11 5550.58 896.514   9
   1  10  11 5979.09 837.046   2
  -1 -10 -12 790.599 394.962   9
   1  10  12-128.898 368.966   8
   1  10  12 510.191 357.056   2
  -1 -10 -13 792.829 371.876   9
   1  10  13-292.165 384.838   8
   1  10  13 194.171 258.791   2
   1  10  14 1178.39 408.739   2
   1  10  14 1163.11 483.948   8
  -1 -10 -14 1303.19 424.921   9
   1  10  15 779.424 466.223   8
   1  10  15-108.663 222.222   2
   1  10  16-211.117 329.635   8
   1  10  17-258.945 425.248   8
  -1 -11   5 5515.58 991.852   9
  -1 -11   4 3404.11 812.758   9
   1  11  -4 5750.04 1012.12   2
  -1 -11   4 5421.01 948.413  12
   1  11  -3 560.104 396.263   2
  -1 -11   3-262.547 474.833   9
  -1 -11   3-273.740 388.489  12
  -1 -11   2 1625.08 499.965   9
   1  11  -2 2475.18 683.686   2
  -1 -11   2 2016.05 568.194  12
  -1 -11   1 131.614 350.825   9
   1  11  -1 542.194 437.066   2
  -1 -11   1 229.966 310.728  12
  -1 -11   0 6490.31 950.702   9
   1  11   0 5290.29 965.137   2
  -1 -11   0 4112.50 870.622  12
  -1 -11  -1 3227.94 738.276  12
  -1 -11  -1 3630.37 807.866   9
   1  11   1 3748.45 834.717   2
  -1 -11  -2 23309.0 1918.50   9
   1  11   2 22151.0 1908.06   2
  -1 -11  -2 21511.2 1756.16  12
  -1 -11  -3 5391.69 937.254   9
  -1 -11  -3 4306.76 776.972  12
   1  11   3 4360.83 831.268   2
  -1 -11  -4 353.561 323.145   9
  -1 -11  -4 190.729 240.916  12
  -1 -11  -5 594.268 307.005   9
  -1 -11  -5 957.246 377.724  12
   1  11   5 921.154 444.919   2
  -1 -11  -6 832.197 439.898   9
  -1 -11  -6 778.384 413.015  12
   1  11   6 1350.73 492.034   2
  -1 -11  -7 144.305 378.955   9
  -1 -11  -7-46.0140 235.639  12
   1  11   7-31.1357 273.843   2
  -1 -11  -8 3431.60 770.463   9
   1  11   8 4397.87 831.640   2
  -1 -11  -8 2604.28 605.415  12
  -1 -11  -9 14719.0 1499.34   9
   1  11   9 13943.3 1442.35   2
  -1 -11 -10 1257.96 563.708   9
   1  11  10 226.744 321.806   2
  -1 -11 -11 35846.6 2400.24   9
   1  11  11 30159.6 2138.09   2
   1  11  12 260.980 256.328   2
  -1 -11 -12 953.592 404.329   9
   1  11  12 684.936 584.516   8
  -1 -11 -13 731.318 385.291   9
   1  11  13 1563.20 667.193   8
   1  11  13 327.141 330.606   2
   1  11  14-292.789 541.087   8
   1  11  14-150.088 342.903   2
  -1 -12   1 1502.98 507.086  12
  -1 -12   0 1565.57 495.588  12
  -1 -12  -1 38.9278 422.128   9
  -1 -12  -1-244.395 349.313  12
  -1 -12  -2 642.223 476.035   9
  -1 -12  -2 486.793 365.322  12
  -1 -12  -3 5774.77 965.144   9
  -1 -12  -3 2879.22 682.686  12
   1  12   4 12386.4 1466.43   2
  -1 -12  -4 10876.7 1286.08  12
  -1 -12  -5 11696.1 1397.87   9
   1  12   5 13632.3 1525.51   2
  -1 -12  -5 12134.9 1306.14  12
  -1 -12  -6 4335.55 907.295   9
  -1 -12  -6 4161.11 776.307  12
   1  12   6 5495.60 980.980   2
  -1 -12  -7 1760.43 640.381   9
   1  12   7 2767.89 692.832   2
  -1 -12  -8 2584.62 727.622   9
   1  12   8 1362.63 579.691   2
  -1 -12  -9 217.452 436.738   9
   1  12   9 339.475 330.668   2
   1  12  10 2240.86 640.841   2
  -1 -12 -10 1577.02 538.991   9
   1  12  11 11674.6 1347.58   2
   1  12  12 870.825 419.267   2
   1  12  13 814.383 383.086   2
   1  12  14-53.1386 322.657   2
  -2  12  10-570.715 392.172   1
  -2  12   9 1620.48 457.719   1
  -2  12   8 2069.65 584.311   1
  -2  12   7 974.985 422.736   1
  -2  12   6 771.682 507.765   1
  -2  12   5 3441.84 800.770   1
  -2  12   4 325.634 315.904   1
  -2  12   3-108.476 321.184   1
   2 -11 -15 11872.7 1404.76   4
  -2  11  15 11713.0 1344.38   1
   2 -11 -14 8611.84 1219.45   4
  -2  11  14 6739.17 996.576   1
   2 -11 -13-265.776 345.547   4
  -2  11  13 85.5835 318.848   1
   2 -11 -12 779.208 486.913   4
  -2  11  12-241.387 444.216   1
   2 -11 -11 15633.6 1626.81   4
  -2  11  11 16922.8 1584.65   1
  -2  11  11 17251.6 1756.44   8
  -2  11  10 2985.74 759.017   8
   2 -11 -10 2686.82 701.639   4
  -2  11  10 1763.85 513.052   1
   2 -11  -9 1763.59 603.455   4
  -2  11   9 1162.02 593.971   8
  -2  11   9 4.02201 327.538   1
   2 -11  -8 1167.08 475.814   4
  -2  11   8 140.067 287.277   1
  -2  11   8 1367.94 520.337   8
  -2  11   7 1946.43 555.586   1
   2 -11  -7 1439.98 565.524   4
  -2  11   7 1410.54 485.489   8
   2 -11  -6 4861.68 911.967   4
  -2  11   6 5270.59 928.963   1
  -2  11   5 731.470 444.145   1
   2 -11  -5 2424.85 707.725   4
   2 -11  -4 197.692 339.909   4
  -2  11   4 200.561 325.943   1
   2 -11  -3 320.888 408.701   4
  -2  11   3 1158.56 411.299   1
  -2  11   2 1762.44 521.217   1
   2 -11  -2 2408.53 681.623   4
   2 -11  -1-157.511 353.402   4
   2 -11  -1 324.247 334.614  12
  -2  11   1 546.616 380.592   1
   2 -11   0 2142.03 664.134   4
   2 -11   0 1396.20 463.130  12
  -2  11   0 1867.28 597.542   1
  -2  11  -1 3646.08 823.174   1
   2 -11   1 2671.23 689.998  12
  -2  11  -2 13569.1 1435.40   7
   2 -11   2 13601.0 1448.32  12
  -2  11  -2 16583.8 1658.75   1
  -2  11  -3 4711.67 902.412   7
   2 -11   3 5292.10 936.663  12
  -2  11  -4 12054.5 1377.71   7
   2 -11   4 11014.2 1343.35  12
  -2  11  -5 227.476 396.371   7
  -2  10  18 1464.97 476.992   1
  -2  10  17 1198.87 516.852   1
  -2  10  16 758.718 414.606   1
   2 -10 -16 197.488 311.485   4
   2 -10 -15-152.642 307.114   4
  -2  10  15 153.915 312.240   1
   2 -10 -14-373.427 358.017   4
  -2  10  14-1195.70 473.190   1
   2 -10 -13 5029.11 905.099   4
  -2  10  13 4298.11 937.317   8
  -2  10  13 2105.90 572.556   1
  -2  10  12 21199.5 1855.93   8
  -2  10  12 18650.1 1633.49   1
   2 -10 -12 19025.4 1717.09   4
   2 -10 -11 79.3625 293.134   4
  -2  10  11 21.4786 512.680   8
  -2  10  11 610.392 384.509   1
   2 -10 -10 2986.64 721.715   4
  -2  10  10 3536.70 691.337   1
  -2  10  10 3745.09 822.405   8
   2 -10  -9 368.711 285.141   4
  -2  10   9 1389.18 449.017   8
   2 -10  -9 591.689 332.002   9
  -2  10   9 627.797 477.502   1
  -2  10   8 8394.73 1112.35   8
  -2  10   8 6320.38 916.703   1
   2 -10  -8 8408.75 987.166   9
   2 -10  -8 7332.35 1053.90   4
   2 -10  -7 6661.55 856.279   9
  -2  10   7 5954.10 957.680   8
   2 -10  -7 5695.51 1000.12   4
  -2  10   7 5858.15 876.812   1
  -2  10   6 362.441 277.027   1
   2 -10  -6-18.8893 269.634   9
   2 -10  -6-51.6199 367.379   4
   2 -10  -5 676.454 435.380   4
   2 -10  -5 786.184 334.934   9
  -2  10   5 1041.71 430.712   1
  -2  10   4 1345.13 486.643   1
   2 -10  -4 1661.45 463.384   9
   2 -10  -4 681.604 434.769   4
  -2  10   3 1514.38 508.897   1
   2 -10  -3 1627.63 449.404   9
   2 -10  -3 364.189 423.429   4
   2 -10  -3 1944.85 459.738  12
   2 -10  -2 138.331 235.409   9
   2 -10  -2 836.587 474.004   4
  -2  10   2 894.889 412.280   1
   2 -10  -2 112.084 211.351  12
  -2  10   1 7761.39 1044.29   1
   2 -10  -1 9573.04 1208.92   4
   2 -10  -1 7661.33 937.570  12
   2 -10   0 4995.23 903.331   4
  -2  10   0 5874.16 968.747   1
   2 -10   0 4996.52 781.182  12
   2 -10   1 3486.70 763.528   4
  -2  10  -1 3831.76 786.974   1
   2 -10   1 3254.05 660.434  12
  -2  10  -2 7711.66 1084.15   1
   2 -10   2 8382.95 1065.65  12
   2 -10   2 8359.34 1138.10   4
   2 -10   3 383.494 434.027   4
  -2  10  -3 665.696 292.600   7
  -2  10  -3 184.642 353.260   1
   2 -10   3-168.512 338.812  12
  -2  10  -4 1958.43 584.759   7
  -2  10  -4 904.498 424.665   1
   2 -10   4 995.565 460.520  12
  -2  10  -5 6671.13 1008.24   7
   2 -10   5 7313.58 1070.72  12
  -2  10  -6 14.6446 259.682   7
   2 -10   6-900.037 531.781  12
  -2  10  -7 614.277 333.952   7
  -2  10  -8 15793.7 1629.16   7
  -2   9  20 2018.69 636.591   1
  -2   9  19 6316.84 1001.91   1
  -2   9  18 236.236 367.646   1
  -2   9  17 128.408 310.208   1
   2  -9 -17 590.809 331.126   4
  -2   9  16 6196.11 943.944   1
  -2   9  16 5869.43 1026.13   8
   2  -9 -16 5816.24 899.568   4
   2  -9 -15 3792.83 746.402   4
  -2   9  15 3985.55 889.942   8
  -2   9  15 2963.41 657.339   1
  -2   9  14 2661.77 643.265   1
   2  -9 -14 2597.19 619.485   4
  -2   9  14 3686.00 839.408   8
  -2   9  13 1553.47 501.986   1
  -2   9  13 3399.87 746.346   8
   2  -9 -13 2355.26 565.956   4
   2  -9 -12-17.0053 280.276   4
  -2   9  12-84.1024 360.081   8
  -2   9  12 349.463 300.603   1
   2  -9 -11-6.86644 287.969   4
  -2   9  11 523.881 523.263   8
  -2   9  11-269.355 276.880   1
   2  -9 -10 394.226 402.432   4
  -2   9  10 387.547 326.449   1
  -2   9  10 240.714 331.787   8
   2  -9  -9 2234.21 613.774   4
  -2   9   9 2442.03 630.750   8
  -2   9   9 2066.70 586.008   1
   2  -9  -8 11287.5 1215.98   4
  -2   9   8 10734.9 1194.45   1
  -2   9   8 9871.12 1182.08   8
   2  -9  -8 11643.1 1094.56   9
   2  -9  -7 49639.9 2338.80   9
   2  -9  -7 47086.1 2635.38   4
  -2   9   7 41851.5 2428.31   1
  -2   9   7 43318.8 2506.87   8
   2  -9  -6 81.7987 240.448   9
   2  -9  -6 261.177 370.907   4
  -2   9   6 514.289 384.738   1
   2  -9  -5-233.697 276.028   9
  -2   9   5 24.1791 264.469   1
   2  -9  -5 104.990 191.356  12
   2  -9  -5-5.01647 320.475   4
   2  -9  -4 6853.46 974.181   4
   2  -9  -4 7534.06 791.740  12
  -2   9   4 5633.93 830.582   1
   2  -9  -4 7081.29 791.080   9
   2  -9  -3 259.012 215.841   9
   2  -9  -3 393.192 338.310   4
  -2   9   3 219.297 329.863   1
   2  -9  -3-320.560 280.731  12
   2  -9  -2 7114.54 797.520   9
  -2   9   2 5252.96 868.836   1
   2  -9  -2 5674.43 886.382   4
   2  -9  -2 5692.84 745.465  12
   2  -9  -1 150.842 211.296   9
  -2   9   1 752.935 401.678   1
   2  -9  -1 580.771 410.130   4
   2  -9  -1 759.660 342.955  12
  -2   9   0 2847.59 640.004   1
   2  -9   0 4637.29 832.936   4
   2  -9   0 2647.90 557.533  12
   2  -9   0 2748.25 520.470   9
  -2   9  -1 6000.99 923.542   1
   2  -9   1 5753.71 752.074   9
   2  -9   1 4932.34 820.206   4
   2  -9   1 5866.25 825.933  12
  -2   9  -2 16155.1 1504.03   1
   2  -9   2 18303.2 1588.08   4
   2  -9   2 15985.5 1252.19   9
   2  -9   2 16007.4 1406.95  12
   2  -9   3 105.143 217.878   9
   2  -9   3 277.671 247.056  12
   2  -9   3 480.237 361.322   4
  -2   9  -3-18.3122 342.446   1
   2  -9   4 3458.65 728.940   4
   2  -9   4 4899.02 845.109  12
  -2   9  -4 5818.83 952.830   1
   2  -9   4 4352.72 690.081   9
   2  -9   5 23403.3 1859.78  12
   2  -9   5 23807.1 1888.06   4
  -2   9  -5 22740.9 1833.85   7
  -2   9  -5 26266.4 2002.56   1
   2  -9   6 4671.27 867.628  12
  -2   9  -6 6500.44 973.916   7
  -2   9  -7 869.496 450.479   7
   2  -9   7 747.777 475.693  12
  -2   9  -8 9729.52 1279.71   7
   2  -9   8 12927.8 1473.01  12
  -2   9  -9 2066.98 627.860   2
  -2   9  -9 1573.00 599.367   7
   2  -9   9 762.501 418.062  12
  -2   9 -10 2052.18 678.534   7
  -2   9 -10 2647.11 670.128   2
  -2   9 -11 2943.91 695.485   2
  -2   8  21 2956.42 723.542   1
   2  -8 -21 4623.23 860.620  10
   2  -8 -20 1479.91 524.734  10
  -2   8  20 1705.71 567.425   1
   2  -8 -19-310.524 375.617  10
  -2   8  19 235.468 294.400   1
  -2   8  18 827.800 594.192   8
  -2   8  18 800.929 424.662   1
   2  -8 -18 510.354 311.572  10
   2  -8 -17 36.9982 301.372  10
  -2   8  17 96.6555 282.851   1
   2  -8 -17-310.864 362.026   4
  -2   8  17 57.9722 430.848   8
   2  -8 -16 1086.46 435.974   4
  -2   8  16 1630.52 621.952   8
  -2   8  16 1046.54 428.283   1
   2  -8 -15 4771.83 800.681   4
  -2   8  15 4446.53 873.674   8
  -2   8  15 6114.86 901.316   1
  -2   8  14 10452.6 1154.91   1
  -2   8  14 14109.6 1464.87   8
   2  -8 -14 11717.9 1194.59   4
   2  -8 -13 2460.72 554.997   4
  -2   8  13 1541.24 548.869   8
  -2   8  13 1405.71 488.690   1
  -2   8  12 5497.89 849.822   1
  -2   8  12 6472.60 959.618   8
   2  -8 -12 6678.59 908.376   4
   2  -8 -11 28550.9 1893.77   4
  -2   8  11 29860.0 2006.13   8
  -2   8  11 25426.7 1775.11   1
   2  -8 -10 3434.12 677.661   4
  -2   8  10 4336.55 789.317   8
  -2   8  10 2819.07 606.193   1
  -2   8   9 227.167 255.007   1
   2  -8  -9 568.226 305.469   4
  -2   8   9 795.340 472.133   8
  -2   8   8 516.486 450.230   8
   2  -8  -8 148.302 284.316   9
   2  -8  -8 198.931 361.040   4
  -2   8   8-250.136 266.466   1
   2  -8  -7 13037.3 1230.05   4
   2  -8  -7 12973.8 1042.37   9
  -2   8   7 12529.6 1205.67   8
  -2   8   7 10190.3 1076.30   1
   2  -8  -6 10247.8 1094.08   4
   2  -8  -6 9879.73 917.436   9
  -2   8   6 11551.2 1140.59   8
  -2   8   6 9800.03 1036.00   1
   2  -8  -6 10176.2 786.737  12
   2  -8  -5 20812.9 1605.09   4
   2  -8  -5 23332.2 1398.52   9
  -2   8   5 18402.7 1435.20   1
   2  -8  -5 19692.2 1194.40  12
   2  -8  -4-271.638 194.691   9
   2  -8  -4-172.159 318.420   4
  -2   8   4-81.0750 253.536   1
   2  -8  -4 37.7979 223.846  12
   2  -8  -3 1709.00 472.979   4
  -2   8   3 895.074 379.124   1
   2  -8  -3 667.429 213.710   9
   2  -8  -3 1163.12 311.794  12
  -2   8   2 9972.33 1075.03   1
   2  -8  -2 9923.61 1076.15   4
   2  -8  -2 10546.1 896.937   9
   2  -8  -2 9973.12 930.814  12
   2  -8  -1-335.109 290.919   9
   2  -8  -1 257.342 292.429   4
  -2   8   1 5.73883 316.239   1
   2  -8  -1 584.381 279.027  12
   2  -8   0 15456.7 1384.78   4
  -2   8   0 15915.7 1370.07   1
   2  -8   0 15658.1 1238.90  12
   2  -8   0 16009.2 1130.33   9
   2  -8   1 44013.4 2504.94   4
   2  -8   1 50558.5 2224.51   9
   2  -8   1 49434.3 2447.89  12
  -2   8  -1 49346.0 2616.76   1
  -2   8  -2 24243.2 1765.43   1
   2  -8   2 25712.9 1499.25   9
   2  -8   2 25372.6 1800.47   4
   2  -8   2 24893.2 1693.19  12
   2  -8   3 1254.74 368.532   9
   2  -8   3 1114.35 446.543   4
   2  -8   3 1065.91 422.257  12
  -2   8  -3 900.516 437.969   1
   2  -8   4 14425.2 1350.22   4
   2  -8   4 16688.7 1230.99   9
  -2   8  -4 15241.5 1412.36   1
   2  -8   4 15102.2 1362.81  12
   2  -8   5-268.456 351.666  12
   2  -8   5-261.377 220.579   9
   2  -8   5-391.223 342.356   4
  -2   8  -5 316.848 338.075   1
  -2   8  -6 1782.37 526.436   1
   2  -8   6 1631.28 528.038  12
   2  -8   6 1845.26 511.106   4
   2  -8   6 1445.96 412.772   9
  -2   8  -6 1613.75 484.555   7
   2  -8   7 12178.2 1124.50   9
   2  -8   7 11265.6 1259.07  12
  -2   8  -8 13393.3 1407.03   7
   2  -8   8 14364.1 1246.24   9
   2  -8   8 16284.5 1546.50  12
   2  -8   9 701.842 330.404   9
  -2   8  -9 1383.89 503.749   7
   2  -8   9 395.419 435.521  12
   2  -8  10 24275.2 2042.23  12
  -2   8 -10 27957.9 2109.34   7
  -2   8 -11 1189.74 517.427   7
  -2   8 -11 1064.15 421.206   2
   2  -8  11 1410.21 529.040  12
  -2   8 -12 3587.33 801.541   7
   2  -7 -22 1043.68 482.977  10
   2  -7 -21 2086.60 603.278  10
  -2   7  21 1778.73 599.640   1
   2  -7 -20 2370.53 634.985  10
  -2   7  20 2604.22 696.453   1
   2  -7 -19 2992.73 676.197  10
  -2   7  19 3745.88 869.319   8
  -2   7  19 2697.50 637.381   1
   2  -7 -18 827.194 381.178  10
  -2   7  18 181.112 369.866   8
  -2   7  18 24.7430 293.401   1
   2  -7 -17 205.383 239.840  10
   2  -7 -17 596.333 342.492   4
  -2   7  17 1199.07 546.836   8
  -2   7  17 427.794 339.025   1
  -2   7  17 287.875 285.014   6
   2  -7 -16 232.005 235.871  10
  -2   7  16 306.064 313.525   1
   2  -7 -16 39.2085 214.302   4
  -2   7  16-5.51824 395.128   8
  -2   7  16 69.4586 195.648   6
   2  -7 -15 10700.2 1084.31   4
  -2   7  15 11027.8 1258.66   8
   2  -7 -15 9153.70 1001.03  10
  -2   7  15 8100.28 1012.51   1
  -2   7  15 7008.82 819.758   6
  -2   7  14 9384.80 1196.88   8
  -2   7  14 7417.48 948.473   1
  -2   7  14 7279.67 781.913   6
   2  -7 -14 6741.78 870.662   4
   2  -7 -14 6925.65 867.515  10
  -2   7  13 17421.2 1540.47   8
  -2   7  13 16126.8 1383.53   1
  -2   7  13 16644.5 1146.11   6
   2  -7 -13 18709.4 1427.74   4
   2  -7 -12 11261.1 1098.15   4
  -2   7  12 11558.3 1202.33   8
  -2   7  12 10847.6 1127.69   1
  -2   7  12 9810.98 829.419   6
  -2   7  11 4948.22 803.321   8
   2  -7 -11 5132.67 752.842   4
  -2   7  11 3927.75 669.871   1
  -2   7  10-330.840 340.247   8
  -2   7  10 53.0942 262.611   1
   2  -7 -10-383.537 336.989   4
  -2   7   9 5533.08 805.465   8
   2  -7  -9 4783.49 684.880   4
  -2   7   9 5033.96 710.860   1
   2  -7  -8 11105.9 1097.72   4
  -2   7   8 9906.41 1021.90   8
  -2   7   8 8649.52 945.765   1
  -2   7   7 10984.5 1091.49   8
  -2   7   7 8734.10 959.134   1
   2  -7  -7 8665.07 971.418   4
   2  -7  -7 11002.0 690.178  12
   2  -7  -7 11575.5 933.202   9
   2  -7  -6 46290.2 2344.22   4
   2  -7  -6 48017.7 2070.79   9
   2  -7  -6 43398.5 1729.24  12
  -2   7   6 48463.5 2340.75   8
  -2   7   6 43735.2 2241.64   1
   2  -7  -5 73824.9 3113.22   4
   2  -7  -5 76730.3 2728.50   9
  -2   7   5 66005.1 2959.18   1
   2  -7  -5 68992.4 2461.88  12
   2  -7  -4 31427.5 1884.22   4
  -2   7   4 29925.1 1781.49   1
   2  -7  -4 31649.3 1555.81   9
   2  -7  -4 30138.2 1477.80  12
   2  -7  -3 6369.79 649.181   9
  -2   7   3 6581.41 815.855   1
   2  -7  -3 6338.17 829.483   4
   2  -7  -3 6122.71 647.694  12
   2  -7  -2 238.131 274.367   4
  -2   7   2 575.419 363.586   1
   2  -7  -2 483.217 239.990  12
   2  -7  -2 366.245 208.085   9
   2  -7  -1 2496.06 417.525   9
  -2   7   1 2436.41 584.243   1
   2  -7  -1 2348.19 528.679   4
   2  -7  -1 2882.81 475.849  12
  -2   7   0 6776.97 871.535   1
   2  -7   0 7403.94 792.637  12
   2  -7   0 6408.40 665.866   9
   2  -7   0 8907.02 952.705   4
   2  -7   1 19201.8 1331.19  12
   2  -7   1 19154.9 1439.83   4
   2  -7   1 18431.9 1139.08   9
  -2   7  -1 18043.0 1395.19   1
   2  -7   2 1789.60 382.705   9
   2  -7   2 2041.17 493.557   4
  -2   7  -2 1701.49 509.844   1
   2  -7   2 2432.08 514.990  12
  -2   7  -3 10714.3 1099.55   1
   2  -7   3 10804.1 1081.12   4
   2  -7   3 11578.2 1064.08  12
   2  -7   3 9652.97 840.805   9
  -2   7  -4 46635.2 2483.53   1
   2  -7   4 45163.4 2369.96   4
   2  -7   4 42679.7 2315.56  12
   2  -7   4 46459.6 2074.11   9
   2  -7   5-40.4684 216.376   9
   2  -7   5 102.332 304.115   4
  -2   7  -5 48.0655 275.794   1
   2  -7   5 458.946 263.383  12
   2  -7   6 1881.82 515.558   4
   2  -7   6 2502.43 557.270  12
  -2   7  -6 2012.99 534.378   7
  -2   7  -6 2508.06 597.829   1
   2  -7   6 2266.52 446.114   6
   2  -7   6 2782.55 505.871   9
   2  -7   7 7286.94 897.106   4
   2  -7   7 7253.30 806.661   9
  -2   7  -7 6465.22 926.861   7
   2  -7   7 6613.82 768.407   6
  -2   7  -7 7117.80 979.464   1
   2  -7   7 6590.17 914.306  12
   2  -7   8 926.107 405.966   9
  -2   7  -8 636.102 341.618   7
   2  -7   8 1123.85 530.416  12
   2  -7   8 1518.99 435.478   6
  -2   7  -9 5881.21 935.859   7
   2  -7   9 6082.69 798.549   6
   2  -7   9 6729.37 988.169  12
   2  -7  10 12048.8 1348.77  12
  -2   7 -10 11517.9 1304.51   7
   2  -7  10 12539.7 1187.77   6
  -2   7 -11 5218.06 902.156   7
   2  -7  11 4643.90 833.177  12
   2  -7  11 4267.53 727.477   6
  -2   7 -11 4961.85 763.896   2
  -2   7 -12 1662.72 463.980   2
   2  -7  12 2493.51 695.126  12
  -2   7 -12 1169.40 506.417   7
   2  -7  12 1413.46 479.447   6
   2  -7  13 12229.5 1450.08  12
  -2   7 -13 10108.2 1286.44   7
   2  -7  13 10848.0 1248.73   6
  -2   7 -14 15638.5 1641.61   7
   2  -7  14 13334.1 1402.03   6
   2  -7  15 1014.25 439.394   6
  -2   6  23 624.225 420.222   6
   2  -6 -23 74.0605 388.482  10
   2  -6 -22-402.327 306.187  10
  -2   6  22-270.203 450.280   1
  -2   6  22 701.868 365.636   6
  -2   6  21 846.324 483.553   1
   2  -6 -21 1047.20 478.639  10
   2  -6 -21 753.703 470.424  11
  -2   6  21 715.114 335.277   6
   2  -6 -20 805.530 463.007  11
  -2   6  20-201.233 348.469   1
  -2   6  20-31.3721 278.062   6
   2  -6 -20-159.301 248.032  10
   2  -6 -19 6806.77 952.636  10
   2  -6 -19 6105.82 992.433  11
  -2   6  19 5890.72 922.696   1
  -2   6  19 6453.10 909.121   6
   2  -6 -18 1690.75 465.447  10
   2  -6 -18 3337.67 717.700  11
  -2   6  18 1136.11 459.571   1
  -2   6  18 2843.81 572.306   6
   2  -6 -17-538.766 309.394  10
   2  -6 -17 260.356 245.844  11
  -2   6  17-42.9150 304.038   1
   2  -6 -17 532.850 361.680   4
  -2   6  17-37.8034 454.354   8
  -2   6  17 290.659 311.126   6
   2  -6 -16 15149.2 1305.73  10
   2  -6 -16 10108.4 1145.67  11
  -2   6  16 15581.4 1490.49   8
  -2   6  16 12574.8 1126.93   6
  -2   6  16 12426.0 1259.49   1
   2  -6 -16 13588.3 1173.40   4
   2  -6 -15 14477.7 1244.70  10
   2  -6 -15 16095.6 1288.74   4
  -2   6  15 16722.0 1486.49   8
  -2   6  15 15183.9 1206.52   6
  -2   6  15 15659.6 1375.58   1
   2  -6 -15 14906.0 1313.61  11
  -2   6  14 4539.65 802.068   8
   2  -6 -14 4383.93 662.522  10
   2  -6 -14 4029.44 638.438   4
  -2   6  14 3898.08 605.822   6
  -2   6  14 3345.92 617.523   1
   2  -6 -13 25191.7 1640.00   4
   2  -6 -13 30511.9 1746.86  10
  -2   6  13 28663.1 1902.82   8
  -2   6  13 23642.7 1655.52   1
  -2   6  13 24628.9 1473.03   6
   2  -6 -12 7200.23 812.254  10
   2  -6 -12 6891.40 802.591   4
  -2   6  12 6817.31 726.000   6
  -2   6  12 8852.85 995.932   8
  -2   6  12 7407.19 896.165   1
  -2   6  11 1667.77 358.455   6
   2  -6 -11 1254.06 353.025  10
  -2   6  11 2071.67 516.454   8
   2  -6 -11 1922.20 458.198   4
  -2   6  11 1249.33 407.105   1
   2  -6 -10 88.4467 300.302   4
  -2   6  10 256.124 164.627   6
  -2   6  10 170.827 306.068   1
  -2   6   9 5532.34 780.839   8
  -2   6   9 4689.66 705.315   1
   2  -6  -9 4989.41 705.265   4
  -2   6   8 9423.53 948.842   8
  -2   6   8 8021.45 851.098   1
   2  -6  -8 7104.06 395.664  12
   2  -6  -8 7923.32 847.789   4
  -2   6   7 1563.16 416.434   1
  -2   6   7 2614.65 532.917   8
   2  -6  -7 1506.06 363.181   4
  -2   6   7 2010.84 180.185   3
   2  -6  -7 2163.22 253.059  12
   2  -6  -6 11130.7 649.514  12
  -2   6   6 8972.09 905.932   1
   2  -6  -6 9398.46 934.650   4
  -2   6   6 10092.0 542.247   3
  -2   6   6 9949.70 944.659   8
   2  -6  -6 9410.66 678.732   6
   2  -6  -6 9749.38 798.007   9
   2  -6  -5 32216.2 1810.46   4
   2  -6  -5 33616.4 1372.23  12
  -2   6   5 34542.9 1786.68   8
  -2   6   5 31803.1 1758.35   1
  -2   6   5 35179.2 1281.77   3
   2  -6  -5 30747.6 1356.59   6
   2  -6  -5 34334.4 1555.72   9
  -2   6   5 31186.8 1384.85  11
   2  -6  -4 26629.1 1595.24   4
  -2   6   4 22047.5 1465.27   1
   2  -6  -4 24163.8 1243.94   9
  -2   6   4 27350.5 1157.94   3
   2  -6  -4 23225.8 1128.59   6
   2  -6  -4 25996.7 1223.66  12
  -2   6   4 25495.1 1150.87  11
   2  -6  -3 28432.3 1343.35   9
  -2   6   3 26361.4 1604.21   1
   2  -6  -3 27100.2 1655.74   4
  -2   6   3 30495.8 1299.89   3
   2  -6  -3 25000.8 1198.58   6
  -2   6   3 28353.7 1180.16  11
   2  -6  -3 27295.0 1328.14  12
   2  -6  -2 925.120 206.910   6
   2  -6  -2 1273.59 266.607   9
   2  -6  -2 1727.25 447.992   4
  -2   6   2 1065.50 333.648   1
   2  -6  -2 1348.52 322.247  12
  -2   6   2 1453.60 233.615  11
   2  -6  -1 5540.42 542.450   9
  -2   6   1 5019.23 665.069   1
   2  -6  -1 6320.59 770.990   4
   2  -6  -1 6379.34 636.545  12
  -2   6   1 4696.95 402.129  11
   2  -6   0 22494.6 1171.38   9
  -2   6   0 22647.8 1484.61   1
   2  -6   0 22659.1 1319.68  12
   2  -6   0 21455.0 1422.63   4
  -2   6  -1-115.832 245.260   1
   2  -6   1-412.938 282.951   4
   2  -6   1-89.6490 214.287   9
   2  -6   1 167.477 227.963  12
  -2   6  -2 42.9458 298.146   1
   2  -6   2 319.015 295.226   4
   2  -6   2 52.4987 193.996   9
   2  -6   2 644.970 318.954  12
   2  -6   3 6651.44 785.909   4
   2  -6   3 5326.53 569.500   9
   2  -6   3 5566.85 736.947  12
  -2   6  -3 6329.93 838.764   1
   2  -6   4 19334.3 1370.13   4
   2  -6   4 17666.2 1112.11   9
  -2   6  -4 19244.5 1430.23   1
   2  -6   4 18869.5 1355.88  12
   2  -6   5 1214.88 310.540   9
   2  -6   5 1257.65 405.630   4
   2  -6   5 1402.60 457.743  12
  -2   6  -5 1190.13 434.222   1
  -2   6  -6 17474.2 1442.22   1
   2  -6   6 16757.6 1287.92   4
   2  -6   6 19441.9 1214.41   9
   2  -6   6 16138.1 1340.01  12
  -2   6  -7-3.14708 269.565   1
   2  -6   7 40.5379 225.000   4
  -2   6  -7-195.477 288.180   7
   2  -6   7 399.381 281.592  12
   2  -6   8 10445.9 1045.04   4
  -2   6  -8 10574.9 1130.76   7
   2  -6   8 9833.71 982.938   6
   2  -6   8 10580.9 1140.01  12
  -2   6  -8 11493.1 843.526  11
   2  -6   9 15429.0 1416.82  12
  -2   6  -9 16064.3 1416.82   7
   2  -6   9 15260.6 1268.89   6
  -2   6 -10 499.191 364.599   7
   2  -6  10 245.894 293.463   6
   2  -6  10-44.7090 305.782  12
   2  -6  11 10.1177 300.371  12
  -2   6 -11 470.046 283.411   7
   2  -6  11 344.723 257.162   6
  -2   6 -12 11551.9 1096.66   2
  -2   6 -12 11976.9 1333.78   7
   2  -6  12 10634.0 1270.96  12
   2  -6  12 10965.9 1178.04   6
  -2   6 -13 2237.53 613.978   7
   2  -6  13 2987.64 699.014  12
   2  -6  13 1932.31 532.635   6
  -2   6 -14 441.938 377.559   7
   2  -6  14 423.775 280.855   6
  -2   6 -15 4344.68 930.388   7
   2  -6  15 3415.20 731.389   6
   2  -6  15 3843.86 801.363  12
   2  -6  16 3113.82 768.946   6
   2  -5 -23 10704.7 1300.41  10
  -2   5  23 8385.94 1157.99   6
  -2   5  22 5094.04 895.187   6
   2  -5 -22 4507.40 829.981  10
   2  -5 -22 6364.91 1066.27   7
   2  -5 -22 6089.16 1058.51  11
   2  -5 -21 603.061 390.714  10
   2  -5 -21 1287.31 518.756   7
   2  -5 -21 447.466 279.230  11
  -2   5  21 1248.27 473.684   6
   2  -5 -20 7072.26 975.331  10
   2  -5 -20 7031.21 1062.51   7
  -2   5  20 6837.49 956.110   6
   2  -5 -20 7352.34 1056.74  11
  -2   5  19 849.189 386.708   1
   2  -5 -19 2007.73 576.942   7
   2  -5 -19 1165.60 428.199  10
  -2   5  19 533.630 376.366   6
   2  -5 -19 1122.02 428.196  11
   2  -5 -18 1275.39 462.848  10
  -2   5  18 541.377 365.631   6
   2  -5 -18 738.685 344.419   7
  -2   5  18 38.2640 343.629   1
   2  -5 -18 592.334 360.345  11
  -2   5  17 5483.08 846.899   1
   2  -5 -17 6188.40 773.349   4
   2  -5 -17 4499.25 795.884   7
   2  -5 -17 4223.41 701.707  10
   2  -5 -17 4656.58 786.979  11
  -2   5  17 5545.85 800.378   6
   2  -5 -16 18681.9 1498.08  11
   2  -5 -16 18465.4 1324.40   4
  -2   5  16 19633.4 1621.90   8
   2  -5 -16 18171.7 1401.11  10
  -2   5  16 18406.4 1422.19   6
  -2   5  16 16938.9 1451.01   1
   2  -5 -16 16684.5 1468.70   7
   2  -5 -15 6569.28 801.282  10
   2  -5 -15 7181.36 889.955  11
   2  -5 -15 7868.49 843.018   4
  -2   5  15 8087.75 1036.61   8
  -2   5  15 6403.23 869.874   1
  -2   5  15 5790.69 749.567   6
   2  -5 -14 1184.88 388.496  10
  -2   5  14 2067.11 555.426   8
   2  -5 -14 1611.02 429.505   4
  -2   5  14 1271.82 459.748   1
   2  -5 -14 1563.09 462.179  11
  -2   5  14 1544.64 402.568   6
   2  -5 -13 17493.9 1249.53  10
   2  -5 -13 18545.0 1298.38   4
  -2   5  13 18194.1 1480.20   8
   2  -5 -13 17949.8 1318.14  11
  -2   5  13 18150.9 1271.84   6
  -2   5  13 16659.7 1377.25   1
   2  -5 -12 11879.7 985.303  10
  -2   5  12 11583.3 1150.93   8
  -2   5  12 10552.7 914.162   6
  -2   5  12 10998.0 1062.54   1
   2  -5 -12 11223.9 1001.32  11
   2  -5 -12 11478.3 1009.21   4
  -2   5  11 4168.02 695.029   8
  -2   5  11 3526.11 500.310   6
  -2   5  11 3838.71 605.721   1
   2  -5 -11 3299.12 506.340  10
   2  -5 -11 4434.84 614.957   4
   2  -5 -11 3098.19 515.797  11
   2  -5 -10 25158.0 1415.78  10
  -2   5  10 26730.2 1621.46   8
   2  -5 -10 24182.0 1409.76  11
   2  -5 -10 26977.1 1550.00   4
  -2   5  10 22930.8 1491.12   1
  -2   5  10 22517.2 1295.60   6
   2  -5  -9 7212.46 713.610  10
   2  -5  -9 7808.96 813.556   4
  -2   5   9 8870.36 891.303   8
  -2   5   9 7625.76 803.530   1
  -2   5   9 6372.28 642.760   6
  -2   5   8 8565.98 861.944   8
   2  -5  -8 8580.63 841.502   4
  -2   5   8 9241.23 881.631   1
  -2   5   8 7607.08 674.451   6
  -2   5   7 2630.35 509.630   8
   2  -5  -7 2596.02 486.729   4
   2  -5  -7 2071.36 190.527  12
  -2   5   7 2146.30 455.814   1
  -2   5   6 4034.46 436.076  11
  -2   5   6 3249.31 532.541   1
  -2   5   6 4379.64 605.534   8
   2  -5  -6 3699.91 537.076   4
  -2   5   6 2771.52 207.983   3
   2  -5  -6 3363.31 404.092   6
   2  -5  -6 3952.77 319.789  12
   2  -5  -5 22500.0 1391.17   4
  -2   5   5 23826.4 1164.73   9
   2  -5  -5 26090.2 1205.12   9
  -2   5   5 23817.1 1362.86   8
  -2   5   5 20872.2 1334.94   1
  -2   5   5 23089.2 876.385   3
   2  -5  -5 21356.9 1083.49   6
   2  -5  -5 23493.2 980.260  12
  -2   5   5 21613.3 1047.24  11
   2  -5  -4 13894.7 827.801   9
  -2   5   4 11702.2 969.307   1
  -2   5   4 13895.5 996.059   8
   2  -5  -4 14281.8 772.473  12
  -2   5   4 13621.1 737.927  11
  -2   5   4 12632.5 789.904   9
   2  -5  -4 14941.8 1085.62   4
  -2   5   4 14822.5 716.872   3
   2  -5  -4 12970.0 792.583   6
  -2   5   3 33843.9 1394.81   9
   2  -5  -3 33891.2 1734.88   4
   2  -5  -3 35471.1 1407.19   9
  -2   5   3 32688.0 1715.78   1
   2  -5  -3 35097.5 1425.33  12
  -2   5   3 37189.0 1365.07   3
   2  -5  -3 29894.9 1347.78   6
  -2   5   3 35115.9 1274.81  11
  -2   5   2 274.005 116.717  11
  -2   5   2 92.1055 148.122   9
   2  -5  -2 674.015 287.245   4
   2  -5  -2 112.245 139.789   9
  -2   5   2-11.0270 224.513   1
   2  -5  -2 67.3236 131.667   6
  -2   5   2 303.852 195.546   3
  -2   5   1 4318.00 330.706  11
   2  -5  -1 4577.60 596.269   4
  -2   5   1 4678.61 604.562   1
   2  -5  -1 4814.90 441.779   9
   2  -5   0 234.740 147.753   9
   2  -5   0 189.285 229.074   4
  -2   5   0 641.202 322.647   1
   2  -5   1 4248.93 418.644   9
  -2   5  -1 3338.75 554.079   1
   2  -5   1 3925.84 558.250   4
   2  -5   2 10216.5 696.869   9
  -2   5  -2 10017.0 936.021   1
   2  -5   2 10837.7 935.385   4
  -2   5  -3 652.341 297.240   1
   2  -5   3 297.448 258.444   4
   2  -5   3 315.585 159.486   9
  -2   5  -4 1954.62 462.036   1
   2  -5   4 1652.38 310.972   9
   2  -5   4 2053.64 418.958   4
  -2   5  -5 11367.4 1042.97   1
   2  -5   5 11677.0 966.459   4
  -2   5  -6 1238.32 426.539   1
   2  -5   6 362.015 210.864   4
   2  -5   7 29314.8 1613.89   4
  -2   5  -7 24986.5 1671.51   7
  -2   5  -7 27274.3 1754.88   1
  -2   5  -7 27835.5 1292.54  11
   2  -5   8 9000.78 885.234   4
  -2   5  -8 7854.10 930.237   7
  -2   5  -8 7450.75 660.967  11
   2  -5   9 13465.0 1093.36   4
  -2   5  -9 15070.9 1301.93   7
  -2   5  -9 13877.3 951.423  11
  -2   5 -10 3628.61 512.311  11
  -2   5 -10 2656.18 601.754   7
   2  -5  10 2815.09 543.160   6
  -2   5 -11 1870.93 403.665  11
   2  -5  11 1382.25 425.992   6
  -2   5 -11 2011.60 540.957   7
   2  -5  12 28526.2 1898.21   6
  -2   5 -12 29807.3 1659.75  11
  -2   5 -12 29916.6 2060.29   7
  -2   5 -13 5344.25 890.038   7
  -2   5 -13 6604.47 778.873  11
   2  -5  13 5622.07 839.888   6
   2  -5  14 5348.99 907.559  12
  -2   5 -14 7024.67 1036.61   7
   2  -5  14 6277.91 917.082   6
  -2   5 -15 7282.36 1076.81   7
   2  -5  15 5809.51 916.022   6
   2  -5  15 5149.99 915.731  12
   2  -5  16 161.014 349.110  12
  -2   5 -16 393.684 386.606   7
  -2   5 -17-272.307 351.126   7
   2  -5  17-135.833 330.631   6
   2  -5  17-156.916 382.737  12
   2  -4 -23 140.519 256.859  10
  -2   4  23 211.113 388.715   6
   2  -4 -22 152.144 355.375  10
   2  -4 -22-47.5528 353.682   7
  -2   4  22 157.336 269.812   6
   2  -4 -22 802.160 443.105  11
   2  -4 -21 94.6167 332.073   7
   2  -4 -21-8.24569 329.039  10
  -2   4  21 512.766 360.970   6
   2  -4 -21 264.305 365.835  11
   2  -4 -20 2413.71 621.878  11
   2  -4 -20 1892.21 482.879  10
  -2   4  20 2261.91 596.911   6
   2  -4 -20 1784.70 598.711   7
   2  -4 -19 3917.22 758.623  11
   2  -4 -19 3674.07 675.658  10
   2  -4 -19 2916.28 692.453   7
  -2   4  19 4133.75 745.318   6
   2  -4 -18 1081.70 376.248  10
  -2   4  18 1429.47 459.828   6
   2  -4 -18 1755.70 540.412   7
   2  -4 -18 1359.57 463.424  11
   2  -4 -17 32765.6 1979.61  10
   2  -4 -17 35619.7 1861.63   4
   2  -4 -17 33148.6 2128.51   7
  -2   4  17 33460.3 2061.81   6
   2  -4 -17 34981.1 2186.02  11
   2  -4 -16 4996.14 723.075  10
   2  -4 -16 4487.00 634.808   4
   2  -4 -16 4364.77 779.570   7
   2  -4 -16 4492.64 721.171  11
  -2   4  16 5336.10 770.666   6
   2  -4 -15 14996.5 1205.77  10
   2  -4 -15 15224.2 1148.20   4
   2  -4 -15 14545.6 1299.00   7
  -2   4  15 14502.2 1233.20   6
   2  -4 -15 15262.8 1297.17  11
   2  -4 -14 7161.60 780.523  10
   2  -4 -14 7391.77 781.873   4
   2  -4 -14 6393.86 839.318   7
  -2   4  14 7185.78 850.166   6
   2  -4 -14 7938.10 902.198  11
   2  -4 -13 5201.68 716.498  11
   2  -4 -13 5252.98 650.039  10
   2  -4 -13 6127.45 699.526   4
  -2   4  13 6395.89 883.836   8
  -2   4  13 5171.86 738.216   1
   2  -4 -13 4791.11 719.659   7
  -2   4  13 5062.74 669.628   6
   2  -4 -12 72219.5 2789.79   4
   2  -4 -12 71143.7 2993.88   7
  -2   4  12 67592.5 2913.42   1
   2  -4 -12 73358.9 2913.13  11
   2  -4 -12 73471.0 2768.13  10
  -2   4  12 68528.9 2770.98   6
  -2   4  12 74949.4 3103.89   8
  -2   4  11 2081.81 481.513   1
  -2   4  11 2561.93 542.557   8
   2  -4 -11 2271.52 407.969   4
   2  -4 -11 1626.19 352.882  10
  -2   4  11 2170.51 430.628   6
   2  -4 -11 1812.61 419.936  11
   2  -4 -10 6622.88 691.057  11
   2  -4 -10 7208.66 737.610   4
  -2   4  10 7739.83 830.417   8
  -2   4  10 7066.45 692.851   6
  -2   4  10 5963.34 736.482   1
   2  -4 -10 6805.55 650.252  10
   2  -4  -9 3719.20 467.379  10
  -2   4   9 3929.56 579.243   8
   2  -4  -9 4088.02 556.976   4
  -2   4   9 3762.53 568.819   1
  -2   4   9 3847.70 501.194   6
   2  -4  -9 3069.66 464.287  11
   2  -4  -8 15074.2 930.023  10
   2  -4  -8 14985.4 1057.25   4
  -2   4   8 16269.5 1131.40   8
  -2   4   8 15455.5 1097.54   1
  -2   4   8 12319.9 880.548   6
   2  -4  -8 15884.1 996.522  11
  -2   4   7 148.652 137.089   6
   2  -4  -7-98.9041 160.506  10
  -2   4   7-22.2597 231.383   1
  -2   4   7 351.116 290.596   8
   2  -4  -7 127.811 194.887   4
   2  -4  -7-45.3721 141.065  11
  -2   4   6 26504.8 1185.82  11
  -2   4   6 25933.5 1196.57   9
  -2   4   6 24494.8 1387.23   1
  -2   4   6 26229.7 1214.59  10
  -2   4   6 22666.0 1176.76   6
   2  -4  -6 25891.3 1405.61   4
   2  -4  -6 25861.6 839.083  12
   2  -4  -6 25138.2 1172.64  11
  -2   4   6 28304.8 1424.56   8
  -2   4   5 1326.66 239.327  11
   2  -4  -5 1066.47 165.708  12
   2  -4  -5 590.777 259.871   4
  -2   4   5 693.094 196.973   9
  -2   4   5 863.335 282.892   8
  -2   4   5 805.475 283.560   1
   2  -4  -5 972.800 226.518   6
  -2   4   5 827.851 180.853  10
  -2   4   5 631.308 104.118   3
  -2   4   4 282.865 133.233  11
  -2   4   4 381.714 176.743  10
  -2   4   4-90.6524 248.720   1
  -2   4   4-131.580 186.487   8
   2  -4  -4 238.535 250.876   4
  -2   4   4 345.059 138.357   9
  -2   4   4 275.139 107.273   3
   2  -4  -4-138.850 151.164   6
  -2   4   3 52778.2 1899.45  10
  -2   4   3 53778.9 1776.68   9
   2  -4  -3 54593.1 1773.08   9
  -2   4   3 51999.7 2025.36   8
  -2   4   3 50117.7 2128.50   1
   2  -4  -3 53506.9 2175.76   4
  -2   4   3 56849.1 1725.11   3
   2  -4  -3 50798.3 1876.65   6
  -2   4   3 54649.4 1673.64  11
  -2   4   2 21178.0 907.277   9
   2  -4  -2 20676.2 1221.63   4
   2  -4  -2 20982.6 898.104   9
  -2   4   2 18265.0 1159.72   1
  -2   4   2 21730.0 799.647  11
  -2   4   2 22457.3 967.153   3
   2  -4  -2 18614.6 986.951   6
   2  -4  -1 35570.3 1663.07   4
   2  -4  -1 36613.1 1260.86   9
  -2   4   1 33215.4 1625.56   1
  -2   4   1 38871.1 1448.62   3
  -2   4   1 32999.6 1059.84  11
  -2   4   0 1586.48 151.266  11
   2  -4   0 1879.86 238.661   9
   2  -4   0 1722.32 379.738   4
   2  -4   0 2004.28 333.901   3
  -2   4   0 1734.82 398.128   1
  -2   4   0 2330.76 343.247   3
   2  -4   1 2740.04 293.575   9
   2  -4   1 3260.03 466.242   4
  -2   4  -1 3005.79 462.191   1
   2  -4   1 2685.65 390.728   3
   2  -4   2 17858.0 840.786   9
   2  -4   2 18626.2 1133.49   4
  -2   4  -2 16546.3 1126.86   1
   2  -4   2 17366.0 1063.86   3
  -2   4  -3 771.282 284.530   1
   2  -4   3 255.815 138.754   9
   2  -4   3 283.277 211.518   4
   2  -4   3 505.981 260.265   3
  -2   4  -4 1793.79 441.118   1
   2  -4   4 2063.44 389.284   4
   2  -4   4 1883.72 382.628   3
  -2   4  -5 1457.08 228.769  11
   2  -4   5 1353.58 317.638   4
  -2   4  -5 1100.96 344.335   1
   2  -4   5 1632.24 393.567   3
   2  -4   6 2584.86 424.017   4
   2  -4   6 2611.35 465.647   3
  -2   4  -6 3167.37 552.834   1
  -2   4  -6 2852.50 337.617  11
  -2   4  -7 8493.89 879.818   1
   2  -4   7 7772.50 735.703   4
   2  -4   7 7240.82 819.994   3
  -2   4  -7 7131.60 580.087  11
   2  -4   8 791.909 312.908   4
  -2   4  -8 639.078 316.962   7
  -2   4  -8 838.162 260.460  11
  -2   4  -9 32454.9 1524.08  11
  -2   4  -9 32685.4 1955.52   7
   2  -4   9 37424.5 1731.70   4
  -2   4 -10 629.213 229.992  11
  -2   4 -10 28.8959 243.953   7
  -2   4 -11 15969.6 1089.85  11
  -2   4 -11 14654.7 1321.25   7
   2  -4  11 16041.5 1309.33   6
  -2   4 -12 1710.72 413.661  11
  -2   4 -12 1471.64 505.292   7
   2  -4  12 1214.23 404.977   6
  -2   4 -13 177.665 193.758  11
  -2   4 -13 433.671 229.718   2
  -2   4 -13-169.353 381.958   7
   2  -4  13 209.801 323.023   6
  -2   4 -14 3107.04 554.457  11
   2  -4  14 2823.63 666.312   6
  -2   4 -14 4384.32 797.804   7
  -2   4 -15 9996.04 1241.92   7
  -2   4 -15 10500.0 1037.18  11
   2  -4  15 8760.79 1125.96   6
  -2   4 -16-92.1605 283.310  11
  -2   4 -16 151.568 361.027   7
   2  -4  16-225.023 373.341   6
  -2   4 -17-107.289 213.625  11
  -2   4 -17 267.648 294.209   7
   2  -4  17-222.881 346.689   6
   2  -4  18 12992.3 1519.69  12
   2  -4  18 14860.9 1575.15   6
  -2   4 -18 12731.7 1503.23   7
   2  -3 -22-209.731 399.090  11
   2  -3 -22-270.348 289.788   7
  -2   3  22-158.199 371.093   6
   2  -3 -21 1560.77 552.194  11
   2  -3 -21 2288.08 678.334   7
  -2   3  21 2720.98 685.121   6
   2  -3 -20 8906.08 1174.60   7
  -2   3  20 8551.17 1122.84   6
   2  -3 -20 8519.48 1148.70  11
   2  -3 -19 22211.5 1799.13   7
  -2   3  19 20836.8 1694.27   6
   2  -3 -19 20176.1 1724.98  11
   2  -3 -18 3044.37 675.926  11
   2  -3 -18 2270.47 576.420   7
  -2   3  18 2789.03 614.973   6
   2  -3 -17-61.9265 206.497   4
   2  -3 -17 274.772 276.194  11
   2  -3 -17 284.476 322.950   7
  -2   3  17-269.536 296.764   6
   2  -3 -16 2634.56 578.004  11
   2  -3 -16 3021.86 635.029   7
  -2   3  16 2244.79 519.814   6
   2  -3 -16 3487.43 548.573   4
   2  -3 -15 839.763 315.433   4
   2  -3 -15 867.865 387.026   7
   2  -3 -15 1469.15 445.106  11
  -2   3  15 906.581 397.328   6
   2  -3 -14 57553.7 2413.70   4
   2  -3 -14 60205.7 2752.74   7
  -2   3  14 58165.2 2661.88   6
   2  -3 -14 61329.6 2741.69  11
   2  -3 -13 67427.9 2661.83   4
   2  -3 -13 74059.7 3024.84   7
   2  -3 -13 69246.9 2915.34  11
  -2   3  13 66999.2 2855.77   6
   2  -3 -12 61.9499 244.023  11
   2  -3 -12 215.412 266.400   4
   2  -3 -12 468.975 257.867  10
   2  -3 -12 156.503 241.182   7
  -2   3  12 598.388 300.434   6
   2  -3 -12 340.659 92.5919   3
   2  -3 -11-74.6253 213.208  11
   2  -3 -11-94.6326 171.346  10
  -2   3  11 284.182 347.851   8
   2  -3 -11 47.7581 233.242   4
   2  -3 -11 95.4885 217.536   7
  -2   3  11 220.282 237.140   6
   2  -3 -10 5644.01 580.044  10
   2  -3 -10 4928.14 591.020   4
  -2   3  10 6977.99 791.455   8
   2  -3 -10 6200.79 701.804   7
  -2   3  10 5351.61 617.102   6
   2  -3 -10 5733.96 641.218  11
   2  -3  -9 17118.2 990.105  10
  -2   3   9 18912.4 1239.41   8
   2  -3  -9 16961.9 1168.74   7
  -2   3   9 16939.0 1086.41   6
   2  -3  -9 16967.0 1088.34  11
  -2   3   9 16018.0 1130.81   1
   2  -3  -9 19038.4 1157.98   4
   2  -3  -8 113.546 154.354  11
   2  -3  -8 120.916 134.545  10
  -2   3   8 366.095 348.659   8
   2  -3  -8 347.016 249.871   4
  -2   3   8 49.4857 153.105   6
  -2   3   8-13.9259 197.709   1
   2  -3  -7 40711.7 1646.54  11
   2  -3  -7 39622.5 1537.70  10
  -2   3   7 42866.6 1661.12   9
   2  -3  -7 41203.4 1793.67   4
  -2   3   7 42376.1 1817.20   8
  -2   3   7 37794.6 1652.86   6
  -2   3   7 37892.5 1792.98   1
   2  -3  -6 263406. 6869.52   4
  -2   3   6 261956. 6835.72   8
  -2   3   6 221844. 6571.29   6
  -2   3   6 234231. 6798.99   1
   2  -3  -6 241800. 6406.73  10
   2  -3  -6 251655. 6524.12  11
  -2   3   6 279823. 6593.60   9
  -2   3   5 962.886 246.677   6
  -2   3   5 816.139 283.671   1
  -2   3   5 844.735 205.778   9
  -2   3   5 590.499 245.062   8
   2  -3  -5 1065.52 321.324   4
   2  -3  -5 1003.62 214.123  11
   2  -3  -5 619.251 195.816   6
  -2   3   4 18753.1 836.235   9
   2  -3  -4 19008.2 1103.51   4
  -2   3   4 18767.0 1018.94   8
   2  -3  -4 18404.6 662.564   3
  -2   3   4 17432.8 1056.75   1
   2  -3  -4 17397.2 955.661   6
  -2   3   4 18162.0 841.087  10
   2  -3  -4 18801.2 835.167  11
  -2   3   3-24.4513 109.719  10
  -2   3   3-19.5961 92.3940   3
  -2   3   3 96.6183 95.6848   9
  -2   3   3 21.7085 175.656   8
  -2   3   3 3.17564 182.559   1
   2  -3  -3 348.195 160.841   6
   2  -3  -3 270.944 135.833   3
   2  -3  -3 41.1417 92.0298  11
   2  -3  -2 21041.0 870.016   3
   2  -3  -2 20967.9 1154.97   4
  -2   3   2 21029.6 1008.72   8
   2  -3  -2 19992.9 997.924   6
  -2   3   2 21139.7 908.441  10
  -2   3   2 18565.9 1090.47   1
  -2   3   2 22410.2 900.375   3
  -2   3   2 20872.3 794.443   9
  -2   3   1 22456.3 816.424   9
   2  -3  -1 24787.2 835.001   9
   2  -3  -1 24730.5 1243.40   4
  -2   3   1 20939.4 1198.02   1
   2  -3  -1 23419.6 1004.32   3
  -2   3   1 25359.6 1035.86   3
   2  -3   0 105156. 2704.84   9
  -2   3   0 99819.5 3282.73   1
   2  -3   0 98548.4 3017.74   3
   2  -3   0 102719. 3288.58   4
   2  -3   1 18558.5 707.302   9
   2  -3   1 18272.2 1047.85   4
  -2   3  -1 17920.5 1101.19   1
   2  -3   1 19118.3 991.233   3
  -2   3  -1 21639.7 1041.32   3
   2  -3   2 34577.6 1140.16   9
   2  -3   2 36579.8 1552.88   4
  -2   3  -2 32122.7 1547.23   1
   2  -3   2 32977.3 1451.77   3
  -2   3  -3 36447.4 1641.64   1
   2  -3   3 36568.5 1571.63   3
  -2   3  -3 32339.6 997.903  11
   2  -3   3 38594.1 1580.07   4
  -2   3  -4 722.598 265.555   1
   2  -3   4 1255.03 295.511   4
  -2   3  -4 965.923 151.442  11
   2  -3   4 495.730 241.810   3
   2  -3   5 11024.9 794.509   4
  -2   3  -5 10621.5 871.412   1
   2  -3   5 10665.2 869.945   3
  -2   3  -5 9703.18 537.427  11
  -2   3  -6 5537.11 654.547   1
   2  -3   6 6029.02 571.464   4
   2  -3   6 6026.73 666.116   3
  -2   3  -6 5369.81 436.018  11
   2  -3   7 357.497 182.601   4
   2  -3   7 158.977 262.636   3
  -2   3  -7 168.371 132.611  11
  -2   3  -7 665.151 335.685   1
   2  -3   8 6340.18 602.200   4
  -2   3  -8 5628.65 711.027   7
   2  -3   8 6619.80 760.598   3
  -2   3  -8 6532.61 561.268  11
   2  -3   9 4427.51 498.737   4
  -2   3  -9 4950.81 517.284  11
  -2   3  -9 4841.78 695.616   7
   2  -3   9 5486.39 740.266   3
  -2   3 -10 23698.4 1573.02   7
   2  -3  10 23067.2 1560.06   3
  -2   3 -10 24669.4 990.868   5
  -2   3 -10 22542.0 1250.94  11
  -2   3 -11 216182. 6485.42   7
   2  -3  11 211323. 6462.47   3
  -2   3 -11 198798. 5132.60   5
  -2   3 -11 200685. 5840.41  11
   2  -3  12-172.163 240.586   6
  -2   3 -12-179.669 207.347  11
  -2   3 -12 363.826 275.105   7
   2  -3  12-64.5587 316.772   3
  -2   3 -13 5725.08 566.577   2
   2  -3  13 4427.98 745.624   3
  -2   3 -13 4260.23 732.963   7
   2  -3  13 3814.17 671.494   6
  -2   3 -13 5640.87 679.353  11
  -2   3 -14 11.6830 258.890  11
  -2   3 -14 309.962 321.153   7
   2  -3  14 727.076 369.931   6
  -2   3 -15 11334.3 1237.49   7
   2  -3  15 10956.1 1203.31   6
  -2   3 -15 11265.4 1047.95  11
  -2   3 -16 4443.39 690.969  11
  -2   3 -16 4037.49 779.861   7
   2  -3  16 2869.52 662.474   6
  -2   3 -17 3666.38 646.503  11
  -2   3 -17 4322.07 817.184   7
   2  -3  17 4762.97 838.320   6
  -2   3 -18 11104.3 1173.93  11
  -2   3 -18 10509.1 1296.28   7
   2  -3  18 8728.89 1183.96   6
  -2   3 -19 36.2265 266.330  11
  -2   3 -19 655.689 375.729   7
   2  -3  19 875.201 450.130   6
  -2   3 -20 12705.3 1357.59  11
   2  -2 -22 3062.41 785.419  11
  -2   2  22 5762.99 1028.09   6
   2  -2 -22 4635.60 929.181   7
   2  -2 -21 16627.8 1644.90   7
  -2   2  21 15246.9 1582.10   6
   2  -2 -21 16976.4 1673.18  11
   2  -2 -20 6936.57 1055.42  11
   2  -2 -20 7734.79 1103.22   7
  -2   2  20 8488.85 1144.65   6
  -2   2  19 887.650 440.070   6
   2  -2 -19-16.4385 277.034   7
   2  -2 -19-29.3120 296.552  11
   2  -2 -18 19646.4 1665.38   7
  -2   2  18 19326.8 1615.86   6
   2  -2 -18 18972.5 1624.38  11
   2  -2 -17 5694.00 681.958   4
   2  -2 -17 5611.61 862.553   7
   2  -2 -17 7376.21 987.142  11
  -2   2  17 6933.95 929.319   6
   2  -2 -16 4012.56 684.633  11
   2  -2 -16 3663.56 556.903   4
   2  -2 -16 3448.88 690.604   7
  -2   2  16 4515.56 730.528   6
   2  -2 -15 3217.12 603.636  11
  -2   2  15 3890.82 647.353   6
   2  -2 -15 3231.12 518.309   4
   2  -2 -15 4108.81 690.237   7
  -2   2  15 3489.90 360.690  12
  -2   2  14 9453.42 1000.40   6
   2  -2 -14 8897.10 962.224  11
   2  -2 -14 9236.58 844.817   4
  -2   2  14 9336.36 570.552  12
   2  -2 -14 11364.9 1103.88   7
   2  -2 -13 209011. 6447.78  11
   2  -2 -13 212002. 6128.91   4
   2  -2 -13 222003. 6588.35   7
   2  -2 -13 217201. 5616.63   3
  -2   2  13 218854. 6501.31   6
  -2   2  13 206787. 5380.93  12
   2  -2 -12 7603.76 741.318   4
   2  -2 -12 9506.11 939.926   7
   2  -2 -12 8268.47 548.747   3
   2  -2 -12 7199.71 800.706  11
  -2   2  12 8586.43 871.225   6
  -2   2  12 7030.78 437.486  12
   2  -2 -11 16041.8 1179.28   7
   2  -2 -11 17470.8 1091.88   4
  -2   2  11 13918.5 623.314  12
   2  -2 -11 16592.1 759.165   3
  -2   2  11 15993.7 1146.90   6
   2  -2 -11 14896.8 1130.71  11
   2  -2 -10 43933.9 1845.43   4
   2  -2 -10 45752.5 2048.82   7
   2  -2 -10 43993.3 1363.85   3
  -2   2  10 41371.8 1913.19   6
   2  -2 -10 43155.3 1920.29  11
   2  -2  -9 1489.37 350.777  11
   2  -2  -9 2036.08 380.249   4
   2  -2  -9 966.460 316.046   7
   2  -2  -9 1574.70 189.737   3
  -2   2   9 1457.57 347.936   6
  -2   2   9 1292.48 140.734  12
   2  -2  -8 9111.60 803.430   7
   2  -2  -8 9677.77 449.394   3
   2  -2  -8 9489.66 771.426   4
  -2   2   8 9727.23 787.602   6
   2  -2  -8 9638.75 763.353  11
   2  -2  -7-47.7783 127.962  10
  -2   2   7 100.694 240.698   8
   2  -2  -7-235.945 220.643   7
  -2   2   7 82.2497 149.573   6
   2  -2  -7-19.4945 206.246   4
   2  -2  -7 234.884 187.543  11
   2  -2  -7 75.3808 55.4166  12
   2  -2  -6 5140.63 572.364   4
  -2   2   6 5214.41 584.282   8
  -2   2   6 4645.84 515.256   6
   2  -2  -6 5487.05 507.747  11
  -2   2   6 4165.41 506.064   1
   2  -2  -6 4815.31 267.872  12
   2  -2  -6 5105.38 405.514  10
   2  -2  -5 403.971 236.428  11
   2  -2  -5 231.234 106.497  10
   2  -2  -5 292.591 275.093   8
  -2   2   5-71.8498 229.852   8
  -2   2   5 87.4538 170.652   6
   2  -2  -5-9.98343 57.6934  12
  -2   2   5-285.629 209.052   1
   2  -2  -5 68.6636 149.511   6
   2  -2  -5 156.672 74.2946   3
   2  -2  -4 382552. 9765.64  12
   2  -2  -4 407004. 9843.07  10
   2  -2  -4 426616. 10400.4   4
   2  -2  -4 419733. 10018.6  11
  -2   2   4 368247. 10209.8   6
  -2   2   4 442452. 10277.1   8
   2  -2  -4 415186. 9729.96   3
  -2   2   4 396613. 10354.4   1
   2  -2  -4 446315. 10327.2   6
   2  -2  -4 453085. 10295.1   8
  -2   2   3 41368.7 1287.41  10
  -2   2   3 43517.5 1331.26   9
   2  -2  -3 43211.7 1538.70   8
  -2   2   3 44131.3 1556.26   8
  -2   2   3 37348.7 1639.38   1
   2  -2  -3 41747.6 1682.87   4
   2  -2  -3 41803.9 1286.38   3
   2  -2  -3 39614.5 1578.64   6
   2  -2  -3 43261.6 1364.74  11
   2  -2  -2 1739.24 176.480  11
  -2   2   2 1611.15 161.139   9
  -2   2   2 1705.30 182.763  10
   2  -2  -2 1480.50 200.482   3
  -2   2   2 1829.31 248.696   8
   2  -2  -2 1756.13 320.739   4
  -2   2   2 1681.77 316.488   4
   2  -2  -2 1420.17 271.194   1
  -2   2   2 1799.88 330.977   1
   2  -2  -2 1289.51 251.727   6
  -2   2   1 15778.1 551.006   9
   2  -2  -1 20775.7 1024.96   4
  -2   2   1 20026.2 1022.74   4
  -2   2   1 18818.3 802.919   8
  -2   2   1 17530.1 964.574   1
   2  -2  -1 18710.6 804.363   3
   2  -2  -1 18461.5 1001.66   1
  -2   2   1 17752.6 804.362   3
   2  -2  -1 17621.9 569.873  11
   2  -2   0 21869.3 1087.68   4
  -2   2   0 24349.9 1133.04   4
  -2   2   0 21944.2 864.377   8
  -2   2   0 20268.0 1068.39   1
   2  -2   0 23305.7 1115.80   1
   2  -2   0 21524.2 955.358   3
  -2   2   0 21502.6 968.780   3
  -2   2  -1 17660.5 929.487   4
   2  -2   1 17092.2 921.562   4
  -2   2  -1 14740.7 907.615   1
   2  -2   1 15677.4 923.362   1
   2  -2   1 16057.6 851.047   3
  -2   2  -1 16038.2 842.377   3
  -2   2  -2 132.724 144.979   3
   2  -2   2 175.555 151.051   4
  -2   2  -2-65.3510 196.099   1
  -2   2  -2 178.876 167.996   4
   2  -2   3 199290. 5284.39   4
  -2   2  -3 188586. 5404.89   1
  -2   2  -3 205200. 5316.52   4
   2  -2   3 190880. 5339.72   3
  -2   2  -4 121353. 3665.27   1
  -2   2  -4 127826. 3517.64   4
   2  -2   4 118166. 3629.06   3
   2  -2   4 121791. 3480.98   4
  -2   2  -4 114726. 3054.59  11
   2  -2   5 24735.2 1124.43   4
  -2   2  -5 24002.3 1270.96   1
   2  -2   5 21683.9 1222.04   3
  -2   2  -5 22779.2 903.821  11
   2  -2   6 28352.4 1225.36   4
  -2   2  -6 30847.4 1268.26   4
   2  -2   6 26105.4 1410.04   3
  -2   2  -6 28251.3 1432.29   1
  -2   2  -6 26553.2 1085.30  11
   2  -2   7 545.593 181.690   4
  -2   2  -7 400.012 197.517   4
  -2   2  -7 513.809 161.026  11
  -2   2  -7 727.419 296.931   1
   2  -2   7 677.205 310.065   3
   2  -2   8 40156.7 1531.55   4
  -2   2  -8 40938.2 1544.63   4
  -2   2  -8 38030.8 1540.49  11
   2  -2   8 37070.9 1857.13   3
  -2   2  -8 38287.2 1869.29   7
  -2   2  -9 239.233 125.555   5
  -2   2  -9 431.690 198.187  11
   2  -2   9 384.095 176.005   4
  -2   2  -9 480.629 168.960   4
  -2   2  -9 371.596 276.161   7
   2  -2   9 583.199 287.447   3
   2  -2  10 14473.0 820.306   4
  -2   2 -10 14134.1 820.133   4
  -2   2 -10 14122.6 1129.95   7
   2  -2  10 14656.3 1152.43   3
  -2   2 -10 15143.3 969.958  11
  -2   2 -10 13502.2 715.748   5
  -2   2 -11 146525. 4022.35   4
  -2   2 -11 143734. 4783.97   7
   2  -2  11 138479. 4757.15   3
  -2   2 -11 139452. 3786.92   5
  -2   2 -11 139084. 4362.38  11
  -2   2 -12 1006.62 371.540  11
  -2   2 -12 953.570 393.598   7
   2  -2  12 921.356 454.343   3
  -2   2 -13 4290.79 608.037  11
  -2   2 -13 3705.18 393.994   2
  -2   2 -13 3614.72 644.351   7
   2  -2  13 2433.42 555.110   3
   2  -2  13 3384.97 613.296   6
  -2   2 -14 104.995 192.892  11
  -2   2 -14 100.174 289.272   7
   2  -2  14 377.145 334.359   3
   2  -2  14 43.8024 274.922   6
  -2   2 -15 181.664 290.807  11
  -2   2 -15 325.472 281.049   7
   2  -2  15 171.505 385.516   3
   2  -2  15 396.755 400.300   6
  -2   2 -16 2743.05 532.316  11
   2  -2  16 2504.05 605.684   6
   2  -2  16 4502.23 795.844   3
  -2   2 -16 2518.26 614.326   7
  -2   2 -17 43130.2 2589.09   7
   2  -2  17 45577.7 2654.82   6
  -2   2 -17 43421.9 2371.33  11
  -2   2 -18 9189.27 1206.68   7
   2  -2  18 9504.11 1201.29   6
  -2   2 -18 9532.85 1072.65  11
  -2   2 -19 139.951 315.599  11
  -2   2 -19-462.713 365.657   7
   2  -2  19 533.976 397.055   6
  -2   2 -20 32571.4 2443.12   7
   2  -2  20 37083.9 2546.70   6
  -2   2 -20 32644.3 2229.73  11
  -2   2 -21 3078.13 710.515  11
  -2   2 -22-382.919 318.679  11
  -2   1  22 1798.52 556.443   6
   2  -1 -21 8916.85 1253.85   7
  -2   1  21 9768.00 1275.41   6
   2  -1 -21 10245.9 1329.41  11
   2  -1 -20 19544.5 1761.09   7
  -2   1  20 17959.9 1695.78   6
   2  -1 -20 17832.6 1671.31  11
   2  -1 -19-43.6620 295.247   7
   2  -1 -19-169.454 344.039  11
  -2   1  19-197.283 307.977   6
   2  -1 -18 11514.8 1266.36   7
  -2   1  18 10656.8 1211.55   6
   2  -1 -18 9559.67 1154.94  11
   2  -1 -17 28960.1 2002.94  11
   2  -1 -17 28619.7 1613.92   4
   2  -1 -17 29993.3 2044.06   7
  -2   1  17 28500.7 1959.90   6
   2  -1 -16 890.084 402.073  11
   2  -1 -16 409.276 266.622   4
   2  -1 -16 503.332 405.548   7
  -2   1  16 341.606 313.709   6
  -2   1  16 391.590 204.904  12
   2  -1 -15-22.4151 218.783   4
   2  -1 -15 248.024 297.291   7
  -2   1  15-141.546 246.402   6
  -2   1  15 105.650 168.177  12
   2  -1 -15 226.532 324.446  11
   2  -1 -14-71.1849 199.552   4
   2  -1 -14 812.161 383.251   7
   2  -1 -14 994.371 426.955  11
  -2   1  14 1086.91 453.985   6
  -2   1  14 180.804 145.134  12
   2  -1 -13 18565.6 1203.15   4
  -2   1  13 23677.2 1094.45  12
   2  -1 -13 22328.5 1540.01   7
  -2   1  13 20033.5 1466.93   6
   2  -1 -13 21559.9 1482.90  11
  -2   1  12 21085.3 1013.08  12
   2  -1 -12 24180.9 1524.65   7
   2  -1 -12 22403.1 1453.09  11
   2  -1 -12 22362.3 1115.69   3
  -2   1  12 21651.6 1446.33   6
   2  -1 -12 21243.9 1254.24   4
   2  -1 -11 114096. 3817.86   4
   2  -1 -11 124280. 4159.37   7
  -2   1  11 123728. 3423.63  12
  -2   1  11 113840. 4060.71   6
   2  -1 -11 121519. 4096.39  11
   2  -1 -11 125939. 3558.03   3
   2  -1 -10 35581.3 1792.26   7
  -2   1  10 36375.1 1315.71  12
   2  -1 -10 35310.7 1385.13   3
  -2   1  10 36317.4 1781.07   6
   2  -1 -10 34144.3 1612.12   4
   2  -1 -10 34245.8 1725.84  11
  -2   1   9 1798.52 374.723   6
   2  -1  -9 2137.35 420.475   7
   2  -1  -9 1589.71 394.494  11
  -2   1   9 1514.72 230.689  12
   2  -1  -8 58898.0 2296.24   7
  -2   1   8 53472.5 2237.69   6
  -2   1   8 53368.2 1728.16  12
   2  -1  -8 54345.4 2170.65  11
  -2   1   7 14206.4 658.176  12
   2  -1  -7 16614.2 1031.93   7
   2  -1  -7 15770.1 959.484   4
   2  -1  -7 16008.5 680.993  12
  -2   1   7 14911.3 980.001   6
   2  -1  -7 14719.1 925.653  11
   2  -1  -6 3260.89 273.682  12
   2  -1  -6 2944.55 457.465   7
   2  -1  -6 2359.90 383.243   4
  -2   1   6 2743.62 265.461  12
  -2   1   6 3532.91 459.911   6
   2  -1  -5 6185.66 600.778   4
   2  -1  -5 6884.21 581.406   8
   2  -1  -5 6809.64 612.675   7
   2  -1  -5 6312.24 384.024  12
  -2   1   5 8323.06 632.028   2
  -2   1   5 6848.64 601.467   6
  -2   1   5 5717.12 382.687  12
  -2   1   4 194323. 4861.37   2
   2  -1  -4 172093. 4807.71   4
   2  -1  -4 183730. 4725.36   8
  -2   1   4 198140. 4922.18   7
  -2   1   4 158742. 4752.31   6
   2  -1  -4 184755. 4849.44   6
  -2   1   4 155987. 4741.92   1
   2  -1  -4 163077. 4369.91  12
   2  -1  -3 39157.4 1293.74  12
   2  -1  -3 37207.3 1097.12  10
   2  -1  -3 44883.4 1479.83   8
  -2   1   3 45428.4 1629.98   7
   2  -1  -3 42410.4 1600.74   4
  -2   1   3 35554.9 1515.11   6
   2  -1  -3 42393.7 1585.88   6
  -2   1   3 38746.4 1534.79   1
  -2   1   3 47303.4 1633.99   2
  -2   1   2 5203.40 469.436   2
   2  -1  -2 4666.57 492.865   4
   2  -1  -2 5006.04 389.486   8
  -2   1   2 5759.60 419.048   8
  -2   1   2 4574.34 462.334   1
   2  -1  -2 4387.04 446.375   6
   2  -1  -2 4586.93 345.334   3
   2  -1  -2 4300.68 343.952  12
   2  -1  -1 334.098 143.956   1
   2  -1  -1 162.051 103.247   8
  -2   1   1 174.934 141.308   8
  -2   1   1 295.998 140.668   2
   2  -1  -1 331.403 213.215   4
  -2   1   1 95.7864 176.254   1
   2  -1  -1-0.77262 148.237   6
   2  -1  -1 228.666 140.183   3
   2  -1   0 1678.11 267.257   1
  -2   1   0 1446.44 267.976   1
  -2   1   0 2200.23 200.036   8
  -2   1   0 2275.10 320.704   2
   2  -1   0 1880.45 311.131   4
   2  -1   0 1943.02 270.761   3
   2  -1   1 16977.3 862.660   4
  -2   1  -1 18127.7 877.007   4
  -2   1  -1 16960.3 577.845   8
  -2   1  -1 15650.3 856.230   1
  -2   1  -1 18650.8 904.058   2
   2  -1   1 16175.5 861.480   1
   2  -1   1 17769.9 852.349   3
  -2   1  -1 18850.6 868.677   3
   2  -1   2 72.7162 140.224   1
   2  -1   2 27.3215 157.300   4
  -2   1  -2-67.5809 123.211   4
  -2   1  -2-7.47953 178.830   1
   2  -1   2 32.5952 50.9518  11
  -2   1  -2 107.692 154.823   3
   2  -1   2-43.2871 170.654   3
   2  -1   3 3922.08 384.741   4
  -2   1  -3 3710.18 425.395   1
  -2   1  -3 4525.82 401.964   4
   2  -1   3 4742.01 461.089   1
   2  -1   3 4276.23 264.420  11
  -2   1  -3 4417.26 449.991   3
   2  -1   3 3450.77 416.255   3
   2  -1   4 155541. 4198.15   4
  -2   1  -4 154996. 4199.48   4
   2  -1   4 169110. 4433.60   1
   2  -1   4 154428. 4436.56   3
  -2   1  -4 168775. 4512.00   3
  -2   1  -4 154082. 4370.80   1
   2  -1   4 152826. 3975.95  11
   2  -1   5 22423.6 897.349  11
  -2   1  -5 23778.8 1143.04   1
  -2   1  -5 22228.6 968.604   4
   2  -1   5 25525.1 1170.78   1
   2  -1   5 23907.0 984.909   4
   2  -1   5 23045.2 1185.07   3
  -2   1  -5 21746.2 893.780  11
  -2   1  -6 22100.4 1175.49   1
  -2   1  -6 23586.0 981.232   4
  -2   1  -6 22554.7 980.585  11
   2  -1   6 23071.3 970.801   4
   2  -1   6 22227.6 1222.56   3
   2  -1   6 24584.8 1001.23  11
  -2   1  -7 109495. 3421.95   1
  -2   1  -7 112452. 3047.88   4
  -2   1  -7 110917. 3507.90   7
  -2   1  -7 99038.4 3065.69   5
   2  -1   7 109533. 3533.18   3
   2  -1   7 113057. 3036.43   4
  -2   1  -7 103649. 3131.80  11
  -2   1  -8 5829.08 426.399   4
   2  -1   8 5197.90 403.978   4
   2  -1   8 4796.64 606.275   3
  -2   1  -8 5013.94 606.283   7
  -2   1  -8 5231.83 489.801  11
  -2   1  -8 5076.87 441.210   5
  -2   1  -9 1488.01 306.048  11
  -2   1  -9 1836.77 293.441   5
   2  -1   9 1703.09 230.630   4
  -2   1  -9 2022.02 256.660   4
  -2   1  -9 1783.41 404.114   7
   2  -1   9 1434.21 385.011   3
  -2   1 -10 78912.0 2266.84   4
  -2   1 -10 75928.4 2555.45   8
  -2   1 -10 78999.8 2978.31   7
   2  -1  10 77004.1 2971.31   3
  -2   1 -10 73582.9 2656.95  11
  -2   1 -10 77295.1 2377.37   5
  -2   1 -11 20999.5 865.345   4
  -2   1 -11 20732.9 1364.99   7
  -2   1 -11 19411.6 1198.21  11
   2  -1  11 20458.6 1383.77   3
  -2   1 -12 2200.29 471.605  11
  -2   1 -12 2038.99 244.183   4
  -2   1 -12 2089.11 459.344   7
   2  -1  12 2078.74 519.744   3
  -2   1 -13 161562. 4181.04   2
  -2   1 -13 168267. 5394.33   7
   2  -1  13 158755. 5329.06   3
  -2   1 -13 160402. 5093.66  11
   2  -1  13 170250. 5471.53   6
  -2   1 -14 38274.0 2106.20   7
   2  -1  14 34603.6 2028.09   3
   2  -1  14 34001.1 2029.71   6
  -2   1 -14 34894.5 1869.32  11
  -2   1 -15 34570.2 2056.69   7
   2  -1  15 33934.1 2041.56   3
   2  -1  15 32269.2 2024.76   6
  -2   1 -15 32254.0 1864.42  11
  -2   1 -16 590.473 334.052  11
  -2   1 -16 423.413 294.011   7
   2  -1  16 250.822 374.639   3
   2  -1  16 74.7133 257.898   6
  -2   1 -17 1563.48 480.981  11
  -2   1 -17 1772.50 545.939   7
   2  -1  17 1222.12 496.417   3
   2  -1  17 1324.90 469.655   6
  -2   1 -18-418.776 387.130   7
   2  -1  18 285.977 303.980   3
   2  -1  18 431.294 378.815   6
  -2   1 -18 298.018 272.105  11
  -2   1 -19 14631.8 1479.48   7
   2  -1  19 12223.9 1379.79   6
  -2   1 -19 14203.2 1351.39  11
  -2   1 -20 13983.2 1499.01   7
   2  -1  20 15262.6 1571.57   6
  -2   1 -20 13105.7 1350.32  11
  -2   1 -21 496.805 459.272   7
   2  -1  21 150.587 333.146   6
  -2   1 -21 1129.77 480.383  11
  -2   1 -22 193.028 254.208  11
  -2   1 -23 733.885 391.326  11
   2   0 -21 5195.45 949.817  11
   2   0 -21 6351.58 1063.93   7
  -2   0  21 5414.39 996.041   6
  -2   0  20 8325.47 1132.48   6
   2   0 -20 7746.23 1131.74  11
   2   0 -20 9365.98 1249.21   7
   2   0 -19 6489.88 1032.55   7
   2   0 -19 5039.74 911.016  11
  -2   0  19 5304.68 921.474   6
   2   0 -18 13027.1 1345.93   7
  -2   0  18 11198.0 1267.90   6
   2   0 -18 10995.1 1256.53  11
  -2   0  17 14006.8 1046.86  12
   2   0 -17 13033.0 1314.85   7
  -2   0  17 13404.1 1332.76   6
   2   0 -17 12367.3 1284.52  11
   2   0 -16 2189.71 617.025   7
  -2   0  16 1767.42 404.815  12
   2   0 -16 1822.92 384.885   2
   2   0 -16 1908.43 521.280  11
  -2   0  16 1394.37 491.399   6
   2   0 -15 14436.2 1004.90   2
   2   0 -15 12655.3 1236.21   7
  -2   0  15 14968.9 1315.53   6
  -2   0  15 15138.9 1031.27  12
   2   0 -15 13042.5 1252.57  11
   2   0 -14 19156.3 1163.34   2
  -2   0  14 21433.0 1211.13  12
   2   0 -14 17904.4 1450.20   7
  -2   0  14 20228.9 1494.65   6
   2   0 -14 18025.6 1445.00  11
  -2   0  13 143.907 293.824   6
  -2   0  13 157.143 183.343  12
   2   0 -13 194.460 235.891   2
   2   0 -13 296.525 350.514   7
   2   0 -13 236.706 296.508  11
   2   0 -12 7230.73 685.786   2
   2   0 -12 7312.42 840.775   7
  -2   0  12 8303.68 674.346  12
  -2   0  12 7940.50 866.158   6
   2   0 -12 9663.59 958.855  11
   2   0 -11 75990.3 2644.89   2
   2   0 -11 78619.3 3030.21   7
  -2   0  11 73216.2 2495.18  12
  -2   0  11 75628.5 2972.96   6
   2   0 -11 71365.9 2913.10  11
   2   0 -10 3372.97 535.834   7
   2   0 -10 3918.95 499.409   2
  -2   0  10 5074.27 652.740   6
  -2   0  10 3938.58 437.152  12
   2   0  -9 6426.52 682.834   7
   2   0  -9 5163.87 547.444   2
  -2   0   9 5331.84 627.922   6
  -2   0   9 5092.12 472.835  12
   2   0  -8 41067.7 1728.95   2
   2   0  -8 45327.1 1971.81   7
  -2   0   8 43234.6 1601.16  12
  -2   0   8 43033.7 1914.86   6
   2   0  -7 752.113 258.386   2
  -2   0   7 563.493 296.087   6
   2   0  -7 690.665 302.757   7
  -2   0   7 487.931 161.928  12
   2   0  -7 392.115 150.691  12
   2   0  -6 2860.67 409.121   2
   2   0  -6 3092.65 424.225   7
  -2   0   6 2415.21 388.802   6
   2   0  -6 3033.13 311.092  12
  -2   0   6 2688.46 305.703  12
  -2   0   5 14202.0 745.102  12
   2   0  -5 16629.4 935.388   2
   2   0  -5 15972.7 941.141   7
  -2   0   5 14408.9 917.875   6
   2   0  -5 16962.3 776.478  12
  -2   0   5 17950.0 934.982   2
  -2   0   4 1955.55 342.054   6
  -2   0   4 2948.32 376.140   2
   2   0  -4 2557.42 366.520   2
   2   0  -4 2212.29 349.437   7
  -2   0   4 2689.84 353.822   7
   2   0  -4 2466.54 289.382  12
   2   0  -4 2403.42 346.411   6
  -2   0   4 2130.97 269.750  12
   2   0  -3 86735.7 2502.42  12
  -2   0   3 94981.4 2761.89   2
   2   0  -3 89931.3 2706.27   7
  -2   0   3 96308.5 2736.61   7
  -2   0   3 78831.6 2471.36  12
  -2   0   3 80104.8 2684.11   6
   2   0  -3 94922.8 2779.17   6
   2   0  -3 85934.0 2719.67   2
   2   0  -2 60847.4 2024.39   2
   2   0  -2 58302.4 1836.87  12
  -2   0   2 66567.0 2061.96   2
  -2   0   2 63234.6 1991.53   7
  -2   0   2 56949.7 1832.37  12
  -2   0   2 54305.0 1966.30   6
   2   0  -2 59757.4 2002.18   6
  -2   0   2 57316.2 1919.42   1
   2   0  -1 768.555 175.922  12
   2   0  -1 1040.38 255.008   2
   2   0  -1 598.040 187.105   6
  -2   0   1 1403.87 244.094   2
  -2   0   1 750.667 201.577   1
  -2   0   0 168.852 71.9563   9
  -2   0   0 215.718 141.754   1
   2   0   0 345.016 181.053   2
   2   0   0 190.816 137.408  12
  -2   0   0 204.198 145.851   2
   2   0   0 435.652 155.062   1
  -2   0  -1 5347.43 440.997   2
  -2   0  -1 4728.89 385.770   1
   2   0   1 5562.44 410.230   1
   2   0   1 4989.69 426.826   3
   2   0   1 5066.94 241.796   8
   2   0   1 4727.53 437.583   2
  -2   0  -1 5145.99 277.036   9
   2   0   2 132445. 3644.77   2
  -2   0  -2 142885. 3673.63   2
   2   0   2 134399. 3332.40   9
   2   0   2 130771. 3599.94   4
  -2   0  -2 126941. 3555.60   1
   2   0   2 131381. 3567.80   1
   2   0   2 129540. 3703.51   3
  -2   0  -2 135154. 3327.36   9
  -2   0  -3 183579. 4758.66   2
   2   0   3 185364. 4541.57   9
  -2   0  -3 173616. 4726.15   1
   2   0   3 184742. 4752.87   1
   2   0   3 181425. 4916.46   3
  -2   0  -3 190211. 4957.24   3
   2   0   3 180066. 4704.47   4
  -2   0  -4 32318.3 1208.69   2
  -2   0  -4 32827.7 1258.18   1
   2   0   4 33042.2 1171.28   4
   2   0   4 34558.1 1271.59   1
   2   0   4 32418.6 1382.70   3
  -2   0  -4 32630.5 1394.56   3
   2   0   4 34509.8 1147.94   9
   2   0   4 33257.8 1168.47  11
  -2   0  -5 33627.3 1292.86   1
  -2   0  -5 29968.5 1272.12   5
   2   0   5 32361.0 1128.60   4
   2   0   5 35363.4 1311.38   1
  -2   0  -5 30326.6 953.217   8
   2   0   5 34570.8 1457.04   3
   2   0   5 33549.3 1198.23   9
  -2   0  -5 32346.8 1169.04   2
   2   0   5 32830.5 1203.32  11
  -2   0  -6 131435. 3763.75   1
   2   0   6 139035. 3703.85   9
   2   0   6 145330. 3832.11   1
   2   0   6 133758. 3466.59   4
   2   0   6 132007. 3969.26   3
  -2   0  -6 131480. 3533.35   2
  -2   0  -6 128272. 3401.06   8
   2   0   6 137422. 3703.96  11
  -2   0  -6 126466. 3705.64   5
   2   0   7 182219. 4555.81   4
   2   0   7 200925. 5088.91   1
  -2   0  -7 184473. 4640.15   2
  -2   0  -7 177408. 4634.53   8
  -2   0  -7 178134. 5084.75   7
   2   0   7 179187. 5189.19   3
   2   0   7 192250. 4951.71  11
  -2   0  -7 176595. 4904.77  11
  -2   0  -7 171866. 4842.31   5
   2   0   8 37988.3 1182.97   4
  -2   0  -8 38731.9 1370.00   8
  -2   0  -8 38758.4 1251.91   2
   2   0   8 37722.8 1723.81   3
  -2   0  -8 36714.8 1446.60   5
  -2   0  -8 36411.5 1538.89  11
  -2   0  -8 37697.0 1665.23   7
   2   0   8 40133.5 1571.20  11
   2   0   9 3008.60 230.581   4
  -2   0  -9 3924.93 402.613   8
  -2   0  -9 2683.48 398.089  11
  -2   0  -9 3419.48 273.754   2
  -2   0  -9 3144.79 453.085   7
   2   0   9 3477.78 506.024   3
  -2   0  -9 3052.50 364.837   5
  -2   0 -10 86235.0 2976.42  11
  -2   0 -10 89769.3 2791.54   8
  -2   0 -10 88972.7 3140.02   7
   2   0  10 87054.3 3181.52   3
  -2   0 -10 89500.8 2373.38   2
  -2   0 -11 5821.27 320.707   2
  -2   0 -11 6806.68 718.469   7
   2   0  11 7193.74 793.176   3
  -2   0 -11 5990.73 641.440  11
  -2   0 -12 17266.2 1220.10   7
   2   0  12 18233.6 1289.64   3
  -2   0 -12 16805.5 1143.14  11
  -2   0 -13 37547.0 1956.50   7
   2   0  13 34714.5 1914.03   3
  -2   0 -13 35340.9 1822.71  11
  -2   0 -14 72.0078 253.824  11
  -2   0 -14 601.699 379.966   7
   2   0  14-3.66720 309.612   3
   2   0  14 62.6635 259.400   6
  -2   0 -15 627.993 380.525   7
   2   0  15 98.8363 316.553   3
   2   0  15-44.2832 298.392   6
  -2   0 -15-292.542 289.796  11
  -2   0 -16 36506.2 2150.06   7
   2   0  16 37121.2 2155.25   3
   2   0  16 40490.7 2301.81   6
  -2   0 -16 38784.6 2125.65  11
  -2   0 -17 981.484 403.056   7
   2   0  17 1520.85 529.031   3
   2   0  17 675.955 352.808   6
  -2   0 -17 802.791 393.364  11
  -2   0 -18 11532.0 1202.28  11
  -2   0 -18 12302.4 1271.25   7
   2   0  18 10882.5 1183.92   3
   2   0  18 11359.4 1260.14   6
  -2   0 -19 34329.8 2168.48  11
  -2   0 -19 31527.4 2191.89   7
   2   0  19 34242.1 2219.49   3
   2   0  19 32532.4 2270.94   6
  -2   0 -20 6676.17 1041.33   7
   2   0  20 7767.52 1075.24   3
   2   0  20 7514.87 1093.06   6
  -2   0 -20 6590.74 955.341  11
  -2   0 -21 3718.01 811.670   7
   2   0  21 3789.12 830.681   6
  -2   0 -21 4214.22 765.558  11
  -2   0 -22 2408.07 676.127   7
  -2   0 -22 2333.65 623.008  11
  -2   0 -23 777.364 419.803  11
   2   1 -21 5985.06 1067.04  11
   2   1 -20 1141.34 557.763  11
   2   1 -20 860.467 465.868   7
  -2  -1  20 376.283 298.585   6
   2   1 -19 894.138 492.875  11
   2   1 -19 25.8237 283.355   7
  -2  -1  19 110.367 321.959   6
  -2  -1  18 6603.61 974.785   6
  -2  -1  18 6615.71 824.775  12
   2   1 -18 5793.81 941.336   7
   2   1 -18 6460.22 1010.89  11
   2   1 -17-73.2212 262.574   7
  -2  -1  17-112.446 272.779   6
   2   1 -17 82.6926 307.237  11
  -2  -1  17 22.5589 240.345  12
   2   1 -16 643.368 242.350   2
   2   1 -16 471.672 322.620   7
  -2  -1  16 122.396 269.136   6
  -2  -1  16 740.761 336.698  12
   2   1 -16 649.580 431.972  11
   2   1 -15 7315.02 964.348   7
   2   1 -15 7346.75 737.426   2
  -2  -1  15 8039.10 1000.17   6
   2   1 -15 8475.72 1019.16  11
  -2  -1  15 8318.99 824.914  12
   2   1 -14 2741.27 596.366  11
  -2  -1  14 2923.81 614.467   6
   2   1 -14 2283.10 441.600   2
   2   1 -14 3246.49 624.277   7
  -2  -1  14 2785.69 485.283  12
  -2  -1  13 11947.2 955.731  12
   2   1 -13 13546.4 1195.73   7
  -2  -1  13 11966.3 1132.21   6
   2   1 -13 12138.3 945.407   2
   2   1 -13 14443.1 1255.44  11
   2   1 -12 13552.3 982.743   2
   2   1 -12 12012.1 1098.44   7
  -2  -1  12 14387.9 1181.26   6
  -2  -1  12 13015.3 950.387  12
   2   1 -11 810.691 294.823   2
   2   1 -11 1504.09 418.247   7
  -2  -1  11 418.666 327.761   6
  -2  -1  11 1095.92 305.300  12
   2   1 -10 11387.4 848.383   2
   2   1 -10 11300.1 961.150   7
  -2  -1  10 11848.0 1009.20   6
  -2  -1  10 11489.7 842.408  12
   2   1  -9 8277.30 706.976   2
  -2  -1   9 8883.09 705.259  12
   2   1  -9 10084.0 863.157   7
  -2  -1   9 8663.35 812.467   6
   2   1  -8 33078.9 1524.83   2
   2   1  -8 35346.3 1665.58   7
  -2  -1   8 34424.8 1490.92  12
  -2  -1   8 34324.5 1685.23   6
   2   1  -7 6697.40 559.259  12
   2   1  -7 5807.60 566.586   2
  -2  -1   7 6693.42 578.979  12
   2   1  -7 6534.79 650.235   7
  -2  -1   7 5469.29 605.189   6
   2   1  -6 75781.5 2639.51   2
   2   1  -6 82704.4 2740.15   7
  -2  -1   6 76880.6 2537.37  12
  -2  -1   6 77249.9 2738.50   6
  -2  -1   5 235.487 185.415   7
   2   1  -5-41.9928 203.253   7
   2   1  -5 512.505 253.209   2
  -2  -1   5 513.351 180.258  12
  -2  -1   5 314.710 217.888   6
   2   1  -5 324.850 149.880  12
   2   1  -4 22869.5 1126.52   2
  -2  -1   4 25123.5 1169.60   2
  -2  -1   4 21918.5 1036.19  12
   2   1  -4 22810.7 1099.00   7
  -2  -1   4 24615.9 1116.00   7
   2   1  -4 23523.8 1053.46  12
  -2  -1   4 20862.5 1121.43   6
   2   1  -4 25063.3 1169.41   6
  -2  -1   3 188.870 159.335  12
   2   1  -3 332.057 184.828   7
  -2  -1   3 49.8138 115.704   7
   2   1  -3 339.367 256.534   2
  -2  -1   3 420.641 222.083   2
  -2  -1   3-181.637 149.086   6
   2   1  -3 503.028 195.010   6
   2   1  -3 90.8477 131.590  12
  -2  -1   2 49493.5 1697.19   2
   2   1  -2 43457.0 1528.66   7
  -2  -1   2 47207.5 1551.13   7
  -2  -1   2 38445.1 1573.45   6
   2   1  -2 45487.5 1674.12   2
   2   1  -2 46208.3 1650.42   6
  -2  -1   2 39919.5 1530.56  12
   2   1  -2 42499.1 1549.72  12
  -2  -1   1 164.130 115.509   7
   2   1  -1-14.1824 126.709   6
   2   1  -1 392.002 250.839   2
   2   1  -1-199.023 145.403  12
  -2  -1   1 105.314 140.676   2
  -2  -1   1 57.8544 157.043   6
  -2  -1   1 231.716 167.618  12
   2   1   0 18161.4 673.383  10
   2   1   0 19076.5 935.875   2
  -2  -1   0 19620.9 817.239   7
  -2  -1   0 20564.6 951.538   2
  -2  -1   0 20882.3 824.413   9
   2   1   0 19286.8 919.799   6
  -2  -1   0 18425.6 764.194   1
  -2  -1   0 18214.7 911.801  12
   2   1   0 17529.0 880.811  12
   2   1   1 86529.1 2656.14  12
   2   1   1 90721.8 2657.50   2
   2   1   1 93868.5 2494.34   9
  -2  -1  -1 93757.0 2490.78   9
  -2  -1  -1 95970.5 2685.29   2
  -2  -1  -1 87450.6 2666.67  12
  -2  -1  -1 81465.3 2379.74   1
  -2  -1  -1 86798.6 2357.14  10
  -2  -1  -2 85654.3 2682.24   5
  -2  -1  -2 90441.1 2424.92  10
   2   1   2 92479.1 2494.10   9
  -2  -1  -2 91967.7 2482.61   9
   2   1   2 88365.5 2607.36   2
  -2  -1  -2 94042.7 2633.24   2
  -2  -1  -2 82883.3 2363.50   1
   2   1   2 89032.3 2694.17  12
   2   1   2 86529.8 2377.00   1
   2   1   3 627002. 15378.8   2
  -2  -1  -3 661909. 15406.9   2
   2   1   3 689623. 15339.1   9
  -2  -1  -3 662186. 15317.6   9
  -2  -1  -3 640046. 15174.4   1
   2   1   3 631345. 15175.0   1
   2   1   3 613573. 15548.4   3
  -2  -1  -3 622535. 15525.7   5
   2   1   3 658295. 15595.4  12
  -2  -1  -4 105848. 2840.99   1
  -2  -1  -4 108364. 2955.37   2
   2   1   4 107563. 2967.50   9
  -2  -1  -4 109105. 2983.51   9
   2   1   4 106784. 2704.88   8
   2   1   4 102681. 2941.42   2
   2   1   4 103364. 3174.11   3
   2   1   4 107616. 2846.82   1
  -2  -1  -4 103092. 3118.89   5
  -2  -1  -5 43832.6 1447.84   1
   2   1   5 43577.0 1454.78   2
  -2  -1  -5 43976.5 1451.67   2
   2   1   5 46395.6 1464.02   1
   2   1   5 45525.6 1329.07   8
   2   1   5 45869.9 1572.33   9
   2   1   5 42897.6 1708.91   3
   2   1   5 44526.6 1593.99  11
  -2  -1  -5 43214.3 1658.98   5
  -2  -1  -6 89830.0 2518.62   2
   2   1   6 100185. 2802.36   9
   2   1   6 99721.7 2670.65   1
   2   1   6 88009.0 2428.57   4
   2   1   6 92104.0 2489.32   8
  -2  -1  -6 88314.7 2744.12   7
   2   1   6 86686.1 2902.00   3
   2   1   6 87677.6 2518.93   2
   2   1   6 96058.7 2821.61  11
  -2  -1  -6 87960.4 2787.13   5
   2   1   7 717.684 208.315  11
  -2  -1  -7 535.920 197.770   5
   2   1   7 832.297 215.497   1
   2   1   7 1135.57 258.421   9
   2   1   7 1084.35 229.225   8
   2   1   7 937.947 138.232   4
  -2  -1  -7 1146.01 260.731   7
  -2  -1  -7 731.221 144.049   2
   2   1   7 547.075 259.244   3
   2   1   8 191.628 170.336   1
  -2  -1  -8 43.6684 118.062   8
   2   1   8 250.526 69.4606   4
  -2  -1  -8 143.590 143.914   7
  -2  -1  -8 253.193 92.7430   2
   2   1   8 283.297 175.574   3
  -2  -1  -8 277.764 172.543   5
   2   1   9 44692.5 1717.39   5
  -2  -1  -9 42871.2 1291.88   2
  -2  -1  -9 50015.9 1681.94   8
  -2  -1  -9 47083.7 1857.05   7
   2   1   9 44969.4 1954.24   3
  -2  -1 -10 24482.1 1304.74  11
  -2  -1 -10 27459.5 1184.58   8
  -2  -1 -10 26636.2 1337.22   7
   2   1  10 25922.3 1402.99   3
   2   1  11 924.232 366.751   3
  -2  -1 -11 1054.25 333.709   7
  -2  -1 -11 893.239 315.242  11
  -2  -1 -12 96153.4 3416.16   7
   2   1  12 102085. 3544.55   3
  -2  -1 -12 96538.1 3434.06  11
  -2  -1 -13 1987.16 440.271   7
   2   1  13 1946.00 504.801   3
  -2  -1 -13 2480.47 484.199  11
   2   1  14 330.231 277.962   3
  -2  -1 -14 887.824 328.076   7
   2   1  14 269.646 244.885   6
  -2  -1 -14-19.0837 277.996  11
  -2  -1 -15 29601.4 1767.46   7
   2   1  15 28431.4 1749.81   3
  -2  -1 -15 27267.6 1704.03  11
   2   1  15 28949.3 1826.44   6
  -2  -1 -16 34223.7 1995.93   7
   2   1  16 31865.4 1919.14   3
   2   1  16 33159.1 2066.93   6
  -2  -1 -16 34654.9 1995.35  11
  -2  -1 -17 8560.10 999.820   7
   2   1  17 7486.90 946.735   3
   2   1  17 8705.75 1053.20   6
  -2  -1 -17 8947.90 1013.76  11
  -2  -1 -18 2014.35 517.745   7
   2   1  18 1775.35 554.753   3
   2   1  18 1439.47 494.086   6
  -2  -1 -18 1478.48 467.172  11
  -2  -1 -19 8036.06 1019.27   7
   2   1  19 9897.81 1117.82   3
   2   1  19 9237.92 1148.68   6
  -2  -1 -19 9873.60 1135.49  11
  -2  -1 -20 1054.77 425.745  11
  -2  -1 -20 555.523 299.050   7
   2   1  20 1122.99 464.977   3
   2   1  20 1325.85 511.227   6
  -2  -1 -21 960.801 446.673   7
  -2  -1 -21 121.940 321.328  11
   2   1  21 299.839 332.713   3
   2   1  21 38.7543 274.058   6
  -2  -1 -22 10129.4 1283.19   7
   2   1  22 11285.8 1282.33   3
   2   1  22 9771.41 1295.17   6
  -2  -1 -22 11155.7 1313.90  11
  -2  -1 -23 2257.33 619.789  11
  -2  -1 -23 2292.30 633.213   7
   2   2 -20-299.288 487.824  11
  -2  -2  20 87.7253 429.538   6
   2   2 -20 313.537 439.378   7
   2   2 -19 4141.95 873.516  11
  -2  -2  19 4994.08 912.159   6
   2   2 -19 4816.39 899.207   7
  -2  -2  19 4467.13 735.760  12
   2   2 -18 6663.34 1021.81  11
  -2  -2  18 5915.20 978.421   6
  -2  -2  18 7277.36 914.407  12
   2   2 -18 6548.78 993.729   7
   2   2 -17-116.474 380.110  11
   2   2 -17 846.678 464.346   7
  -2  -2  17 97.8161 266.623  12
  -2  -2  17 566.596 359.043   6
   2   2 -16 4015.98 761.427  11
   2   2 -16 4079.41 586.042   2
   2   2 -16 5282.97 857.588   7
  -2  -2  16 2752.42 633.903   6
  -2  -2  16 4327.60 669.732  12
   2   2 -15-97.3667 169.842   2
   2   2 -15-312.440 397.142   7
   2   2 -15 284.222 341.085  11
  -2  -2  15 164.241 319.847  12
  -2  -2  15-241.202 300.223   6
  -2  -2  14-236.947 322.229   6
   2   2 -14 340.828 240.178   2
   2   2 -14 319.990 312.520   7
  -2  -2  14 237.290 245.762  12
  -2  -2  13 5845.50 807.088   6
  -2  -2  13 5512.90 696.255  12
   2   2 -13 5521.23 778.527   7
   2   2 -13 4974.57 630.227   2
   2   2 -12 6651.87 823.294   7
   2   2 -12 6591.57 720.044   2
  -2  -2  12 6007.18 783.373   6
  -2  -2  12 7500.14 772.966  12
   2   2 -11 1464.59 443.357   7
   2   2 -11 1346.33 329.475   2
  -2  -2  11 1481.42 416.700   6
  -2  -2  11 1791.48 407.531  12
   2   2 -10 14732.1 1030.42   2
  -2  -2  10 15979.4 1081.45  12
   2   2 -10 14670.3 1147.25   7
  -2  -2  10 12961.7 1083.24   6
   2   2  -9 7845.18 722.345   2
   2   2  -9 7283.23 764.463   7
  -2  -2   9 7891.37 801.184   6
  -2  -2   9 7725.47 728.910  12
   2   2  -8 13828.9 954.580   2
  -2  -2   8 14885.7 984.884  12
   2   2  -8 14934.4 1033.62   7
  -2  -2   8 14132.7 1051.50   6
   2   2  -7 741.120 251.583   7
   2   2  -7 260.745 151.416   2
  -2  -2   7 33.4963 189.286   6
  -2  -2   7 381.767 220.235  12
   2   2  -6 13874.0 920.868   7
   2   2  -6 13540.8 906.075   2
  -2  -2   6 13203.1 925.055   6
  -2  -2   6 13548.5 896.308  12
   2   2  -5 25366.0 1269.47   2
  -2  -2   5 25634.6 1249.08  12
   2   2  -5 25790.0 1237.42   7
  -2  -2   5 23864.3 1247.47   6
  -2  -2   4 12365.0 833.745  12
   2   2  -4 12021.5 823.100   2
  -2  -2   4 14733.2 822.396   7
  -2  -2   4 12470.9 833.243   6
   2   2  -4 14154.1 812.525   7
   2   2  -3 17888.7 986.862   2
  -2  -2   3 15727.3 907.608  12
   2   2  -3 16837.9 852.224   7
  -2  -2   3 16844.9 844.949   7
  -2  -2   3 13883.8 866.495   6
   2   2  -3 17411.7 931.075   6
   2   2  -3 18001.6 949.514  12
  -2  -2   3 15260.1 843.995   5
  -2  -2   2 78.0410 173.149   5
  -2  -2   2-94.7568 149.114   6
   2   2  -2 131.507 125.035   7
  -2  -2   2-57.0639 90.4372   7
   2   2  -2 156.677 208.908   2
  -2  -2   2 233.108 148.364   2
   2   2  -2-75.6867 165.702   6
  -2  -2   2 78.2080 159.894  12
   2   2  -2 258.379 168.529  12
  -2  -2   1 119513. 3678.89  12
   2   2  -1 131430. 3749.66   2
  -2  -2   1 143322. 3793.12   2
   2   2  -1 132632. 3734.68  12
   2   2  -1 129788. 3447.52   7
  -2  -2   1 135392. 3448.54   7
  -2  -2   1 109797. 3548.76   6
   2   2  -1 133494. 3641.45   6
  -2  -2   1 124696. 3632.06   5
   2   2   0 25384.0 986.790  10
  -2  -2   0 28575.7 1199.67   2
  -2  -2   0 24600.1 907.391   7
   2   2   0 25611.3 1090.09   6
   2   2   0 25874.7 1179.25   2
   2   2   0 26961.1 1182.56  12
  -2  -2   0 23227.8 1128.29  12
  -2  -2   0 25218.4 1106.94   9
  -2  -2   0 23039.1 1096.80   5
   2   2   1 1463.44 213.725  10
   2   2   1 1197.33 219.570   9
  -2  -2  -1 1587.61 275.315   9
   2   2   1 1725.94 255.772   6
   2   2   1 1021.53 224.229  12
  -2  -2  -1 1633.78 297.456   5
  -2  -2  -1 1441.74 174.989   7
   2   2   1 1329.90 259.452   2
  -2  -2  -1 2038.17 294.334   2
  -2  -2  -1 951.242 246.416  12
   2   2   2 34765.6 1376.50   5
   2   2   2 32327.0 1187.31  10
  -2  -2  -2 31239.6 1173.96  10
   2   2   2 34194.0 1271.17   9
  -2  -2  -2 32244.3 1257.94   9
   2   2   2 31901.2 1285.12   2
  -2  -2  -2 34795.4 1307.85   2
  -2  -2  -2 32081.3 1340.07  12
   2   2   2 33717.9 1352.74  12
  -2  -2  -2 28344.5 906.758   1
  -2  -2  -2 34387.7 1374.90   5
   2   2   3 196334. 5211.64  12
   2   2   3 196343. 5070.68   2
  -2  -2  -3 201451. 5100.85   9
  -2  -2  -3 181967. 4579.28   1
  -2  -2  -3 208255. 5098.96   2
  -2  -2  -3 191017. 5011.53  10
  -2  -2  -3 178700. 5159.30  12
   2   2   3 205732. 5108.58   9
  -2  -2  -3 195756. 5221.91   5
   2   2   3 201729. 5245.70   5
  -2  -2  -4 612.762 212.839   5
   2   2   4 768.078 252.306   5
   2   2   4 645.391 205.395  12
  -2  -2  -4 658.050 214.186   9
   2   2   4 538.505 95.0820   1
   2   2   4 831.624 192.812   2
   2   2   4 547.842 192.569   9
  -2  -2  -4 556.894 171.417   2
  -2  -2  -4 865.908 206.709  10
   2   2   5 34916.5 1256.96   2
   2   2   5 35491.4 1394.17   9
  -2  -2  -5 35423.8 1405.81   9
  -2  -2  -5 34706.2 1255.75   2
   2   2   5 34356.1 1041.05   1
   2   2   5 34352.6 1451.03  12
  -2  -2  -5 32216.6 1163.62   7
  -2  -2  -5 34810.9 1450.97   5
  -2  -2  -5 32402.6 1361.56  10
   2   2   5 31214.3 1425.76   3
   2   2   5 34848.1 1450.49   5
   2   2   6 22721.5 940.661   2
   2   2   6 26579.6 1171.65   9
   2   2   6 24466.5 865.198   1
  -2  -2  -6 22900.2 1114.53   9
  -2  -2  -6 23840.5 952.999   2
   2   2   6 24623.9 986.329   8
  -2  -2  -6 23012.1 965.451   7
   2   2   6 21559.8 1150.82   3
  -2  -2  -6 22787.2 1162.57   5
   2   2   7 16034.8 705.446   1
  -2  -2  -7 14733.2 673.194   2
   2   2   7 14312.4 754.492   8
  -2  -2  -7 13783.5 748.696   7
   2   2   7 14061.8 912.171   3
   2   2   7 13406.5 656.481   2
   2   2   8 32801.9 1313.01   8
  -2  -2  -8 33549.5 1123.09   2
   2   2   8 32501.7 1116.35   2
  -2  -2  -8 31335.5 1335.08   7
   2   2   8 35700.1 1273.62   1
   2   2   8 31964.2 1529.09   3
   2   2   9 89.6791 44.9546   4
   2   2   9 380.510 192.650   8
   2   2   9 274.706 97.1594   2
   2   2   9 149.150 50.3720   4
  -2  -2  -9 429.704 179.206   7
   2   2   9 500.618 250.558   3
   2   2   9 186.700 131.888   1
  -2  -2  -9 163.011 59.0200   2
   2   2  10 3051.61 388.384   1
   2   2  10 3029.89 481.676   3
   2   2  10 3317.57 422.565   8
  -2  -2 -10 2694.42 388.068   7
   2   2  11 2968.60 436.634   8
   2   2  11 2179.89 414.695   3
  -2  -2 -11 2391.54 398.138   7
  -2  -2 -12 27270.0 1447.53   7
   2   2  12 26349.5 1516.65   3
   2   2  13-123.070 242.270   3
  -2  -2 -13 310.335 258.521   7
  -2  -2 -14 5046.06 673.123   7
   2   2  14 5038.36 694.451   3
  -2  -2 -14 4242.89 653.599  11
   2   2  14 4578.75 673.211   6
  -2  -2 -15 28730.8 1692.50   7
  -2  -2 -15 28660.7 1770.27  11
   2   2  15 28443.9 1715.89   3
   2   2  15 28721.3 1788.33   6
  -2  -2 -16 1878.66 449.885   7
   2   2  16 2020.67 506.096   3
   2   2  16 2184.05 504.432   6
  -2  -2 -16 2204.40 465.814  11
  -2  -2 -17 98.0053 294.564   7
   2   2  17 482.398 351.670   3
   2   2  17 495.486 341.391   6
  -2  -2 -17 543.994 353.220  11
  -2  -2 -18 13991.3 1269.86   7
   2   2  18 13493.3 1245.27   3
   2   2  18 13125.4 1300.89   6
  -2  -2 -18 13369.7 1315.37  11
  -2  -2 -19 324.910 352.601   7
   2   2  19 713.788 399.291   3
   2   2  19 165.160 263.820   6
  -2  -2 -19 470.101 250.117  11
  -2  -2 -20 204.556 287.021   7
   2   2  20 170.268 348.903   3
   2   2  20 451.319 391.624   6
  -2  -2 -20 114.775 281.045  11
  -2  -2 -21-47.9048 263.555  11
  -2  -2 -21 284.363 365.448   7
   2   2  21 366.001 379.674   3
   2   2  21 205.181 248.641   6
  -2  -2 -22 4249.64 815.518  11
  -2  -2 -22 6703.08 1021.97   7
   2   2  22 5166.35 870.267   3
   2   2  22 4429.50 845.878   6
   2   2  23 2057.07 650.942   6
  -2  -2 -23 1751.80 581.319   7
   2   2  23 2115.35 616.481   3
  -2  -2 -23 435.571 371.487  11
   2   2  24 499.803 427.792   3
  -2  -3  20 401.658 374.769  12
  -2  -3  19 2192.32 674.141   6
   2   3 -19 1656.18 545.686  11
   2   3 -19 3308.65 769.728   7
  -2  -3  19 1417.54 517.970  12
  -2  -3  18 8609.99 1167.09   6
  -2  -3  18 9804.93 1116.24  12
   2   3 -18 9550.33 1256.06   7
   2   3 -18 9062.38 1198.61  11
   2   3 -17-384.392 340.514  11
  -2  -3  17-74.1628 310.110   6
   2   3 -17 40.8212 242.839   7
  -2  -3  17 89.9361 377.610  12
   2   3 -16 2659.52 691.504  11
   2   3 -16 2170.86 449.729   2
   2   3 -16 2980.47 685.620   7
  -2  -3  16 1695.88 536.565   6
  -2  -3  16 3139.64 626.416  12
   2   3 -15 7755.73 834.437   2
   2   3 -15 7920.21 999.192   7
  -2  -3  15 7115.76 967.817   6
  -2  -3  15 7512.25 924.320  12
   2   3 -14 17954.4 1280.92   2
   2   3 -14 18973.4 1550.93   7
  -2  -3  14 21352.6 1616.00   6
  -2  -3  14 19214.9 1453.46  12
   2   3 -13 4.18960 238.449   7
   2   3 -13-81.6211 188.946   2
  -2  -3  13 386.796 324.542   6
  -2  -3  13 215.602 233.131  12
   2   3 -12 7635.93 787.924   2
   2   3 -12 7566.25 886.126   7
  -2  -3  12 8101.57 923.935   6
  -2  -3  12 8348.81 887.729  12
  -2  -3  11 1208.63 205.618   5
  -2  -3  11 1287.79 392.961   6
   2   3 -11 1047.00 387.714   7
   2   3 -11 649.614 280.055   2
  -2  -3  11 1127.55 379.712  12
   2   3 -10 7877.06 783.600   2
   2   3 -10 9124.65 894.841   7
  -2  -3  10 7461.33 838.023   6
  -2  -3  10 8422.13 855.400  12
  -2  -3  10 7357.98 511.480   5
   2   3  -9 16772.6 1147.53   2
  -2  -3   9 19392.9 1276.52  12
   2   3  -9 17759.6 1251.57   7
  -2  -3   9 18692.8 1286.63   6
  -2  -3   9 17004.3 839.432   5
  -2  -3   8 664.033 180.278   5
  -2  -3   8 469.258 243.041   6
   2   3  -8 797.861 295.441   7
   2   3  -8 551.204 250.262   2
  -2  -3   8 1095.39 317.997  12
  -2  -3   7 2150.88 297.650   5
   2   3  -7 2101.47 384.952   7
   2   3  -7 1980.81 388.770   2
  -2  -3   7 2448.22 455.212   6
  -2  -3   7 2839.07 471.644  12
   2   3  -6 17393.1 1109.38   2
   2   3  -6 19660.9 1119.53   7
  -2  -3   6 17518.3 1131.57  12
  -2  -3   6 17246.2 1092.25   6
  -2  -3   6 17932.4 902.957   5
   2   3  -5 51276.5 2073.37   2
   2   3  -5 54011.1 1982.31   7
  -2  -3   5 48708.6 1983.11   6
  -2  -3   5 51221.7 2082.39  12
  -2  -3   5 49820.6 1781.91   5
   2   3  -4 23404.7 1265.52   2
   2   3  -4 25190.3 1161.38   7
  -2  -3   4 24608.7 1142.66   7
  -2  -3   4 23145.8 1261.61  12
  -2  -3   4 22058.6 1176.02   6
  -2  -3   4 23673.0 1091.33   5
   2   3  -3 8535.62 716.293   2
   2   3  -3 8520.69 583.608   7
  -2  -3   3 9519.70 616.241   7
  -2  -3   3 7533.21 589.770   5
  -2  -3   3 7299.18 619.097   6
   2   3  -3 9637.51 681.763   6
  -2  -3   3 8291.26 703.439  12
  -2  -3   2 866.568 262.372   5
   2   3  -2 667.580 183.200   7
  -2  -3   2 1024.80 225.080   7
   2   3  -2 1421.90 317.718   2
  -2  -3   2 665.851 221.171   6
   2   3  -2 893.615 218.922   6
  -2  -3   2 574.266 240.592  12
  -2  -3   1 150.618 162.004   5
  -2  -3   1-62.4630 197.125   9
  -2  -3   1 108.588 118.922   6
  -2  -3   1-211.224 170.637  12
   2   3  -1 162.434 119.259   7
  -2  -3   1 157.227 85.8506   7
   2   3  -1-95.2886 183.251   2
   2   3  -1-89.3918 123.407   6
  -2  -3   0 1627.91 336.933   5
  -2  -3   0 1805.24 318.579   9
   2   3   0 1783.72 367.818   5
  -2  -3   0 2378.52 232.629   7
   2   3   0 1361.23 181.185   7
   2   3   0 2821.94 416.790   2
   2   3   0 1318.44 234.982   6
  -2  -3   0 1686.45 369.855  12
   2   3   1 4085.01 404.452  10
  -2  -3  -1 4382.48 465.703   9
   2   3   1 4008.48 465.695   2
  -2  -3  -1 3844.86 242.751   7
  -2  -3  -1 3607.35 437.868   5
   2   3   1 3879.21 373.623   6
  -2  -3  -1 3281.01 441.114  12
   2   3   1 4995.91 510.064   5
   2   3   2 53163.1 1842.75  10
   2   3   2 58045.6 1973.74   9
  -2  -3  -2 56523.8 1961.83   9
   2   3   2 52598.3 1923.13   2
  -2  -3  -2 60641.8 1982.35   2
  -2  -3  -2 49768.5 1937.38  12
  -2  -3  -2 50551.4 1379.99   7
   2   3   2 51420.5 1748.49   6
  -2  -3  -2 53488.7 1964.85   5
   2   3   3 155312. 4320.80  10
  -2  -3  -3 146554. 4283.64  10
   2   3   3 162597. 4412.35   9
  -2  -3  -3 156452. 4388.68   9
   2   3   3 152630. 4328.55   2
  -2  -3  -3 169612. 4385.31   2
  -2  -3  -3 159255. 4466.74   5
  -2  -3  -3 140435. 4365.43  12
  -2  -3  -4 194.930 222.020  12
   2   3   4-39.4450 124.153  10
  -2  -3  -4-28.7635 160.240  10
   2   3   4-40.5855 167.693   9
  -2  -3  -4-39.0852 176.137   9
  -2  -3  -4 98.0014 47.8504   7
   2   3   4 484.856 208.211   2
  -2  -3  -4 190.565 135.745   2
  -2  -3  -5 107567. 3358.16  10
  -2  -3  -5 110461. 3422.95   9
   2   3   5 110605. 3227.80   2
  -2  -3  -5 111411. 2841.01   7
  -2  -3  -5 104538. 3367.06  12
  -2  -3  -6 6617.59 601.111  10
  -2  -3  -6 8001.75 675.810   9
   2   3   6 7660.93 537.720   2
   2   3   6 6617.79 296.324   1
  -2  -3  -6 7296.94 413.250   7
  -2  -3  -6 8333.47 557.272   2
   2   3   7 3397.30 245.643   1
   2   3   7 3057.50 302.714   4
  -2  -3  -7 3392.39 444.234  10
   2   3   7 2929.39 331.077   2
  -2  -3  -7 2925.12 427.360   9
   2   3   7 2707.12 360.279   8
  -2  -3  -7 3084.99 324.549   2
  -2  -3  -7 3001.57 299.458   7
   2   3   7 2539.90 388.775   3
   2   3   8 7126.13 428.058   1
  -2  -3  -8 5961.34 638.620  10
   2   3   8 7016.90 433.286   4
   2   3   8 5936.55 452.292   2
   2   3   8 6250.10 564.170   8
  -2  -3  -8 6006.20 459.283   7
   2   3   8 5322.83 582.141   3
  -2  -3  -8 6948.96 650.988   9
   2   3   9 1089.32 162.707   4
  -2  -3  -9 1356.45 326.195  10
  -2  -3  -9 956.401 225.296   7
   2   3   9 1077.75 184.018   2
   2   3   9 1208.03 272.941   8
   2   3   9 894.580 263.496   3
   2   3   9 1253.21 207.899   1
   2   3  10 1112.60 293.256   8
   2   3  10 1444.22 163.147   4
   2   3  10 1192.64 306.435   3
   2   3  10 1145.52 164.999   2
  -2  -3 -10 1473.72 281.902   7
   2   3  11 455.592 266.159   8
   2   3  11 152.146 51.5430   4
   2   3  11 234.070 89.0061   2
  -2  -3 -11 344.425 216.530   7
   2   3  11 510.565 286.699   3
   2   3  12 43541.0 1807.94   8
  -2  -3 -12 42149.0 1739.68   7
   2   3  12 40628.7 1863.99   3
   2   3  13 2997.05 534.704   8
  -2  -3 -13 2716.15 460.945   7
   2   3  13 2417.57 492.665   3
   2   3  13 2736.93 478.832   6
   2   3  14 24849.8 1461.00   8
  -2  -3 -14 27144.4 1498.62   7
   2   3  14 24790.6 1507.53   3
   2   3  14 24511.2 1546.37   6
  -2  -3 -15 3634.35 586.825   7
   2   3  15 4232.03 651.454   3
   2   3  15 3678.09 599.042   6
   2   3  16 1074.07 364.639   3
  -2  -3 -16 1120.76 354.446   7
   2   3  16 1298.59 438.964   6
   2   3  17 729.488 327.916   3
  -2  -3 -17 745.585 300.812   7
   2   3  17 780.883 378.287   6
  -2  -3 -18 1282.21 428.005   7
   2   3  18 1181.95 468.486   3
   2   3  18 1241.99 443.788   6
  -2  -3 -19 4067.74 703.344   7
   2   3  19 5813.32 819.254   3
   2   3  19 6190.81 906.888   6
  -2  -3 -20-240.527 261.812   7
   2   3  20 342.078 337.755   3
   2   3  20-77.2530 290.920   6
  -2  -3 -21 322.859 357.076   7
   2   3  21 194.725 321.328   3
   2   3  21 542.775 341.051   6
  -2  -3 -22 1139.84 480.440   7
   2   3  22 915.845 451.387   3
   2   3  22 13.6421 288.933   6
   2   3  23 1958.62 618.427   6
  -2  -3 -23 1179.57 409.737   7
   2   3  23 1837.54 570.790   3
  -2  -3 -24 3107.99 751.548   7
  -2  -4  20 2597.70 661.863  12
  -2  -4  19 7717.24 1081.86  12
   2   4 -18 2618.27 687.637  11
   2   4 -18 2073.96 665.604   7
  -2  -4  18 1415.16 523.762   6
  -2  -4  18 1414.87 459.742  12
   2   4 -17 680.182 360.705   7
   2   4 -17 1804.89 587.609  11
  -2  -4  17 1342.11 491.492   6
  -2  -4  17 692.680 389.922  12
  -2  -4  16 3630.64 753.306   6
   2   4 -16 4170.86 802.764   7
  -2  -4  16 4882.18 826.426  12
  -2  -4  15-65.7868 257.895   6
   2   4 -15-56.4730 329.387   7
   2   4 -15 129.118 200.445   2
  -2  -4  15 120.690 294.521  12
  -2  -4  14 1172.97 440.030   6
   2   4 -14 1747.36 485.526   7
   2   4 -14 2391.42 523.546   2
  -2  -4  14 2095.03 558.779  12
   2   4 -13 384.046 370.587   7
   2   4 -13-194.209 228.961   2
  -2  -4  13 371.921 322.847   6
  -2  -4  13 456.305 378.414  12
  -2  -4  12 2546.62 536.921   6
   2   4 -12 2731.50 551.354   7
   2   4 -12 3080.11 545.660   2
  -2  -4  12 4030.37 671.999  12
   2   4 -11 11330.4 1027.73   2
   2   4 -11 11766.1 1095.33   7
  -2  -4  11 12239.4 1119.12   6
  -2  -4  11 10172.3 1027.23  12
  -2  -4  10 18113.5 1356.78  12
   2   4 -10 17273.8 1246.05   2
   2   4 -10 18360.3 1333.85   7
  -2  -4  10 17382.0 1302.77   6
  -2  -4   9 1025.30 360.372   6
   2   4  -9 947.935 289.012   7
   2   4  -9 1036.65 352.881   2
  -2  -4   9 543.983 334.953  12
   2   4  -8 8004.86 813.223   2
   2   4  -8 8351.25 814.185   7
  -2  -4   8 8387.77 816.330   6
  -2  -4   8 8599.59 884.312  12
   2   4  -7 1914.41 384.217   7
   2   4  -7 1444.89 343.619   2
  -2  -4   7 1240.89 341.043   6
  -2  -4   7 816.376 346.865  12
  -2  -4   6 47413.8 2173.85  12
   2   4  -6 48752.6 2147.77   2
   2   4  -6 48905.7 2009.17   7
  -2  -4   6 48415.9 2043.44   6
   2   4  -5 11742.9 931.868   2
   2   4  -5 10687.0 796.296   7
  -2  -4   5 8858.09 843.268  12
  -2  -4   5 10766.7 819.680   6
  -2  -4   4 17974.3 1169.33  12
   2   4  -4 17692.5 1148.42   2
   2   4  -4 18761.5 1002.55   7
  -2  -4   4 16162.9 992.232   6
   2   4  -3 1972.99 315.476   7
  -2  -4   3 1988.75 289.978   7
   2   4  -3 1921.09 394.589   2
  -2  -4   3 1925.87 330.039   6
  -2  -4   3 1154.66 334.185  12
  -2  -4   2 87189.4 3001.64   9
   2   4  -2 87340.4 2996.07   2
   2   4  -2 84707.9 2555.70   7
  -2  -4   2 88103.1 2562.24   7
   2   4  -2 95040.1 2758.05   6
  -2  -4   2 82887.1 2963.02  12
   2   4  -1 40691.9 1771.22   2
   2   4  -1 37633.5 1325.83   7
  -2  -4   1 39050.2 1324.04   7
  -2  -4   1 40425.6 1760.72   9
   2   4  -1 40862.6 1493.49   6
  -2  -4   1 37213.8 1714.21  12
  -2  -4   0 33364.3 1185.45   1
  -2  -4   0 32893.5 1530.00   9
   2   4   0 29560.1 1481.99   2
   2   4   0 32334.9 1070.69   7
  -2  -4   0 31170.6 1503.59  12
  -2  -4   0 31794.2 1058.90   7
   2   4   0 33698.5 1280.18   6
  -2  -4  -1 306.229 281.945  12
  -2  -4  -1 116.201 181.455   9
   2   4   1 103.810 58.6449   7
  -2  -4  -1 57.7333 57.2391   7
   2   4   1-72.7873 140.864   6
  -2  -4  -1-31.0538 88.3800   1
  -2  -4  -2 13129.4 901.250  12
  -2  -4  -2 12905.4 525.068   1
   2   4   2 12873.4 876.507   2
   2   4   2 12403.5 678.635   6
  -2  -4  -2 15166.1 961.422   9
  -2  -4  -3 84027.9 2866.80  12
  -2  -4  -3 90874.8 2940.35   9
   2   4   3 89342.3 2870.64   2
   2   4   3 81899.0 2500.10   6
  -2  -4  -4 1.17310 191.630   9
  -2  -4  -4 446.793 224.209  12
  -2  -4  -5 151346. 4546.49  10
  -2  -4  -5 159874. 4635.11   9
   2   4   5 154406. 4437.96   2
   2   4   5 171165. 4457.82   4
  -2  -4  -5 141880. 4473.71  12
  -2  -4  -6 42716.6 1807.69  10
   2   4   6 47745.0 1656.61   4
  -2  -4  -6 41773.7 1837.64   9
   2   4   6 44425.6 1658.49   2
  -2  -4  -6 36945.6 1106.92   7
  -2  -4  -6 41339.0 1737.88  12
  -2  -4  -7 31507.4 1566.58  10
  -2  -4  -7 34219.1 1626.74   9
   2   4   7 35690.0 1370.23   4
   2   4   7 31183.4 1363.16   2
  -2  -4  -7 32721.1 1064.15   7
  -2  -4  -8 39381.8 1835.67  10
  -2  -4  -8 41739.5 1867.99   9
   2   4   8 40255.6 1548.59   2
  -2  -4  -8 38484.5 1325.57   7
   2   4   8 36595.9 1710.55   3
  -2  -4  -9 4791.17 594.341  10
   2   4   9 5015.04 449.811   2
  -2  -4  -9 4626.94 592.699   9
   2   4   9 4495.50 534.236   8
  -2  -4  -9 4690.57 402.798   7
   2   4   9 4663.64 552.335   3
   2   4   9 5554.49 439.206   4
  -2  -4 -10 1370.43 343.546  10
  -2  -4 -10 1578.64 421.158   9
   2   4  10 1631.35 242.363   4
   2   4  10 989.124 291.302   8
  -2  -4 -10 1454.90 265.362   7
   2   4  10 1239.34 222.339   2
   2   4  10 1638.47 375.367   3
   2   4  11 10104.4 842.953   8
   2   4  11 10111.5 605.157   2
  -2  -4 -11 9876.49 700.321   7
   2   4  11 11570.6 590.058   4
   2   4  11 10111.6 862.443   3
  -2  -4 -11 9351.01 914.271  10
  -2  -4 -12 11773.0 1036.09  10
   2   4  12 11307.1 610.993   2
   2   4  12 11957.3 950.196   8
  -2  -4 -12 12810.1 849.831   7
   2   4  12 11576.4 950.308   3
   2   4  12 11691.9 558.281   4
  -2  -4 -13 2303.85 526.025  10
   2   4  13 2040.23 213.321   2
   2   4  13 1749.33 171.432   4
   2   4  13 1882.38 467.550   8
  -2  -4 -13 1537.07 330.495   7
   2   4  13 2092.06 417.398   3
   2   4  13 1792.28 391.430   6
   2   4  14 22605.7 765.527   2
   2   4  14 30258.9 1639.10   8
  -2  -4 -14 27786.2 1449.74   7
  -2  -4 -14 27134.4 1707.09  10
   2   4  14 26307.3 1518.51   3
   2   4  14 26547.8 1554.62   6
  -2  -4 -15 1781.31 450.972  10
   2   4  15 2666.85 535.440   8
  -2  -4 -15 2136.96 422.781   7
   2   4  15 2689.46 500.128   3
   2   4  15 2520.80 493.900   6
  -2  -4 -16 2664.28 566.431  10
   2   4  16 3566.57 633.061   8
  -2  -4 -16 3078.03 501.194   7
   2   4  16 3080.34 547.409   3
   2   4  16 3108.44 568.039   6
  -2  -4 -17 6348.82 749.001   7
   2   4  17 6839.75 859.078   3
   2   4  17 6130.82 803.731   6
   2   4  18 3275.25 597.731   3
  -2  -4 -18 2892.83 559.238   7
   2   4  18 4325.74 703.947   6
   2   4  19 1484.59 441.829   3
  -2  -4 -19 1843.98 465.532   7
   2   4  19 1467.69 491.093   6
  -2  -4 -20 1726.07 475.343   7
   2   4  20 1430.42 468.084   3
   2   4  20 2325.12 583.372   6
  -2  -4 -21 748.897 389.877   7
   2   4  21 593.141 381.603   3
   2   4  21 1325.64 468.626   6
  -2  -4 -22 64.0878 250.844   7
   2   4  22 238.878 360.804   3
   2   4  22 477.855 309.570   6
  -2  -4 -23 1064.73 434.711   7
   2   4  23 2205.55 589.951   6
  -2  -4 -24 2877.50 666.718   7
  -2  -5  19 1273.87 489.167  12
  -2  -5  18 2864.21 689.793  12
  -2  -5  18 3741.96 838.771   6
  -2  -5  17 2076.89 580.462   6
   2   5 -17 803.304 476.164   7
  -2  -5  17 2012.00 536.988  12
   2   5 -16 2142.82 628.520   7
  -2  -5  16 1532.20 532.728   6
  -2  -5  16 2289.21 605.795  12
  -2  -5  15 1946.81 546.385   6
   2   5 -15 2375.42 623.215   7
   2   5 -15 1565.21 423.981   2
  -2  -5  15 1732.93 521.561  12
   2   5 -14 365.283 274.218   7
   2   5 -14 180.848 217.101   2
  -2  -5  14 606.303 338.242   6
  -2  -5  14 335.000 354.120  12
   2   5 -13 2007.13 550.065   7
   2   5 -13 644.655 309.035   2
  -2  -5  13 1315.13 419.243   6
  -2  -5  13 2310.08 531.344  12
   2   5 -12 6060.50 820.014   2
   2   5 -12 7581.29 919.616   7
  -2  -5  12 7168.65 897.233   6
  -2  -5  12 7291.12 942.693  12
   2   5 -11 18648.9 1402.73   2
   2   5 -11 20263.5 1507.78   7
  -2  -5  11 16396.3 1373.35   6
  -2  -5  11 21235.9 1594.70  12
   2   5 -10 54477.8 2530.49   2
   2   5 -10 54854.6 2586.15   7
  -2  -5  10 52904.3 2513.83   6
  -2  -5  10 50100.2 2600.00  12
  -2  -5   9-133.270 213.313   6
   2   5  -9 260.802 266.543   7
   2   5  -9 131.548 261.655   2
  -2  -5   9 101.460 269.799  12
   2   5  -8 940.106 315.471   7
   2   5  -8 1282.95 411.338   2
  -2  -5   8 1301.39 365.324   6
  -2  -5   8 785.008 326.116  12
  -2  -5   7 42949.3 2207.27  12
   2   5  -7 43440.9 2162.89   2
   2   5  -7 45597.8 2043.13   7
  -2  -5   7 44089.3 2047.76   6
   2   5  -6 7417.62 806.983   2
   2   5  -6 7473.50 725.196   7
  -2  -5   6 6107.27 672.583   6
  -2  -5   6 5990.95 750.771  12
   2   5  -5 5602.76 707.789   2
   2   5  -5 5959.26 615.711   7
  -2  -5   5 5324.92 595.002   6
  -2  -5   5 5629.02 704.015  12
   2   5  -4 49523.3 2262.02   2
   2   5  -4 52095.2 1968.48   7
  -2  -5   4 52415.6 2310.91  12
  -2  -5   4 47012.4 1956.44   6
  -2  -5   3 2123.70 446.090   9
   2   5  -3 2802.25 370.195   7
  -2  -5   3 2306.71 328.859   7
  -2  -5   3 1893.80 445.041  12
   2   5  -3 1757.16 392.906   2
  -2  -5   3 1705.25 309.949   6
  -2  -5   2 14244.9 1089.74   9
  -2  -5   2 13159.1 1044.42  12
   2   5  -2 15107.2 1093.72   2
   2   5  -2 14453.2 800.694   7
  -2  -5   2 12947.8 816.139   6
  -2  -5   1 151692. 4143.87   1
  -2  -5   1 152228. 4645.08   9
   2   5  -1 145545. 4589.58   2
  -2  -5   1 141511. 4557.16  12
   2   5  -1 147613. 3940.16   7
  -2  -5   0 75998.6 2835.46  12
  -2  -5   0 80906.5 2405.01   1
  -2  -5   0 76552.9 2874.35   9
   2   5   0 76024.9 2845.35   2
   2   5   0 78454.9 2191.99   7
   2   5   0 81418.8 2402.98   6
  -2  -5  -1 14437.4 1049.75   9
  -2  -5  -1 13941.2 1016.33  12
   2   5   1 15968.7 1086.85   2
   2   5   1 14507.4 587.684   7
   2   5   1 16965.6 791.704   6
  -2  -5  -1 16084.9 755.706   1
  -2  -5  -2 86811.5 3175.21  12
  -2  -5  -2 95395.0 3308.11   9
   2   5   2 92229.5 3230.40   2
  -2  -5  -2 97101.3 2624.53   1
   2   5   2 97510.2 2722.85   6
  -2  -5  -3 2052.24 395.489   9
   2   5   3 1246.74 191.811   6
  -2  -5  -3 1330.73 390.266  12
  -2  -5  -3 1177.61 157.275   1
  -2  -5  -4 1192.94 290.407   9
  -2  -5  -4 674.606 100.391   1
  -2  -5  -4 542.617 251.754  12
   2   5   4 866.577 163.757   6
  -2  -5  -5 208.116 217.131   9
   2   5   5 1038.60 292.821   2
  -2  -5  -5 585.576 241.102  12
  -2  -5  -6 9456.93 884.552  10
  -2  -5  -6 11517.4 980.081   9
   2   5   6 11135.7 825.299   2
  -2  -5  -6 10049.2 871.871  12
  -2  -5  -7 643.874 274.428  10
  -2  -5  -7 1154.11 384.520   9
   2   5   7 1524.05 328.625   2
  -2  -5  -7 872.994 279.553  12
  -2  -5  -8 41979.8 1935.92  10
  -2  -5  -8 46695.1 2029.23   9
   2   5   8 42028.5 1687.33   2
  -2  -5  -8 37744.1 1174.71   7
   2   5   8 36126.4 1091.97   1
  -2  -5  -9 9969.17 903.215  10
  -2  -5  -9 10161.7 922.448   9
   2   5   9 10237.5 745.916   2
  -2  -5  -9 8568.88 497.147   7
   2   5   9 7972.56 426.780   1
  -2  -5 -10 18090.9 1293.51  10
   2   5  10 19690.7 998.032   4
  -2  -5 -10 19241.6 1322.20   9
   2   5  10 18035.0 998.035   2
   2   5  10 19145.9 1227.04   8
  -2  -5 -10 18992.6 872.024   7
   2   5  10 20603.5 900.552   7
   2   5  10 16173.1 750.652   1
   2   5  10 19499.2 1194.95   3
  -2  -5 -11 18419.9 1317.91  10
   2   5  11 18966.2 942.790   4
  -2  -5 -11 16388.7 1267.26   9
   2   5  11 17256.9 949.339   2
   2   5  11 17227.7 1188.68   8
  -2  -5 -11 17015.5 893.924   7
   2   5  11 17751.2 904.942   7
   2   5  11 15658.9 1101.39   3
   2   5  11 16743.8 808.862   1
  -2  -5 -12 1585.09 407.672  10
   2   5  12 711.196 419.567   8
   2   5  12 1220.01 224.798   4
  -2  -5 -12 1222.63 275.943   7
   2   5  12 1505.31 269.357   2
   2   5  12 734.472 314.766   3
   2   5  12 1547.98 341.431   6
  -2  -5 -13 2505.44 500.822  10
   2   5  13 2841.43 339.431   2
   2   5  13 3350.43 590.924   8
  -2  -5 -13 3067.97 421.962   7
   2   5  13 2525.94 456.197   3
   2   5  13 2539.94 436.238   6
   2   5  14 18522.4 861.605   2
  -2  -5 -14 17141.9 1375.83  10
   2   5  14 17574.1 1297.53   8
  -2  -5 -14 18188.3 1114.18   7
   2   5  14 17421.1 1229.27   3
   2   5  14 17764.4 1218.53   6
  -2  -5 -15 9098.17 1007.48  10
   2   5  15 8824.85 938.563   8
  -2  -5 -15 8760.95 794.942   7
   2   5  15 8862.14 888.245   3
   2   5  15 8851.68 893.463   6
  -2  -5 -16 7038.04 937.613  10
   2   5  16 6970.24 872.793   8
  -2  -5 -16 6439.57 714.261   7
   2   5  16 5865.56 760.849   3
   2   5  16 5777.12 745.653   6
  -2  -5 -17 19622.0 1615.36  10
   2   5  17 18126.1 1436.32   8
  -2  -5 -17 19745.7 1328.09   7
   2   5  17 20230.6 1422.20   3
   2   5  17 18244.4 1390.92   6
  -2  -5 -18 526.565 372.509  10
   2   5  18 872.321 465.194   8
  -2  -5 -18 559.635 306.968   7
   2   5  18 914.478 420.576   3
   2   5  18-3.76425 230.118   6
  -2  -5 -19 14234.2 1439.69  10
  -2  -5 -19 14990.1 1238.99   7
   2   5  19 11771.0 1129.19   3
   2   5  19 13880.1 1277.78   6
  -2  -5 -20 1735.45 523.210  10
   2   5  20 2343.01 507.224   3
  -2  -5 -20 1329.56 414.476   7
   2   5  20 1508.21 483.084   6
  -2  -5 -21-513.008 491.018  10
  -2  -5 -21 297.979 276.717   7
   2   5  21 226.169 294.113   3
   2   5  21-59.6561 304.164   6
  -2  -5 -22-452.411 475.272  10
   2   5  22-358.822 272.065   6
   2   5  23 4776.96 836.896   6
   2   5  24 1740.69 538.676   6
  -2  -6  17 4449.84 871.331   6
  -2  -6  16 2958.94 707.731   6
   2   6 -16 1562.22 499.938   7
  -2  -6  16 2584.44 724.549  12
  -2  -6  15 1341.10 451.829   6
   2   6 -15 1277.85 488.558   7
   2   6 -15 1400.17 492.336   2
  -2  -6  15 1801.88 615.311  12
   2   6 -14 22478.2 1677.86   2
   2   6 -14 20863.2 1732.69   7
  -2  -6  14 19420.8 1667.44   6
  -2  -6  14 18268.9 1681.62  12
  -2  -6  13 1298.24 449.225   6
   2   6 -13 1924.67 561.831   7
   2   6 -13 1473.25 462.391   2
  -2  -6  13 1273.14 516.036  12
  -2  -6  12 6162.07 875.796   6
   2   6 -12 6916.14 918.443   2
   2   6 -12 8759.27 1037.34   7
  -2  -6  12 6421.34 967.913  12
   2   6 -11 15581.4 1357.20   2
   2   6 -11 15911.2 1354.56   7
  -2  -6  11 15198.0 1310.43   6
  -2  -6  11 13300.5 1343.78  12
  -2  -6  10 450.203 312.340   6
   2   6 -10 12.3159 221.060   7
   2   6 -10-123.064 253.604   2
  -2  -6  10 20.2116 304.832  12
   2   6  -9 10342.5 1089.56   2
   2   6  -9 10669.4 1046.21   7
  -2  -6   9 10213.6 1011.22   6
  -2  -6   9 9855.15 1124.75  12
   2   6  -8 4057.21 602.203   7
   2   6  -8 3607.84 605.781   2
  -2  -6   8 4201.24 603.213   6
  -2  -6   8 5014.43 776.547  12
  -2  -6   7 35550.6 2075.50  12
   2   6  -7 36172.0 2032.17   2
   2   6  -7 36973.8 1856.13   7
  -2  -6   7 35191.5 1831.89   6
   2   6  -6 835.986 308.691   7
   2   6  -6 1551.61 455.815   2
  -2  -6   6 876.766 289.150   6
  -2  -6   6 1143.29 434.121  12
   2   6  -5 85481.7 3424.02   2
   2   6  -5 90198.4 3060.46   7
  -2  -6   5 81867.6 2988.90   6
  -2  -6   5 85827.1 3449.47  12
  -2  -6   4 30951.9 1813.84   9
  -2  -6   4 29223.3 1745.80  12
   2   6  -4 28583.2 1711.05   2
   2   6  -4 28595.4 1414.70   7
  -2  -6   4 25626.0 1364.15   6
  -2  -6   3 2678.77 528.064   9
   2   6  -3 3499.22 439.807   7
  -2  -6   3 2550.94 497.037  12
   2   6  -3 2361.51 522.170   2
  -2  -6   3 2861.99 419.144   6
  -2  -6   2 35695.2 1886.10   9
   2   6  -2 36457.0 1885.22   2
   2   6  -2 34082.1 1397.17   7
  -2  -6   2 31270.6 1771.91  12
  -2  -6   1 7802.65 820.621  12
  -2  -6   1 8270.00 865.758   9
   2   6  -1 8638.29 865.245   2
   2   6  -1 8206.59 564.136   7
  -2  -6   1 6800.30 555.552   6
   2   6  -1 8945.48 617.107   6
  -2  -6   0 8877.41 905.400   9
  -2  -6   0 9760.84 685.487   1
   2   6   0 8813.76 876.172   2
   2   6   0 10015.4 572.697   7
   2   6   0 11444.9 656.196   6
  -2  -6   0 9710.90 919.018  12
  -2  -6  -1 13259.9 1065.79   9
  -2  -6  -1 12367.1 740.849   1
   2   6   1 12089.1 1002.93   2
   2   6   1 12997.6 586.459   7
   2   6   1 12757.8 680.631   6
  -2  -6  -1 11293.1 978.772  12
   2   6   2 64117.7 2670.51   2
  -2  -6  -2 67981.3 2093.06   1
   2   6   2 61891.8 1731.33   7
   2   6   2 72485.6 2029.17   6
  -2  -6  -2 64362.2 2614.28  12
  -2  -6  -2 71543.6 2782.49   9
  -2  -6  -3 25308.9 1502.80   9
   2   6   3 25440.9 1475.00   2
  -2  -6  -3 23007.9 957.327   1
   2   6   3 25931.0 960.581   6
  -2  -6  -3 23288.3 1398.25  12
  -2  -6  -4 1186.44 402.084   9
  -2  -6  -4 1462.93 196.817   1
  -2  -6  -4 2109.18 411.520  12
   2   6   4 1652.24 213.814   6
  -2  -6  -5 3301.49 538.987  12
  -2  -6  -5 4048.83 550.073   9
   2   6   5 3322.61 297.085   6
   2   6   5 4251.17 566.758   2
  -2  -6  -6 3210.01 546.659   9
   2   6   6 2861.27 292.507   6
   2   6   6 2713.03 476.260   2
  -2  -6  -6 3102.32 512.310  12
  -2  -6  -7 28603.0 1539.91  12
   2   6   7 31867.6 1602.03   2
   2   6   7 29511.7 922.682   1
  -2  -6  -8 58252.6 2500.56  10
  -2  -6  -8 57563.8 2542.25   9
   2   6   8 54156.2 1520.39   1
   2   6   8 54889.0 2222.47   2
  -2  -6  -8 50037.0 2210.28  12
  -2  -6  -9 9370.90 968.563  10
   2   6   9 9947.63 822.030   2
   2   6   9 9841.74 471.739   1
  -2  -6  -9 8360.80 812.731  12
  -2  -6 -10 7985.71 895.041  10
  -2  -6 -10 9855.05 971.750   9
   2   6  10 9057.50 674.363   6
   2   6  10 8478.72 861.862   8
   2   6  10 9724.04 778.087   2
   2   6  10 8336.55 479.161   1
   2   6  10 9269.26 514.420   7
  -2  -6 -11 20604.7 1461.82  10
  -2  -6 -11 20405.8 1461.57   9
   2   6  11 20953.4 1181.05   2
   2   6  11 18970.2 1370.98   8
  -2  -6 -11 19315.5 898.827   7
   2   6  11 22128.4 942.755   7
   2   6  11 18503.3 839.096   1
   2   6  11 18374.9 1238.69   3
   2   6  11 19279.2 1073.74   6
  -2  -6 -12 36727.5 2086.51  10
  -2  -6 -12 39376.9 2145.36   9
   2   6  12 40919.5 1708.00   2
   2   6  12 39610.5 2031.94   8
  -2  -6 -12 37450.1 1475.62   7
   2   6  12 36077.6 1382.96   1
   2   6  12 37208.6 1863.81   3
   2   6  12 38122.4 1686.64   6
  -2  -6 -13 30591.8 1906.60  10
   2   6  13 32512.9 1453.19   2
   2   6  13 33094.0 1887.43   8
  -2  -6 -13 30229.3 1360.22   7
   2   6  13 28387.1 1250.17   1
   2   6  13 31796.3 1697.01   3
   2   6  13 29757.8 1517.70   6
   2   6  14 17456.5 984.294   2
   2   6  14 16093.3 1296.39   8
  -2  -6 -14 17056.4 1023.47   7
   2   6  14 15667.1 1173.20   3
   2   6  14 17181.7 952.909   1
  -2  -6 -14 17479.8 1448.60  10
   2   6  14 16007.7 1111.79   6
  -2  -6 -15 2125.96 545.650  10
   2   6  15 2119.04 541.039   8
   2   6  15 2400.09 364.818   1
  -2  -6 -15 1751.44 370.424   7
   2   6  15 1955.48 439.694   3
   2   6  15 2317.85 475.062   6
  -2  -6 -16 2649.14 625.917  10
   2   6  16 3059.42 633.575   8
  -2  -6 -16 2608.87 432.567   7
   2   6  16 2344.43 473.049   3
   2   6  16 2164.37 464.103   6
  -2  -6 -17 20230.5 1670.06  10
   2   6  17 20186.0 1563.93   8
   2   6  17 19126.0 1373.10   3
   2   6  17 19431.7 1398.10   6
  -2  -6 -18 6984.74 1027.01  10
   2   6  18 10509.1 1146.00   8
   2   6  18 8091.21 893.173   3
   2   6  18 7703.75 894.517   6
  -2  -6 -19 39942.9 2567.12  10
   2   6  19 42425.0 2471.45   8
   2   6  19 45805.7 2293.56   3
   2   6  19 41645.8 2302.98   6
  -2  -6 -20 1954.67 527.338  10
   2   6  20 2102.32 653.663   8
   2   6  20 2389.62 546.456   6
  -2  -6 -21 2104.06 643.148  10
   2   6  21 3826.24 712.847   6
   2   6  22 1483.05 499.831   6
   2   6  23 267.587 285.619   6
   2   6  24 17.0325 249.210   6
  -2  -7  16 1195.70 465.687   6
   2   7 -15 1849.83 573.404   7
  -2  -7  15 2376.63 612.056   6
   2   7 -14 12163.0 1297.48   2
  -2  -7  14 13000.7 1498.63  12
   2   7 -14 14219.8 1456.62   7
  -2  -7  14 16160.4 1524.86   6
   2   7 -13 1525.85 521.397   7
   2   7 -13 991.783 400.415   2
  -2  -7  13 1044.52 404.697   6
  -2  -7  13 1594.34 617.134  12
   2   7 -12 15260.0 1424.44   2
   2   7 -12 14849.0 1397.88   7
  -2  -7  12 14011.6 1492.73  12
  -2  -7  12 12006.4 1250.31   6
   2   7 -11 17422.1 1528.38   2
   2   7 -11 18022.5 1507.02   7
  -2  -7  11 16231.1 1412.31   6
  -2  -7  11 18624.7 1666.21  12
   2   7 -10 7272.61 971.012   2
   2   7 -10 7272.05 936.985   7
  -2  -7  10 5801.09 812.176   6
  -2  -7  10 8108.79 1072.43  12
   2   7  -9 41810.1 2414.26   2
   2   7  -9 47300.5 2368.71   7
  -2  -7   9 42861.1 2226.65   6
  -2  -7   9 41786.3 2511.13  12
   2   7  -8 8641.90 1024.61   2
   2   7  -8 8684.46 919.538   7
  -2  -7   8 7528.45 835.535   6
  -2  -7   8 6359.22 954.064  12
  -2  -7   7-283.920 225.986   6
   2   7  -7-421.095 296.625   7
   2   7  -7 571.429 349.713   2
  -2  -7   7-105.013 270.220  12
  -2  -7   6 2511.32 601.888   9
   2   7  -6 1754.10 396.628   7
   2   7  -6 1787.08 519.877   2
  -2  -7   6 2319.88 425.956   6
  -2  -7   6 1412.54 514.742  12
   2   7  -5 62841.0 2924.96   2
   2   7  -5 63577.3 2519.68   7
  -2  -7   5 68832.8 3064.60   9
  -2  -7   5 59343.8 2413.27   6
  -2  -7   5 58837.9 2900.32  12
   2   7  -4 662.727 411.576   2
  -2  -7   4 1327.99 532.232   9
   2   7  -4 352.366 231.174   7
  -2  -7   4 939.840 298.969   6
  -2  -7   4 773.228 376.154  12
   2   7  -3 23035.2 1216.04   7
  -2  -7   3 22963.1 1606.45   9
   2   7  -3 22217.4 1564.52   2
  -2  -7   3 18701.0 1103.21   6
  -2  -7   3 20624.3 1529.69  12
  -2  -7   2 76797.3 3144.12   9
   2   7  -2 70326.4 3031.31   2
   2   7  -2 71954.2 2416.88   7
  -2  -7   2 63412.1 2310.68   6
  -2  -7   2 67255.2 2986.45  12
   2   7  -1 7516.54 901.643   2
   2   7  -1 7275.38 569.485   7
  -2  -7   1 5171.39 739.366   9
  -2  -7   1 5394.14 493.910   6
   2   7  -1 6637.28 527.232   6
  -2  -7   1 5800.94 790.599  12
   2   7   0 10759.1 1027.58   2
  -2  -7   0 9370.04 968.682  12
   2   7   0 11784.7 676.610   7
  -2  -7   0 11009.2 1053.69   9
   2   7   0 11510.2 663.122   6
  -2  -7  -1 7186.93 848.604   9
   2   7   1 9492.42 950.192   2
   2   7   1 8996.67 517.837   7
   2   7   1 8737.23 528.833   6
  -2  -7  -1 6848.29 813.060  12
  -2  -7  -2 1789.06 440.462   9
   2   7   2 1649.73 179.363   7
  -2  -7  -2 1530.67 419.272  12
  -2  -7  -2 1462.33 258.200   1
   2   7   2 2165.35 230.176   6
   2   7   2 1568.90 418.459   2
  -2  -7  -3 13781.2 1120.15  12
  -2  -7  -3 15087.4 1230.61   9
   2   7   3 14622.2 1176.93   2
  -2  -7  -3 13126.3 758.290   1
   2   7   3 14797.4 614.690   6
  -2  -7  -4 3915.73 643.340   9
  -2  -7  -4 4295.12 386.956   1
   2   7   4 4668.13 289.893   6
   2   7   4 4888.10 669.484   2
  -2  -7  -4 3676.97 600.496  12
  -2  -7  -5 2492.26 540.057   9
  -2  -7  -5 2642.49 284.056   1
   2   7   5 2528.15 208.956   6
   2   7   5 2783.68 510.532   2
  -2  -7  -5 2546.89 502.927  12
  -2  -7  -6 16009.5 1261.02   9
  -2  -7  -6 14100.4 1120.53  12
   2   7   6 15269.1 1161.57   2
   2   7   6 14135.8 589.265   6
   2   7   7 1427.51 363.773   2
   2   7   7 1921.15 213.180   1
  -2  -7  -7 1520.34 451.766   9
   2   7   7 1333.76 181.168   6
  -2  -7  -7 851.901 316.447  12
   2   7   8 6977.60 405.863   1
  -2  -7  -8 6566.79 825.936   9
   2   7   8 7081.31 758.778   2
   2   7   8 7034.90 446.523   6
  -2  -7  -8 4790.29 643.115  12
  -2  -7  -9 14133.3 1240.00   9
   2   7   9 13393.2 615.959   1
   2   7   9 14124.0 1062.82   2
   2   7   9 14471.4 724.437   6
  -2  -7  -9 12095.3 1031.01  12
  -2  -7 -10 87314.1 3542.61  10
  -2  -7 -10 89491.5 3567.98   9
   2   7  10 84353.8 2400.09   1
   2   7  10 87216.0 3166.63   2
   2   7  10 87326.9 2626.30   6
  -2  -7 -10 79738.4 3117.24  12
  -2  -7 -11 11836.3 1146.94  10
  -2  -7 -11 12772.9 1206.24   9
   2   7  11 11226.8 1078.98   8
   2   7  11 11230.7 922.536   2
   2   7  11 10765.2 595.651   1
   2   7  11 11532.0 743.222   6
  -2  -7 -12 13003.1 1247.38  10
   2   7  12 13594.2 1002.32   2
  -2  -7 -12 12987.4 1243.71   9
   2   7  12 12597.7 1168.51   8
   2   7  12 11595.1 995.556   3
   2   7  12 14132.2 882.386   6
  -2  -7 -13 5593.41 829.745  10
   2   7  13 5559.48 622.613   2
  -2  -7 -13 6561.06 878.871   9
   2   7  13 6166.60 829.929   8
   2   7  13 6146.96 600.694   6
   2   7  13 4936.64 657.292   3
  -2  -7 -14 1169.37 458.198  10
   2   7  14 1724.47 532.706   8
   2   7  14 835.622 268.507   2
   2   7  14 994.656 284.885   6
   2   7  14 1219.17 402.804   3
  -2  -7 -15 6088.25 908.954  10
   2   7  15 7612.80 959.943   8
   2   7  15 7055.63 795.810   3
   2   7  15 7372.09 733.258   6
  -2  -7 -16 4812.44 820.061  10
   2   7  16 5085.55 806.680   8
   2   7  16 6012.34 736.344   3
   2   7  16 5079.15 652.066   6
  -2  -7 -17-20.1779 359.522  10
   2   7  17 30.0129 341.434   3
   2   7  17 684.763 275.749   6
  -2  -7 -18 4541.07 864.027  10
   2   7  18 3910.89 778.599   8
   2   7  18 6458.12 797.936   6
   2   7  18 3988.05 627.858   3
  -2  -7 -19 25059.7 2056.21  10
   2   7  19 25685.2 1938.95   8
  -2  -7 -20 246.821 414.304  10
   2   7  20 737.311 455.338   8
   2   7  21 22697.3 1900.12   8
   2   7  22 10346.9 1280.56   8
   2   8 -14 3639.26 770.980   7
   2   8 -14 2840.36 682.223   2
   2   8 -13 500.472 326.840   7
   2   8 -13 658.929 425.106   2
   2   8 -12 16311.3 1515.80   7
   2   8 -12 15471.4 1526.18   2
  -2  -8  12 13668.8 1555.07  12
   2   8 -11 1543.66 508.322   7
   2   8 -11 1522.38 516.667   2
  -2  -8  11 2065.54 668.662  12
   2   8 -10 3343.54 678.075   7
   2   8 -10 2276.89 600.296   2
  -2  -8  10 4263.76 865.362  12
  -2  -8   9 24086.7 1925.61   9
   2   8  -9 18055.6 1623.68   2
   2   8  -9 22028.0 1599.57   7
  -2  -8   9 19440.1 1758.79  12
  -2  -8   8 481.987 406.194   9
   2   8  -8 564.584 333.851   7
   2   8  -8 205.369 291.452   2
  -2  -8   8 663.222 475.242  12
   2   8  -7 8506.83 1071.10   2
   2   8  -7 10719.0 1019.14   7
  -2  -8   7 8010.63 1095.66  12
  -2  -8   7 11301.9 1272.71   9
  -2  -8   6 217.389 368.039   9
   2   8  -6 869.581 334.594   7
  -2  -8   6 416.016 364.744  12
   2   8  -6 603.496 359.020   2
  -2  -8   5 26283.8 1900.58   9
   2   8  -5 25387.3 1838.81   2
   2   8  -5 26791.7 1527.01   7
  -2  -8   5 23663.6 1825.06  12
  -2  -8   4 220.386 340.769   9
  -2  -8   4 789.489 385.705  12
   2   8  -4 878.154 341.372   7
   2   8  -4 906.964 420.773   2
  -2  -8   3 42622.1 2387.24   9
   2   8  -3 41016.2 2362.56   2
   2   8  -3 41591.6 1835.43   7
  -2  -8   3 38848.4 2297.75  12
  -2  -8   2 6899.52 955.239   9
   2   8  -2 7566.99 657.423   7
   2   8  -2 5798.67 843.820   2
  -2  -8   2 6401.98 886.005  12
  -2  -8   1 157.250 303.270   9
   2   8  -1 554.384 226.519   7
   2   8  -1 861.931 366.252   2
  -2  -8   1 450.221 288.568  12
  -2  -8   0 3359.37 631.434   9
   2   8   0 4909.69 449.603   7
   2   8   0 3916.45 666.744   2
  -2  -8   0 4028.14 672.068  12
  -2  -8  -1 169.451 231.230   9
   2   8   1 345.961 151.217   7
   2   8   1 62.2460 274.146   2
  -2  -8  -1-57.8990 248.716  12
  -2  -8  -2-20.8789 294.546   9
   2   8   2 575.453 139.456   7
   2   8   2 87.4893 203.433   2
   2   8   3 443.474 359.982   2
  -2  -8  -3-28.8740 271.195   9
  -2  -8  -3 232.829 261.316  12
  -2  -8  -4 8854.50 940.789  12
  -2  -8  -4 10827.4 1071.75   9
   2   8   4 9128.58 969.163   2
  -2  -8  -5 544.053 408.495   9
   2   8   5 350.758 309.586   2
  -2  -8  -5 28.0450 215.897  12
  -2  -8  -6 14533.9 1200.28  12
  -2  -8  -6 17866.1 1456.55   9
   2   8   6 15436.5 1278.39   2
  -2  -8  -7 1021.64 428.068   9
  -2  -8  -7 1006.57 365.821  12
   2   8   7 348.048 278.719   2
  -2  -8  -8 11416.5 1045.27  12
  -2  -8  -8 14523.6 1291.88   9
   2   8   8 14597.3 1192.11   2
  -2  -8  -9 9986.36 1072.42   9
   2   8   9 9396.18 937.758   2
  -2  -8  -9 9220.82 906.481  12
  -2  -8 -10 3135.11 628.519   9
  -2  -8 -10 3125.26 554.634  12
   2   8  10 2850.26 535.192   2
  -2  -8 -11 693.968 436.331   9
   2   8  11 1343.93 366.716   2
  -2  -8 -12 7629.48 1025.18   9
   2   8  12 9780.74 910.946   2
   2   8  12 6349.79 865.139   8
  -2  -8 -13 2582.78 599.505  10
  -2  -8 -13 2856.71 677.475   9
   2   8  13 1992.53 575.242   8
   2   8  13 2833.10 509.796   2
   2   8  13 1859.91 401.565   3
  -2  -8 -14 10075.0 1192.46  10
  -2  -8 -14 12106.3 1286.82   9
   2   8  14 9701.36 895.747   2
   2   8  14 12012.1 1257.17   8
   2   8  14 8722.93 905.078   3
  -2  -8 -15 23766.8 1916.94  10
   2   8  15 29809.7 1997.22   8
   2   8  15 29037.9 1700.33   3
  -2  -8 -16 18343.5 1668.78  10
   2   8  16 21039.7 1715.03   8
   2   8  16 20544.6 1421.92   3
  -2  -8 -17 1280.82 525.001  10
   2   8  17 587.379 378.461   8
  -2  -8 -18 3699.57 826.341  10
   2   8  18 3709.30 728.381   8
   2   8  19 4640.35 883.708   8
  -2  -8 -19 4489.13 874.970  10
   2   8  20 258.991 352.244   8
   2   8  21 7509.68 1138.80   8
   2   9 -12 1823.30 586.004   2
   2   9 -11 1283.01 479.937   2
   2   9 -10 5329.75 928.794   2
  -2  -9   9 7862.73 1184.78   9
   2   9  -9 8194.57 1132.54   2
  -2  -9   9 7460.10 1136.38  12
  -2  -9   8 1725.91 573.586   9
   2   9  -8 1021.85 468.274   2
  -2  -9   8 1284.26 510.866  12
  -2  -9   7 8839.92 1170.17   9
   2   9  -7 9390.55 1189.71   2
  -2  -9   7 8740.94 1187.25  12
  -2  -9   6 6145.12 1005.34   9
  -2  -9   6 6272.31 997.344  12
   2   9  -6 4931.89 876.761   2
  -2  -9   5 2736.19 627.985   9
  -2  -9   5 1554.55 561.906  12
   2   9  -5 2555.57 611.324   2
  -2  -9   4-418.520 407.410   9
  -2  -9   4 53.0927 279.491  12
   2   9  -4-145.703 249.836   2
   2   9  -3 13567.0 1380.55   2
  -2  -9   3 13680.4 1378.70   9
  -2  -9   3 12619.5 1332.88  12
  -2  -9   2 1398.19 492.125   9
  -2  -9   2 1424.79 537.340  12
   2   9  -2 1399.60 515.754   2
  -2  -9   1 605.345 310.476   9
  -2  -9   1 1301.71 485.193  12
   2   9  -1 874.552 427.888   2
  -2  -9   0 1805.00 533.459   9
   2   9   0 1544.70 502.218   2
  -2  -9   0 1657.44 556.699  12
  -2  -9  -1 1756.42 489.448  12
  -2  -9  -1 1550.18 474.795   9
   2   9   1 1853.20 490.263   2
  -2  -9  -2 1951.93 541.612   9
   2   9   2 1350.17 419.938   2
  -2  -9  -2 980.456 396.040  12
  -2  -9  -3 809.722 458.395   9
   2   9   3 16.3113 230.727   2
  -2  -9  -3 109.452 258.500  12
  -2  -9  -4 3732.01 706.131   9
  -2  -9  -4 3493.18 669.737  12
   2   9   4 2983.35 585.717   2
  -2  -9  -5 3168.62 647.772   9
   2   9   5 2559.28 552.002   2
  -2  -9  -5 2354.27 531.912  12
  -2  -9  -6 223.727 352.521   9
  -2  -9  -6-40.1681 223.952  12
   2   9   6 52.2822 247.881   2
  -2  -9  -7 401.210 397.872   9
   2   9   7 47.8731 213.432   2
  -2  -9  -7 163.651 308.071  12
  -2  -9  -8 3028.65 692.913   9
  -2  -9  -8 2539.76 520.587  12
   2   9   8 2540.13 541.212   2
   2   9   9 16257.7 1383.31   2
  -2  -9  -9 17380.9 1348.80  12
   2   9  10 450.290 309.322   2
  -2  -9 -10-421.634 336.731   9
  -2  -9 -10 280.157 264.940  12
  -2  -9 -11 10686.7 1231.99   9
   2   9  11 11468.4 1112.34   2
  -2  -9 -11 10259.4 1005.64  12
  -2  -9 -12 9706.01 1164.30   9
   2   9  12 8684.06 1089.56   8
   2   9  12 8319.73 925.784   2
  -2  -9 -13-197.454 342.692   9
   2   9  13 16.6185 382.268   8
   2   9  13-171.738 239.066   2
   2   9  13-177.198 285.081   3
   2   9  14 78.7418 401.088   8
   2   9  14 74.3999 171.932   2
   2   9  14-542.564 387.217   3
  -2  -9 -15 855.231 472.326   9
   2   9  15 186.158 351.129   8
  -2  -9 -16-4.91099 471.254  10
   2   9  16 297.072 361.824   8
  -2  -9 -17 1339.16 617.054  10
   2   9  17 1571.06 630.691   8
  -2  -9 -18 18271.3 1762.02  10
   2   9  18 15687.6 1568.73   8
   2   9  19 1020.30 520.340   8
   2   9  20 731.128 517.623   8
   2  10  -8-454.221 402.136   2
   2  10  -7 3204.82 721.937   2
  -2 -10   6 9926.16 1272.77   9
   2  10  -6 8535.47 1204.52   2
  -2 -10   6 9422.78 1280.96  12
   2  10  -5 138.063 370.085   2
  -2 -10   5 71.3083 314.773   9
  -2 -10   5 63.7157 303.373  12
  -2 -10   4-127.050 291.490   9
  -2 -10   4 204.258 307.166  12
   2  10  -4-226.940 336.615   2
  -2 -10   3 2036.59 573.285   9
   2  10  -3 936.964 451.819   2
  -2 -10   3 2522.15 674.670  12
  -2 -10   2 131.572 375.913   9
   2  10  -2 195.106 453.110   2
  -2 -10   2-13.8393 256.944  12
  -2 -10   1 218.667 262.755  12
  -2 -10   1 402.530 389.792   9
   2  10  -1 329.280 319.311   2
  -2 -10   0 8097.45 1092.33   9
   2  10   0 6817.26 1000.02   2
  -2 -10   0 5808.52 935.055  12
   2  10   1 1486.75 500.019   2
  -2 -10  -1 1472.03 462.931  12
  -2 -10  -2 319.763 321.091   9
   2  10   2 471.009 294.069   2
  -2 -10  -2 544.210 364.911  12
   2  10   3-355.729 305.351   2
  -2 -10  -3-18.7427 290.528   9
  -2 -10  -3 664.363 374.973  12
  -2 -10  -4 2263.70 611.032   9
   2  10   4 1511.17 449.039   2
  -2 -10  -4 1517.74 509.481  12
  -2 -10  -5 736.892 458.569   9
  -2 -10  -5 1353.10 473.182  12
   2  10   5 738.539 396.500   2
  -2 -10  -6 601.555 409.371   9
   2  10   6 315.632 276.366   2
  -2 -10  -6 513.825 282.390  12
   2  10   7 919.920 392.083   2
  -2 -10  -7 675.762 409.420   9
  -2 -10  -7 814.288 351.722  12
   2  10   8 3.98389 250.756   2
  -2 -10  -8 166.461 333.365   9
  -2 -10  -8 448.017 300.546  12
   2  10   9 2206.43 530.567   2
  -2 -10  -9 2404.53 642.589   9
  -2 -10  -9 2424.92 536.278  12
  -2 -10 -10 886.099 514.978   9
  -2 -10 -10 883.569 364.384  12
   2  10  10 495.848 350.861   2
  -2 -10 -11 5965.75 973.752   9
  -2 -10 -11 5433.89 761.014  12
   2  10  11 5469.22 849.645   2
  -2 -10 -12 1095.43 437.312   9
  -2 -10 -12 289.304 260.549  12
   2  10  12 551.085 307.368   2
  -2 -10 -13 455.491 396.387   9
   2  10  13-424.387 466.076   8
   2  10  13 536.696 320.553   2
  -2 -10 -14 9481.30 1245.07   9
   2  10  14 6786.00 886.453   2
   2  10  14 9035.92 1179.49   8
  -2 -10 -15 890.310 488.037   9
   2  10  15 2683.83 727.376   8
   2  10  16 2039.09 659.071   8
   2  10  17 3774.54 841.236   8
  -2 -11   3 4280.59 919.834   9
   2  11  -3 3324.31 814.257   2
  -2 -11   3 2373.29 636.539  12
  -2 -11   2 497.311 434.280   9
   2  11  -2 961.813 466.553   2
  -2 -11   2 816.964 488.027  12
  -2 -11   1 1253.57 537.151   9
   2  11  -1 856.303 499.864   2
  -2 -11   1 710.341 428.848  12
  -2 -11   0 5833.59 992.728  12
  -2 -11   0 6944.46 1079.75   9
   2  11   0 6643.66 1055.23   2
  -2 -11  -1 258.274 353.436   9
   2  11   1 1168.14 452.081   2
  -2 -11  -1 1543.52 553.778  12
  -2 -11  -2 1669.30 605.445   9
   2  11   2 1314.82 471.018   2
  -2 -11  -2 1726.31 508.982  12
  -2 -11  -3-215.820 422.900   9
  -2 -11  -3-116.828 265.843  12
   2  11   3-72.2227 261.680   2
  -2 -11  -4 3900.71 831.992   9
  -2 -11  -4 3277.51 695.768  12
   2  11   4 3285.04 677.787   2
  -2 -11  -5 3027.18 763.220   9
   2  11   5 4101.48 803.819   2
  -2 -11  -5 1967.69 518.447  12
  -2 -11  -6 1665.52 555.115   9
   2  11   6 1628.50 557.410   2
  -2 -11  -6 711.766 414.008  12
  -2 -11  -7 4321.91 863.228   9
   2  11   7 3346.30 726.176   2
  -2 -11  -7 4502.14 768.303  12
  -2 -11  -8 316.843 409.107   9
  -2 -11  -8-305.939 286.633  12
   2  11   8 265.453 292.277   2
   2  11   9 719.525 406.823   2
  -2 -11  -9 1156.67 399.751  12
  -2 -11 -10 10449.8 1309.77   9
   2  11  10 9052.40 1131.30   2
  -2 -11 -10 6357.78 910.109  12
  -2 -11 -11 6224.55 1065.28   9
   2  11  11 6307.95 954.096   2
  -2 -11 -12 5553.26 996.280   9
   2  11  12 4891.28 827.240   2
  -2 -11 -13 2972.94 766.111   9
   2  11  13 2823.58 771.971   8
   2  11  13 2453.80 611.635   2
   2  11  14 6856.29 1115.65   8
   2  11  14 5039.08 809.364   2
  -2 -12  -1 429.696 339.609  12
  -2 -12  -2 16461.1 1664.80  12
  -2 -12  -3 12096.2 1384.85  12
  -2 -12  -4 609.111 399.903  12
  -2 -12  -5 2779.73 662.472  12
   2  12   5 4328.75 868.514   2
   2  12   6 746.805 477.983   2
  -2 -12  -6-467.019 441.202  12
   2  12   7 8465.30 1170.17   2
  -2 -12  -7 4448.22 793.233  12
   2  12   8 865.341 464.168   2
  -2 -12  -8 279.485 350.009  12
   2  12   9 578.157 395.560   2
   2  12  10 4921.51 903.617   2
   2  12  11 4991.31 911.456   2
   2  12  12 2379.89 605.383   2
   2  12  13 10754.2 1286.50   2
  -2 -13  -6-443.386 393.829  12
  -3  11  10 1382.04 580.711   1
  -3  11   9-78.9604 371.788   8
  -3  11   9-5.23459 399.133   1
  -3  11   8 4542.82 908.495   8
  -3  11   8 3273.08 791.532   1
  -3  11   7-208.010 432.835   1
  -3  11   7 521.934 370.409   8
  -3  11   6 3356.58 743.184   1
  -3  11   6 5393.86 973.101   8
  -3  11   5 207.193 303.915   1
  -3  11   5-216.148 338.850   8
  -3  11   4 2903.66 711.389   8
  -3  11   4 1797.46 595.316   1
  -3  11   3 4509.07 894.461   1
   3 -10 -15 2244.56 652.670   4
  -3  10  15 2043.44 660.225   1
   3 -10 -14 1744.24 601.668   4
  -3  10  14 2896.10 698.412   1
  -3  10  13-88.9433 357.981   1
   3 -10 -13-17.3768 277.611   4
  -3  10  13 511.442 535.251   8
   3 -10 -12 1683.40 558.433   4
  -3  10  12 3103.33 790.056   8
  -3  10  12 2053.92 671.939   1
   3 -10 -11 224.741 450.052   4
  -3  10  11 1089.41 505.750   8
  -3  10  11 979.358 542.641   1
  -3  10  10 11921.3 1370.73   8
  -3  10  10 10384.5 1272.55   1
   3 -10 -10 10900.1 1339.73   4
   3 -10  -9 726.038 438.593   4
  -3  10   9 589.491 506.648   8
  -3  10   9 501.977 397.371   1
   3 -10  -8 121.460 341.545   4
  -3  10   8-232.717 403.053   8
  -3  10   8 508.260 429.775   1
   3 -10  -7 990.577 428.897   4
  -3  10   7 495.562 315.006   8
  -3  10   7 1213.58 471.583   1
   3 -10  -6 67.3996 312.980   4
  -3  10   6 408.775 419.989   8
  -3  10   6-426.230 409.073   1
   3 -10  -5 655.067 419.222   4
  -3  10   5 559.724 405.295   1
  -3  10   5-114.033 326.593   8
  -3  10   4 3397.21 724.587   1
  -3  10   4 3462.98 683.042   8
   3 -10  -4 4407.05 895.753   4
  -3  10   3 3242.28 745.648   1
   3 -10  -3 1005.50 491.130   4
  -3  10   2 741.412 461.952   1
   3 -10  -2-12.5651 323.390   4
  -3  10   1 569.338 393.591   1
   3 -10  -1 445.867 405.941   4
  -3  10   0 6583.97 1056.43   1
   3 -10   0 6185.90 1014.29   4
   3 -10   0 5189.80 810.631  12
   3 -10   1-81.3273 372.249   4
  -3  10  -1 84.2021 424.333   1
   3 -10   1 177.292 305.781  12
  -3  10  -2 13296.3 1545.47   1
   3 -10   2 13882.3 1518.18   4
   3 -10   2 13195.3 1369.72  12
   3 -10   3 4193.84 812.375   4
  -3  10  -3 5757.00 1011.93   1
   3 -10   3 4353.23 830.092  12
   3 -10   4 577.346 415.750   4
   3 -10   4 460.852 462.216  12
  -3  10  -5 17393.3 1722.22   7
   3 -10   5 13868.2 1528.57  12
   3  -9 -17 12620.3 1401.21   4
  -3   9  17 10546.5 1386.36   1
  -3   9  16 3824.74 802.043   1
   3  -9 -16 3900.39 787.924   4
  -3   9  15 105.979 338.365   1
   3  -9 -15-38.8793 257.168   4
  -3   9  15 637.205 490.198   8
  -3   9  14 53.7238 408.049   1
   3  -9 -14-58.6294 352.639   4
  -3   9  14 275.094 403.085   8
  -3   9  13 412.960 367.372   1
   3  -9 -13-367.814 429.190   4
  -3   9  13 203.938 429.264   8
   3  -9 -12 354.102 355.664   4
  -3   9  12 1470.34 658.139   8
  -3   9  12 620.614 396.641   1
   3  -9 -11 698.099 493.393   4
  -3   9  11 410.816 391.924   8
  -3   9  11 323.626 396.184   1
  -3   9  10 31081.9 2163.79   8
  -3   9  10 27814.1 2083.57   1
   3  -9 -10 30748.6 2211.16   4
   3  -9  -9 18377.4 1671.98   4
  -3   9   9 20696.2 1703.48   8
  -3   9   9 17924.9 1608.42   1
   3  -9  -8 1095.64 500.024   4
  -3   9   8 1426.82 621.677   8
  -3   9   8 1180.01 432.461   1
   3  -9  -7 1044.93 511.715   4
  -3   9   7 137.269 303.376   8
  -3   9   7 150.519 277.754   1
   3  -9  -6 2287.52 680.082   4
  -3   9   6 2543.48 649.914   8
  -3   9   6 2649.37 670.391   1
   3  -9  -5 5191.58 890.952   4
  -3   9   5 5145.19 842.471   8
  -3   9   5 6202.12 980.644   1
  -3   9   4-69.0298 408.687   8
   3  -9  -4 538.357 457.555   4
  -3   9   4 150.647 307.544   1
   3  -9  -3 455.166 397.699   4
  -3   9   3-87.9605 377.484   1
   3  -9  -2 19505.6 1697.81   4
  -3   9   2 19857.3 1692.31   1
   3  -9  -2 18592.0 1384.62  12
  -3   9   1 5035.37 856.936   1
   3  -9  -1 4438.33 807.538   4
   3  -9  -1 5783.53 792.634  12
  -3   9   0 525.137 459.616   1
   3  -9   0 198.458 297.451   4
   3  -9   0 931.521 401.263  12
  -3   9  -1 6512.60 1033.67   1
   3  -9   1 6082.07 985.847   4
   3  -9   1 7292.00 964.217  12
   3  -9   2 19460.4 1753.00   4
  -3   9  -2 20869.5 1810.93   1
   3  -9   2 19610.4 1617.10  12
  -3   9  -3 11406.4 1334.04   1
   3  -9   3 10086.2 1265.51   4
   3  -9   3 9934.91 1174.27  12
   3  -9   4 455.665 353.511   4
  -3   9  -4 11.0912 373.996   1
   3  -9   4 684.842 392.765  12
   3  -9   5 12880.7 1409.95   4
   3  -9   5 11813.3 1325.03  12
  -3   9  -5 11009.6 1410.94   1
   3  -9   6 3935.93 815.314   4
  -3   9  -6 3108.58 730.203   7
  -3   9  -6 2908.30 732.592   1
   3  -9   6 2514.68 687.144  12
   3  -9   7 10752.9 1301.25   4
   3  -9   7 10137.0 1309.85  12
  -3   9  -7 10308.6 1343.91   7
   3  -9   8 7037.50 1129.80  12
  -3   9  -8 6018.32 1044.15   7
   3  -8 -18 1060.01 588.578   4
  -3   8  18 792.617 534.301   1
   3  -8 -17 14655.9 1441.61   4
  -3   8  17 17655.7 1757.81   8
  -3   8  17 14511.5 1514.91   1
   3  -8 -16 2587.35 640.503   4
  -3   8  16 1801.87 583.057   8
  -3   8  16 1929.93 605.075   1
   3  -8 -15-19.3812 257.115   4
  -3   8  15-214.856 414.089   1
   3  -8 -14 1630.01 501.499   4
  -3   8  14 1496.89 464.843   1
  -3   8  13 4239.82 803.898   1
   3  -8 -13 4637.21 812.822   4
  -3   8  13 4562.50 825.525   8
  -3   8  12 5728.05 918.031   1
   3  -8 -12 5568.59 895.889   4
  -3   8  12 7034.78 1014.48   8
  -3   8  11-526.501 368.758   1
   3  -8 -11-110.665 318.126   4
   3  -8 -10-199.141 274.232   4
  -3   8  10 261.390 338.611   8
  -3   8  10 203.577 308.434   1
   3  -8  -9 17984.1 1564.83   4
  -3   8   9 17234.3 1480.64   8
  -3   8   9 17958.2 1564.02   1
   3  -8  -8 10317.1 1184.54   4
  -3   8   8 9930.88 1128.38   8
  -3   8   8 9536.68 1108.78   1
  -3   8   7 145.804 368.297   8
   3  -8  -7 575.823 345.215   4
  -3   8   7 588.141 422.336   1
  -3   8   6 860.092 468.526   8
   3  -8  -6 1582.98 543.729   4
  -3   8   6 646.709 365.164   1
  -3   8   5 8086.85 964.636   8
   3  -8  -5 6762.51 937.322   4
  -3   8   5 6250.76 925.930   1
  -3   8   4-247.039 397.736   8
   3  -8  -4-40.3292 288.098   4
  -3   8   4-10.3487 395.108   1
   3  -8  -4 204.940 200.679  12
   3  -8  -3 1151.38 488.278   4
  -3   8   3 431.233 360.253   1
   3  -8  -3 964.583 361.899  12
   3  -8  -2 41202.3 2424.92   4
  -3   8   2 40476.8 2407.87   1
   3  -8  -2 41046.5 2055.53  12
   3  -8  -1 18239.5 1588.83   4
  -3   8   1 18277.8 1560.42   1
   3  -8  -1 18572.7 1357.29  12
  -3   8   0 1087.55 496.081   1
   3  -8   0 894.048 381.177   4
   3  -8   0 1829.07 472.464  12
   3  -8   1 9334.30 1098.22   4
  -3   8  -1 9728.46 1140.81   1
   3  -8   1 9312.42 998.840  12
  -3   8  -2 2357.88 606.284   1
   3  -8   2 2349.73 580.652   4
   3  -8   2 2021.49 483.719  12
  -3   8  -3 453.480 403.075   1
   3  -8   3 619.128 377.318   4
   3  -8   3 548.216 306.699  12
  -3   8  -4 29765.0 2098.45   1
   3  -8   4 25985.8 1933.55   4
   3  -8   4 25908.7 1859.62  12
   3  -8   5 5530.30 889.548   4
   3  -8   5 6715.92 958.723  12
   3  -8   6 362.652 335.971  12
   3  -8   6 805.689 420.019   4
  -3   8  -6 1088.61 518.207   1
  -3   8  -7 13777.9 1485.12   1
   3  -8   7 13014.5 1334.65   4
  -3   8  -7 14112.6 1464.05   7
   3  -8   7 12433.3 1379.44  12
   3  -8   8 15443.7 1489.00   4
  -3   8  -8 14347.2 1534.53   7
   3  -8   8 14164.0 1493.30  12
  -3   8  -9 4678.59 921.173   7
   3  -8   9 5043.75 943.656  12
  -3   8 -10 6959.91 1098.03   7
   3  -8  10 7517.95 1134.95  12
  -3   7  19-136.267 335.402   1
  -3   7  18 1230.13 456.475   1
   3  -7 -18 1618.31 458.379   4
  -3   7  17 1755.08 628.204   1
   3  -7 -17 1680.06 503.076   4
  -3   7  17 1130.61 526.384   8
  -3   7  16 600.753 357.154   6
   3  -7 -16 238.075 255.985   4
  -3   7  16-267.885 381.600   1
  -3   7  15 1102.12 391.579   6
   3  -7 -15 502.774 371.650   4
  -3   7  15 950.128 528.313   8
  -3   7  15 37.4411 296.806   1
   3  -7 -14 21306.1 1660.49   4
  -3   7  14 21528.5 1760.88   8
  -3   7  14 18713.9 1644.62   1
  -3   7  14 17667.7 1340.72   6
  -3   7  13 3537.34 761.283   8
   3  -7 -13 3729.56 725.857   4
  -3   7  13 2378.28 624.261   1
  -3   7  12 1408.34 531.155   8
   3  -7 -12 581.723 268.847   4
  -3   7  12 591.577 293.617   1
  -3   7  11 776.222 403.594   8
   3  -7 -11 928.922 432.684   4
  -3   7  11 243.137 316.250   1
  -3   7  10 986.456 436.295   1
  -3   7  10 1007.73 472.864   8
   3  -7 -10 807.579 368.180   4
  -3   7   9 6093.95 884.771   1
   3  -7  -9 7674.67 967.842   4
  -3   7   9 6323.72 863.718   8
  -3   7   8 2893.74 632.550   8
   3  -7  -8 2907.09 647.956   4
  -3   7   8 1716.32 501.930   1
  -3   7   7 4932.27 777.281   8
   3  -7  -7 3788.32 672.924   4
  -3   7   7 3247.85 674.912   1
  -3   7   6 5063.11 748.400   8
   3  -7  -6 4128.06 719.563   4
  -3   7   6 4701.36 768.256   1
   3  -7  -5 13449.2 1280.95   4
   3  -7  -5 14292.3 921.603  12
  -3   7   5 12895.9 1140.84   8
  -3   7   5 12574.3 1266.23   1
   3  -7  -4 18186.8 1508.14   4
   3  -7  -4 19976.0 1106.62   9
  -3   7   4 20275.5 1415.48   8
  -3   7   4 17024.6 1468.39   1
   3  -7  -4 16115.4 1068.48  12
   3  -7  -3 105482. 4156.55   4
   3  -7  -3 114932. 3412.88   9
  -3   7   3 104539. 3837.01   8
  -3   7   3 102069. 4080.76   1
   3  -7  -3 102106. 3546.33  12
   3  -7  -2 4101.62 455.427   9
   3  -7  -2 5084.38 817.542   4
  -3   7   2 3606.30 723.517   1
   3  -7  -2 3899.37 582.522  12
   3  -7  -1 739.641 190.283   9
   3  -7  -1 2184.43 535.604   4
  -3   7   1 1627.95 474.285   1
   3  -7  -1 2251.67 442.722  12
   3  -7   0 7545.70 627.551   9
  -3   7   0 6639.43 899.378   1
   3  -7   0 6040.20 835.086   4
   3  -7   0 7355.26 814.197  12
   3  -7   1 33728.5 2070.40   4
  -3   7  -1 31589.0 2062.44   1
   3  -7   1 33801.2 1492.13   9
   3  -7   1 33311.5 1881.33  12
   3  -7   2 22759.3 1677.71   4
   3  -7   2 23432.5 1211.23   9
  -3   7  -2 23207.4 1713.44   1
   3  -7   2 22937.3 1566.38  12
  -3   7  -3 1546.25 551.187   1
   3  -7   3 2359.09 554.437   4
   3  -7   3 1883.28 501.035  12
  -3   7  -4 42025.8 2488.87   1
   3  -7   4 40685.9 2319.06   4
   3  -7   5 1375.77 473.666   4
  -3   7  -5 1875.36 584.067   1
  -3   7  -6 11210.2 1259.98   1
   3  -7   6 12559.3 1246.38   4
   3  -7   7 1069.53 406.778   4
   3  -7   7 1271.30 458.371  12
  -3   7  -7 984.293 449.740   1
   3  -7   8 2754.32 594.926   4
  -3   7  -8 3133.60 725.051   1
  -3   7  -8 2847.85 697.387   7
   3  -7   8 1560.40 489.846  12
   3  -7   9 105.136 279.102   4
  -3   7  -9-319.848 338.320   7
   3  -7   9-50.6101 333.872  12
  -3   7 -10 31898.2 2279.57   7
   3  -7  10 29110.5 1989.32   6
   3  -7  10 28496.5 2160.64  12
  -3   7 -11 17110.6 1683.45   7
   3  -7  11 15635.3 1453.26   6
   3  -7  11 16368.5 1683.71  12
   3  -7  12 356.937 392.288  12
  -3   7 -12-342.642 362.993   7
   3  -7  12 380.089 371.465   6
   3  -7  13 721.523 285.268   6
   3  -7  14 169.778 245.553   6
  -3   6  22-118.111 275.667   6
  -3   6  21 561.092 420.809   6
   3  -6 -21 187.731 337.798  11
   3  -6 -20 4212.05 816.642  11
  -3   6  20 3782.86 835.644   1
  -3   6  20 3497.89 747.783   6
  -3   6  19 2437.44 571.774   6
  -3   6  19 1981.76 615.979   1
   3  -6 -19 2116.86 615.913  11
   3  -6 -18 5916.56 857.384   4
  -3   6  18 5700.98 943.062   1
  -3   6  18 5060.02 817.914   6
   3  -6 -18 6870.89 979.627  11
   3  -6 -17-230.899 240.670   4
  -3   6  17 138.076 344.188   1
  -3   6  17-135.126 288.614   6
   3  -6 -17 34.6661 234.799  11
  -3   6  16-39.2923 273.771   6
   3  -6 -16-169.168 213.394  10
  -3   6  16 552.650 397.460   8
   3  -6 -16-208.090 322.868   4
  -3   6  16 653.548 471.838   1
   3  -6 -16-89.3100 271.505  11
   3  -6 -15 192.666 275.251  10
   3  -6 -15-22.9756 215.605  11
  -3   6  15 329.367 431.843   8
   3  -6 -15 849.898 426.567   4
  -3   6  15-174.198 308.519   1
  -3   6  15 109.938 210.129   6
   3  -6 -14 19756.9 1389.68  10
   3  -6 -14 18498.4 1497.40   4
  -3   6  14 20627.6 1696.45   8
  -3   6  14 17169.3 1544.40   1
  -3   6  14 16100.7 1340.06   6
   3  -6 -14 17835.2 1395.77  11
  -3   6  13 1457.12 519.850   1
  -3   6  13 1513.65 520.271   8
  -3   6  13 618.171 302.539   6
   3  -6 -13 1225.29 411.149   4
   3  -6 -13 871.562 387.315  11
   3  -6 -12 7946.57 971.001   4
  -3   6  12 7734.01 971.083   8
  -3   6  12 9000.28 1039.71   1
  -3   6  12 6300.83 776.551   6
  -3   6  11 1797.01 521.804   8
   3  -6 -11 896.838 427.159   4
  -3   6  11 677.492 408.969   1
   3  -6 -10 11114.1 1118.13   4
  -3   6  10 12119.1 1169.84   8
  -3   6  10 8463.55 988.812   1
  -3   6   9 124.662 278.943   8
   3  -6  -9 93.3184 272.529   4
  -3   6   9-45.9247 408.605   1
  -3   6   8 4124.84 685.930   1
  -3   6   8 4912.90 752.097   8
   3  -6  -8 5390.74 787.241   4
   3  -6  -7 20310.2 1517.00   4
   3  -6  -7 20133.3 888.685  12
  -3   6   7 21344.5 1444.57   8
  -3   6   7 18240.5 1455.53   1
   3  -6  -6 10629.9 1100.30   4
  -3   6   6 11004.6 1024.94   8
  -3   6   6 9377.30 1030.50   1
   3  -6  -6 11251.5 691.839  12
   3  -6  -5 91077.2 3566.24   4
  -3   6   5 88221.8 3308.80   8
  -3   6   5 82234.8 3434.05   1
   3  -6  -5 87000.4 2783.92  12
  -3   6   4 4342.44 652.811   8
   3  -6  -4 3928.91 671.140   4
  -3   6   4 2624.50 616.567   1
   3  -6  -4 3436.00 438.281  12
   3  -6  -3 77314.0 3259.87   4
  -3   6   3 81157.6 3038.46   8
  -3   6   3 79596.4 3278.55   1
   3  -6  -2 3964.33 419.692   9
  -3   6   2 3829.21 584.558   8
   3  -6  -2 4403.76 740.190   4
  -3   6   2 4030.83 712.163   1
   3  -6  -1 14956.0 1259.88   4
   3  -6  -1 13605.5 769.674   9
  -3   6   1 12726.8 1225.92   1
   3  -6   0 11710.7 1109.28   4
   3  -6   0 10885.7 681.757   9
  -3   6   0 10123.2 1083.03   1
   3  -6   1 14495.3 1222.94   4
   3  -6   1 14089.6 798.817   9
  -3   6  -1 13433.9 1208.21   1
  -3   6  -2 1927.45 467.019   1
   3  -6   2 2533.34 333.539   9
   3  -6   2 2822.93 568.912   4
  -3   6  -3 1563.70 527.616   1
   3  -6   3 1936.65 309.331   9
   3  -6   3 1262.15 425.097   4
  -3   6  -4 3617.27 664.400   1
   3  -6   4 3049.11 408.320   9
   3  -6   4 2671.36 545.967   4
   3  -6   5 246.683 184.618   9
   3  -6   5-300.294 340.670   4
  -3   6  -5 160.908 380.197   1
  -3   6  -6 53148.0 2755.38   1
   3  -6   6 53974.5 2112.48   9
   3  -6   6 50945.6 2526.43   4
  -3   6  -7 18104.5 1542.62   1
   3  -6   7 17905.9 1396.75   4
   3  -6   7 19913.9 1186.49   9
   3  -6   8 2652.26 451.978   9
   3  -6   8 2564.52 535.683   4
  -3   6  -8 3219.44 686.852   7
  -3   6  -8 3147.57 700.534   1
   3  -6   9 4269.83 694.518   4
  -3   6  -9 3713.77 759.189   7
   3  -6  10 5914.84 830.573   4
  -3   6 -10 6091.19 952.069   7
  -3   6 -11 1561.99 547.599   7
   3  -6  11 1877.31 558.707   6
  -3   6 -12 1793.28 543.614   7
   3  -6  12 1556.89 481.267   6
  -3   6 -13 2226.25 625.905   7
   3  -6  13 976.924 418.683   6
  -3   6 -14 174.455 315.901   7
   3  -6  14-261.158 255.519   6
   3  -6  15 93.2243 245.182   6
  -3   5  22 1168.85 526.245   6
  -3   5  21 96.1097 334.065   6
   3  -5 -21 179.350 352.720  11
  -3   5  20 1878.98 636.686   1
  -3   5  20 1174.74 493.070   6
   3  -5 -20 1895.01 579.255  11
  -3   5  19 382.643 400.650   1
  -3   5  19 127.620 259.562   6
   3  -5 -19-127.493 289.325  11
   3  -5 -18 11870.6 1172.93   4
  -3   5  18 10938.9 1234.52   6
   3  -5 -18 12239.2 1180.97  10
  -3   5  18 9632.87 1228.49   1
   3  -5 -18 11292.7 1259.74  11
   3  -5 -17 274.938 231.362  10
   3  -5 -17 396.660 358.150   4
  -3   5  17 238.982 317.651   1
  -3   5  17-175.588 286.415   6
   3  -5 -17 173.643 231.042  11
   3  -5 -16 231.700 220.864  10
   3  -5 -16 400.265 360.078   4
  -3   5  16 534.857 403.128   1
  -3   5  16 339.441 228.887   6
   3  -5 -16 336.356 290.984  11
   3  -5 -15 12943.1 1088.83  10
  -3   5  15 10450.3 1088.21   6
  -3   5  15 9501.87 1162.27   1
   3  -5 -15 12082.9 1165.08   4
   3  -5 -15 12837.3 1199.22  11
   3  -5 -14 266.324 228.559  10
   3  -5 -14 18.7724 240.545   4
  -3   5  14-141.648 251.098   6
   3  -5 -14 398.865 244.282  11
  -3   5  14 177.598 310.380   1
   3  -5 -13 728.262 269.305  10
  -3   5  13 530.092 439.038   8
   3  -5 -13-120.037 249.081   4
  -3   5  13 271.320 334.427   1
  -3   5  13 253.194 236.977   6
   3  -5 -13-55.4314 237.316  11
   3  -5 -12 9130.93 829.322  10
   3  -5 -12 8836.53 992.802   4
  -3   5  12 11153.3 1147.60   8
  -3   5  12 8756.49 1020.88   1
  -3   5  12 8772.11 922.847   6
   3  -5 -12 9415.26 914.303  11
   3  -5 -11 3366.77 486.570  10
  -3   5  11 3112.33 609.788   1
  -3   5  11 3128.54 634.018   8
  -3   5  11 2635.41 493.212   6
   3  -5 -11 2568.80 559.440   4
   3  -5 -11 3149.83 515.440  11
  -3   5  10 18.7909 270.460   1
  -3   5  10-57.2815 299.882   8
   3  -5 -10 463.865 335.945   4
  -3   5  10 90.6153 238.086   6
   3  -5 -10-65.0600 213.641  11
  -3   5   9 59.9063 324.795   8
   3  -5  -9 125.382 235.342   4
  -3   5   9 197.129 267.146   1
   3  -5  -9 189.559 204.113  11
   3  -5  -8 32.4936 155.177  11
  -3   5   8 645.548 359.752   8
   3  -5  -8-23.6046 266.553   4
  -3   5   8-181.260 321.415   1
   3  -5  -8 2.14175 42.8046  12
  -3   5   7 4417.01 643.997   8
   3  -5  -7 3695.42 637.302   4
  -3   5   7 3405.87 595.269   1
   3  -5  -7 3674.31 299.928  12
  -3   5   6 10084.0 711.008   9
   3  -5  -6 11148.5 1053.21   4
  -3   5   6 12397.6 998.589   8
  -3   5   6 9344.28 997.746   1
  -3   5   5 1635.29 416.738   1
  -3   5   5 2045.69 304.368   9
  -3   5   5 2441.95 481.984   8
   3  -5  -5 1358.61 435.584   4
  -3   5   4 1159.73 210.636   9
  -3   5   4 1641.06 374.738   8
   3  -5  -4 1505.43 427.829   4
  -3   5   4 799.237 371.175   1
  -3   5   4 1051.83 194.853   3
  -3   5   3 35875.1 1344.18   9
   3  -5  -3 39403.9 2013.18   4
  -3   5   3 37581.2 1746.70   8
  -3   5   3 33259.7 1900.62   1
  -3   5   3 38451.0 1500.07   3
  -3   5   2 1541.48 354.508   8
   3  -5  -2 1684.25 416.943   4
  -3   5   2 1225.13 372.306   1
   3  -5  -1 39864.4 2029.28   4
   3  -5  -1 40180.0 1350.74   9
  -3   5   1 34718.6 1938.09   1
   3  -5   0 14718.4 1168.18   4
   3  -5   0 14372.5 682.447   9
  -3   5   0 12866.6 1110.70   1
   3  -5   0 13813.2 958.253   3
   3  -5   1 2888.81 290.139   9
  -3   5  -1 2222.58 542.378   1
   3  -5   1 2358.35 496.601   4
   3  -5   1 2770.45 463.479   3
   3  -5   2 3255.22 320.861   9
  -3   5  -2 2244.38 513.025   1
   3  -5   2 3341.83 577.928   4
   3  -5   2 3245.64 528.345   3
   3  -5   3 7601.74 834.598   4
   3  -5   3 7962.17 547.655   9
  -3   5  -3 7853.00 916.076   1
   3  -5   3 7368.36 797.269   3
   3  -5   4 6369.31 513.500   9
   3  -5   4 7247.97 812.373   4
   3  -5   4 6427.01 785.250   3
  -3   5  -4 5958.13 835.332   1
  -3   5  -5 4948.43 792.690   1
   3  -5   5 5242.69 500.010   9
   3  -5   5 4948.87 673.894   4
   3  -5   5 4945.64 703.705   3
  -3   5  -6 12786.3 1197.68   1
   3  -5   6 13791.9 869.164   9
   3  -5   6 12592.7 1088.87   4
   3  -5   6 12451.8 1116.96   3
   3  -5   7 2634.82 499.187   4
   3  -5   7 2255.63 557.697   3
  -3   5  -7 2806.03 632.902   1
   3  -5   8 1235.94 376.446   4
  -3   5  -8 322.007 353.874   1
   3  -5   9 12325.6 1069.63   4
  -3   5  -9 11671.2 1229.85   7
  -3   5  -9 11986.6 1255.07   1
   3  -5  10 2661.54 526.038   4
  -3   5 -10 2751.24 597.424   7
   3  -5  11 1702.78 432.141   4
  -3   5 -11 648.002 346.688   7
  -3   5 -12 1649.78 533.132   7
  -3   5 -13 960.715 470.144   7
   3  -5  13 819.998 332.578   6
  -3   5 -14 49.9529 303.516   7
   3  -5  14-624.943 366.100   6
  -3   5 -15 254.423 285.533   7
   3  -5  15 453.065 432.157   6
   3  -5  16 1410.18 522.666   6
   3  -4 -21 520.376 376.681  11
  -3   4  21-166.975 304.896   6
   3  -4 -20 1780.91 567.308  11
   3  -4 -20 1731.42 535.539   7
  -3   4  20 962.390 431.233   6
   3  -4 -19 686.649 396.407  11
   3  -4 -19-39.7432 286.124  10
   3  -4 -19 64.9125 319.530   7
  -3   4  19-191.025 347.979   6
   3  -4 -18 5329.10 873.183  11
   3  -4 -18 6457.25 837.047  10
   3  -4 -18 7039.15 900.719   4
   3  -4 -18 6803.92 993.243   7
  -3   4  18 6515.19 968.004   6
  -3   4  18 5614.70 941.187   1
   3  -4 -17 1100.01 349.959  10
   3  -4 -17 972.453 479.964   7
   3  -4 -17 1164.83 436.060  11
   3  -4 -17 1319.06 425.075   4
  -3   4  17 1565.42 552.518   1
  -3   4  17 443.773 349.053   6
   3  -4 -16 349.830 295.836  11
   3  -4 -16-298.023 286.776  10
  -3   4  16 25.8515 317.763   1
   3  -4 -16 123.963 270.014   4
  -3   4  16 41.0316 277.142   6
   3  -4 -15 6257.99 754.366  10
   3  -4 -15 6654.05 830.655   4
   3  -4 -15 5953.57 828.399  11
  -3   4  15 6686.81 955.407   1
  -3   4  15 6640.80 851.932   6
   3  -4 -14-26.6697 209.072  11
   3  -4 -14-119.249 150.152  10
  -3   4  14 410.357 356.365   1
   3  -4 -14-175.391 286.411   4
  -3   4  14-28.8044 219.523   6
   3  -4 -13 1319.34 406.900  11
   3  -4 -13 1490.33 342.275  10
   3  -4 -13 1194.19 396.540   4
  -3   4  13 905.375 413.157   1
  -3   4  13 585.677 338.151   6
   3  -4 -12 4694.70 645.274  11
   3  -4 -12 3758.65 524.065  10
   3  -4 -12 4961.25 722.715   4
  -3   4  12 5010.85 781.057   1
  -3   4  12 4187.41 642.965   6
   3  -4 -11 1479.54 385.284  11
  -3   4  11 1310.72 452.231   1
   3  -4 -11 2151.36 376.594  10
  -3   4  11 1832.71 535.181   8
   3  -4 -11 1623.63 453.170   4
  -3   4  11 1220.80 381.251   6
   3  -4 -10 9251.98 738.664  10
   3  -4 -10 9287.51 953.793   4
  -3   4  10 10091.8 1001.92   8
  -3   4  10 7342.70 837.471   6
  -3   4  10 8027.80 946.115   1
   3  -4 -10 8396.94 782.318  11
   3  -4  -9 1968.57 372.859  11
   3  -4  -9 1480.83 289.532  10
  -3   4   9 1732.98 392.486   6
  -3   4   9 2650.46 559.760   8
   3  -4  -9 1485.27 436.737   4
  -3   4   9 1018.37 376.490   1
   3  -4  -8 2933.27 417.375  11
  -3   4   8 1801.81 418.205   6
  -3   4   8 2879.88 536.242   1
  -3   4   8 3965.53 636.005   8
   3  -4  -8 2798.75 548.451   4
  -3   4   7 4030.52 594.717   8
   3  -4  -7 3513.20 586.834   4
   3  -4  -7 2699.85 243.011  12
  -3   4   7 3285.94 564.264   1
   3  -4  -7 3622.81 442.276  11
  -3   4   6 24324.9 1102.75   9
   3  -4  -6 21777.9 1429.79   4
  -3   4   6 24750.6 1383.31   8
   3  -4  -6 20178.8 867.204  12
  -3   4   6 21211.2 1398.92   1
   3  -4  -6 20904.1 1056.83  11
  -3   4   5 3164.59 354.137  10
  -3   4   5 3600.75 365.294   9
  -3   4   5 3055.90 469.184   8
   3  -4  -5 3351.79 537.123   4
  -3   4   5 3239.69 555.177   1
   3  -4  -5 3600.72 305.074   3
   3  -4  -5 3041.58 348.869  11
  -3   4   4 2090.76 252.128   9
  -3   4   4 1210.96 387.184   1
  -3   4   4 1961.33 385.808   8
   3  -4  -4 2419.43 495.517   4
   3  -4  -4 2269.51 273.226   3
  -3   4   4 1757.77 255.191  10
  -3   4   3 41654.0 1360.26   9
   3  -4  -3 40117.8 1976.32   4
  -3   4   3 41132.7 1752.06   8
  -3   4   3 41999.4 1551.02  10
  -3   4   3 37772.9 1927.07   1
   3  -4  -3 39452.5 1495.38   3
  -3   4   3 43780.6 1554.03   3
  -3   4   2 18722.6 944.859  10
   3  -4  -2 19387.6 1287.69   4
  -3   4   2 18059.3 1051.12   8
  -3   4   2 18067.9 1277.63   1
   3  -4  -2 19647.6 990.783   3
  -3   4   2 19429.5 986.737   3
  -3   4   1 4013.10 473.433   8
   3  -4  -1 3202.13 542.630   4
   3  -4  -1 4178.11 455.401   3
  -3   4   1 3184.85 518.230   1
   3  -4   0 1482.80 154.305   9
  -3   4   0 1614.55 278.997   8
   3  -4   0 1537.41 391.299   4
  -3   4   0 1467.42 411.989   1
   3  -4   0 1665.99 353.340   3
   3  -4   1 2528.40 205.319   9
   3  -4   1 3064.57 512.125   4
  -3   4  -1 2218.64 494.452   1
   3  -4   1 2722.38 432.237   3
   3  -4   2 6147.48 361.659   9
   3  -4   2 6755.07 727.743   4
  -3   4  -2 6780.06 770.615   1
   3  -4   2 6574.48 666.382   3
   3  -4   3 6784.15 419.619   9
   3  -4   3 5457.11 671.315   4
  -3   4  -3 6195.87 787.754   1
   3  -4   3 6332.85 689.616   3
   3  -4   4 11663.9 626.281   9
   3  -4   4 11638.9 950.794   4
  -3   4  -4 10740.3 992.679   1
   3  -4   4 10724.4 940.482   3
  -3   4  -5 637.237 311.790   1
   3  -4   5 929.955 329.587   4
   3  -4   5 1339.79 389.747   3
  -3   4  -6 5117.05 345.776  11
   3  -4   6 6035.20 688.206   4
   3  -4   6 6214.43 752.113   3
  -3   4  -6 4936.48 727.908   1
   3  -4   7 487.360 269.388   4
   3  -4   7 727.896 349.777   3
  -3   4  -7 370.935 316.969   1
  -3   4  -7 242.851 106.530  11
   3  -4   8 4839.72 621.104   4
   3  -4   8 4722.50 759.390   3
  -3   4  -8 4637.31 748.436   1
  -3   4  -8 5291.85 448.213  11
  -3   4  -9 5435.04 789.174   1
   3  -4   9 6198.33 691.000   4
  -3   4  -9 5500.52 835.399   7
   3  -4   9 4853.14 765.193   3
  -3   4  -9 5433.88 505.717  11
  -3   4 -10 24348.6 1733.59   7
   3  -4  10 22781.3 1681.36   3
   3  -4  10 22698.8 1390.32   4
   3  -4  11 293.710 275.460   4
  -3   4 -11 402.388 325.974   7
   3  -4  11-330.442 348.707   3
  -3   4 -12 46.5259 276.432   7
   3  -4  12 222.541 321.261   3
   3  -4  13 870.544 482.792   3
  -3   4 -13 527.395 335.189   7
   3  -4  14 408.991 349.044   6
  -3   4 -14 540.145 412.115   7
  -3   4 -15 2102.69 665.319   7
   3  -4  15 3079.83 674.225   6
  -3   4 -16 1099.01 535.983   7
   3  -4  16 458.007 376.982   6
  -3   4 -17 961.866 480.344   7
   3  -4  17 1102.88 431.993   6
   3  -3 -21-71.1861 334.064  11
   3  -3 -21-278.414 471.225   7
  -3   3  21 261.750 372.913   6
   3  -3 -20 1409.56 590.872  11
   3  -3 -20 626.351 465.238   7
  -3   3  20 895.614 465.970   6
   3  -3 -19 794.223 422.992  11
   3  -3 -19 1015.97 467.973   7
  -3   3  19 423.877 342.293   6
   3  -3 -18 575.528 368.670  11
   3  -3 -18 574.104 319.327  10
   3  -3 -18 536.436 373.444   4
   3  -3 -18 722.765 511.045   7
  -3   3  18 227.172 277.071   6
   3  -3 -17 11948.6 1138.33   4
   3  -3 -17 12231.0 1328.61   7
   3  -3 -17 11727.4 1115.01  10
  -3   3  17 12103.7 1283.70   6
   3  -3 -17 11304.3 1224.25  11
   3  -3 -16 42332.2 2124.79  10
   3  -3 -16 38376.9 2133.20   4
   3  -3 -16 40333.3 2441.60   7
  -3   3  16 37634.2 2280.33   6
   3  -3 -16 40776.7 2339.78  11
   3  -3 -15 4531.35 707.135  11
   3  -3 -15 4577.45 629.171  10
   3  -3 -15 5779.26 745.706   4
   3  -3 -15 4278.23 746.425   7
  -3   3  15 5088.67 783.406   6
   3  -3 -14 3089.17 516.433  10
   3  -3 -14 3090.92 570.900   4
   3  -3 -14 2675.61 616.053   7
   3  -3 -14 2566.23 563.584  11
  -3   3  14 2978.00 607.902   6
   3  -3 -13 17052.8 1135.68  10
   3  -3 -13 17473.9 1299.02   4
   3  -3 -13 18532.1 1467.69   7
  -3   3  13 16274.6 1318.33   6
   3  -3 -13 16421.5 1287.73  11
   3  -3 -12-108.262 203.939  10
   3  -3 -12 228.558 266.236   4
  -3   3  12 411.126 338.923   1
   3  -3 -12-112.624 256.261  11
  -3   3  12 265.224 210.625   6
   3  -3 -11 2774.87 512.754  11
   3  -3 -11 2598.40 392.276  10
   3  -3 -11 2308.98 493.640   4
  -3   3  11 2525.77 545.816   1
  -3   3  11 1794.26 419.456   6
   3  -3 -10 17357.5 987.147  10
   3  -3 -10 16732.4 1239.65   4
  -3   3  10 15059.1 1171.19   6
  -3   3  10 14673.4 1224.29   1
   3  -3 -10 16998.7 1154.17  11
   3  -3  -9 19646.6 1014.24  10
   3  -3  -9 20264.5 1345.15   4
  -3   3   9 18237.2 1257.81   6
  -3   3   9 19431.1 1358.66   1
   3  -3  -9 19629.1 1202.35  11
   3  -3  -8 557.049 218.550  11
   3  -3  -8 797.135 215.486  10
  -3   3   8 1044.43 385.937   8
  -3   3   8 641.112 307.568   6
   3  -3  -8 663.961 334.719   4
   3  -3  -8 585.950 90.2643   3
   3  -3  -8 505.376 101.868  12
  -3   3   8 252.451 274.544   1
  -3   3   7 11180.6 748.864   9
   3  -3  -7 9993.38 922.997   4
  -3   3   7 12720.6 967.426   8
   3  -3  -7 10796.9 645.977  10
   3  -3  -7 9774.79 444.801   3
  -3   3   7 9397.54 879.086   6
  -3   3   7 9751.36 902.702   1
   3  -3  -7 10137.1 507.694  12
   3  -3  -7 10745.4 764.016  11
  -3   3   6 11979.5 725.080   9
   3  -3  -6 11061.2 951.649   4
  -3   3   6 12796.1 938.706   8
   3  -3  -6 11660.9 537.136   3
  -3   3   6 11065.4 964.311   1
   3  -3  -6 11078.9 584.876  12
   3  -3  -6 11475.9 750.288  11
   3  -3  -5 2036.07 284.383  11
  -3   3   5 1993.98 262.336   9
  -3   3   5 2199.52 398.264   8
   3  -3  -5 2260.35 433.918   4
   3  -3  -5 2019.79 235.421   3
   3  -3  -5 2381.62 275.607  12
  -3   3   5 1702.92 389.027   1
  -3   3   4 31377.4 1126.61   9
   3  -3  -4 32141.2 1648.83   4
  -3   3   4 30092.0 1403.62   8
   3  -3  -4 30755.6 1142.09   3
   3  -3  -4 30041.7 1160.48  11
  -3   3   3 2910.69 281.892  10
  -3   3   3 2915.19 248.062   9
  -3   3   3 2727.40 372.619   8
  -3   3   3 3341.35 514.617   1
   3  -3  -3 3427.17 520.016   4
   3  -3  -3 3373.03 361.751   3
   3  -3  -3 2635.45 256.326  11
  -3   3   2 4114.21 335.209  10
  -3   3   2 3397.19 224.305   9
  -3   3   2 4339.65 442.521   8
   3  -3  -2 4191.78 553.913   4
   3  -3  -2 4309.76 416.576   3
  -3   3   2 3685.32 546.377   1
   3  -3  -2 3755.77 256.394  11
   3  -3  -1 1110.60 245.547   3
  -3   3   1 1235.53 248.101   8
   3  -3  -1 489.207 282.712   4
  -3   3   1 991.327 325.970   1
  -3   3   1 1235.91 247.226   3
   3  -3   0 1986.62 325.487   3
  -3   3   0 1659.57 265.497   8
   3  -3   0 1689.50 381.652   4
  -3   3   0 1128.85 309.954   1
   3  -3   1 12753.6 942.565   4
  -3   3  -1 11891.4 673.602   8
  -3   3  -1 12502.1 963.918   1
   3  -3   1 12226.0 846.523   3
   3  -3   2 44484.2 1922.75   4
  -3   3  -2 42750.4 1985.91   1
   3  -3   2 42098.7 1826.46   3
   3  -3   3 12756.1 508.626   9
   3  -3   3 16043.1 1049.27   4
  -3   3  -3 15773.7 1104.85   1
   3  -3   3 16040.1 1037.97   3
  -3   3  -4 105.373 221.204   1
   3  -3   4 100.890 209.984   4
   3  -3   4 323.230 245.230   3
  -3   3  -5 12768.7 1038.95   1
   3  -3   5 12206.9 908.741   4
   3  -3   5 12652.9 1001.28   3
  -3   3  -6 12163.8 1044.90   1
   3  -3   6 10782.2 981.499   3
  -3   3  -7 16197.7 1221.87   1
   3  -3   7 16489.0 1063.48   4
   3  -3   7 14814.7 1180.49   3
  -3   3  -7 15873.4 764.799  11
   3  -3   8 5048.70 578.603   4
   3  -3   8 4977.86 719.304   3
  -3   3  -8 6337.51 760.017   1
  -3   3  -8 4964.74 437.485  11
  -3   3  -9 2987.01 577.559   1
   3  -3   9 2589.49 432.656   4
  -3   3  -9 3091.48 563.077   7
   3  -3   9 2928.89 617.888   3
  -3   3  -9 2426.76 342.741  11
   3  -3  10 25711.8 1350.83   4
  -3   3 -10 24813.9 1711.05   7
   3  -3  10 24420.5 1678.84   3
  -3   3 -10 24264.2 1217.77  11
  -3   3 -10 21846.8 1170.04   5
   3  -3  11 32810.1 1546.62   4
  -3   3 -11 32845.4 2005.79   7
   3  -3  11 26992.7 1847.03   3
  -3   3 -11 30636.9 1482.24  11
  -3   3 -11 30161.2 1389.28   5
   3  -3  12 655.500 237.324   4
  -3   3 -12 952.935 385.253   7
   3  -3  12 724.589 415.866   3
  -3   3 -12 1347.95 324.391  11
  -3   3 -13 1301.92 484.893   7
   3  -3  13 1424.31 455.269   3
  -3   3 -13 1120.04 315.232  11
  -3   3 -14 1050.91 475.748   7
   3  -3  14 774.936 452.309   3
  -3   3 -14 320.142 181.561  11
  -3   3 -15 1293.75 435.598   7
   3  -3  15 143.842 340.876   3
   3  -3  15 981.235 380.001   6
  -3   3 -16 1950.70 613.037   7
   3  -3  16 1708.25 628.673   3
   3  -3  16 1806.07 575.928   6
  -3   3 -17 7244.51 1077.66   7
   3  -3  17 6584.23 1040.85   6
  -3   3 -18 4238.33 874.617   7
   3  -3  18 3703.86 816.032   6
   3  -2 -21-118.857 370.826  11
  -3   2  21 66.6251 382.431   6
   3  -2 -20 6594.87 1039.88  11
   3  -2 -20 9639.13 1270.04   7
  -3   2  20 6884.68 1077.69   6
   3  -2 -19 4977.49 893.944  11
   3  -2 -19 5701.92 978.925   7
  -3   2  19 5368.41 918.850   6
   3  -2 -18 1439.98 516.084  11
   3  -2 -18 2533.52 594.550   4
   3  -2 -18 2259.71 641.507   7
  -3   2  18 1311.19 466.924   6
   3  -2 -17 4335.07 676.076   4
   3  -2 -17 5480.57 884.331   7
  -3   2  17 4473.11 814.708   6
   3  -2 -17 5860.84 907.544  11
   3  -2 -16 6989.31 842.266   4
   3  -2 -16 7517.14 1019.84   7
  -3   2  16 6160.25 932.693   6
   3  -2 -16 9272.01 1056.14  11
   3  -2 -15 629.734 405.513  11
   3  -2 -15 270.223 267.409   4
   3  -2 -15 85.8453 252.110   7
   3  -2 -14 949.235 387.767  11
   3  -2 -14 1460.29 423.467   4
   3  -2 -14 981.421 475.154   7
  -3   2  14 1170.71 422.554   6
  -3   2  13 30873.5 1144.53  12
   3  -2 -13 34269.9 1875.24   4
   3  -2 -13 36079.6 2059.20   7
  -3   2  13 31767.2 1929.61   6
   3  -2 -13 33476.7 1915.84  11
   3  -2 -12-4.67060 248.407  11
  -3   2  12-87.1763 98.3516  12
   3  -2 -12 113.570 326.197   4
   3  -2 -12 55.9232 267.382   7
  -3   2  12-317.611 290.365   6
   3  -2 -11 30939.6 1741.69   4
   3  -2 -11 31848.8 1849.37   7
  -3   2  11 30645.5 1783.31   6
   3  -2 -11 31060.4 1723.67  11
   3  -2 -10 16728.3 1224.72   4
   3  -2 -10 16942.9 1270.69   7
  -3   2  10 14052.1 1134.79   6
   3  -2 -10 17150.9 1182.11  11
   3  -2  -9 5399.73 488.179  10
   3  -2  -9 6135.79 706.502   4
  -3   2   9 5087.05 682.319   1
   3  -2  -9 5962.81 388.857  12
  -3   2   9 3713.39 588.092   6
   3  -2  -9 5404.89 624.640  11
   3  -2  -8 22686.8 1030.32  10
   3  -2  -8 24309.2 1437.77   4
  -3   2   8 22544.1 1389.39   6
  -3   2   8 20574.1 1411.72   1
   3  -2  -8 25411.2 944.233  12
   3  -2  -8 26157.9 1350.45  11
   3  -2  -7 56823.4 1827.68  10
   3  -2  -7 61222.5 2451.74   4
  -3   2   7 57168.1 2367.08   6
  -3   2   7 54265.8 2412.28   1
   3  -2  -7 59908.7 1804.11  12
   3  -2  -7 58541.5 2183.68  11
   3  -2  -6 35703.5 1218.51  10
   3  -2  -6 37841.0 1827.58   4
  -3   2   6 35232.5 1717.36   6
   3  -2  -6 35574.4 1258.70   3
  -3   2   6 35005.3 1747.22   1
   3  -2  -6 38010.9 1309.58  12
   3  -2  -6 36898.7 1535.66  11
   3  -2  -5 18546.0 1188.40   4
  -3   2   5 16513.6 1091.44   6
  -3   2   5 17522.6 1140.26   1
   3  -2  -5 16485.4 772.327   3
   3  -2  -5 17040.6 810.973  12
   3  -2  -5 18811.6 949.966  11
   3  -2  -4 25160.5 1080.84  12
   3  -2  -4 28081.9 1463.46   4
   3  -2  -4 29020.6 1283.61   8
  -3   2   4 27570.7 1266.80   8
  -3   2   4 23832.8 1380.62   1
   3  -2  -4 25215.7 1038.49   3
   3  -2  -4 25280.1 1091.26  11
  -3   2   3 56261.4 1619.52   9
   3  -2  -3 54671.3 2225.98   4
   3  -2  -3 58295.6 1949.90   8
  -3   2   3 57570.9 1950.56   8
   3  -2  -3 52976.6 1842.66  12
  -3   2   3 48157.6 2109.12   1
   3  -2  -3 53324.4 1800.72   3
   3  -2  -3 52010.9 1710.17  11
   3  -2  -2 919.329 167.765  11
  -3   2   2 422.632 80.7298  10
  -3   2   2 537.190 89.2394   9
  -3   2   2 542.714 198.151   8
   3  -2  -2 632.889 260.599   4
  -3   2   2 338.112 220.102   1
   3  -2  -2 534.180 176.779   3
   3  -2  -1 2161.46 311.326   3
  -3   2   1 1322.00 346.759   1
  -3   2   1 2192.94 278.114   8
   3  -2  -1 1863.77 379.583   4
   3  -2  -1 1848.87 180.002  11
   3  -2   0 19441.3 1132.39   4
  -3   2   0 18502.3 779.012   8
  -3   2   0 18359.0 1112.30   1
   3  -2   0 19960.0 1004.57   3
   3  -2   0 15908.5 541.715  11
   3  -2   1 34971.9 1593.86   4
  -3   2  -1 33345.4 1126.77   8
  -3   2  -1 31953.5 1563.32   1
   3  -2   1 33699.0 1467.42   3
   3  -2   2 45853.3 1868.76   4
  -3   2  -2 44261.3 1338.71   8
  -3   2  -2 42557.3 1865.41   1
   3  -2   2 44552.8 1831.99   3
   3  -2   3 24925.7 1270.18   4
  -3   2  -3 25140.7 1333.28   1
  -3   2  -3 22391.2 797.290   8
   3  -2   3 24304.4 1284.57   3
   3  -2   4 34357.9 1057.69   9
   3  -2   4 35819.4 1569.34   4
  -3   2  -4 32731.1 1617.11   1
   3  -2   4 33294.8 1634.85   3
  -3   2  -5 6162.04 693.196   1
   3  -2   5 7723.54 655.955   4
   3  -2   5 6757.12 710.383   3
  -3   2  -6 8980.70 832.297   1
   3  -2   6 11616.9 806.255   4
   3  -2   6 11676.5 964.176   3
   3  -2   7 800.327 379.995   3
   3  -2   7 497.451 249.989   4
  -3   2  -7 23.1188 244.393   1
  -3   2  -8 32814.4 1741.66   1
   3  -2   8 31775.5 1445.11   4
   3  -2   8 33764.8 1818.30   3
  -3   2  -9 18041.0 1047.66   5
   3  -2   9 17793.3 1018.68   4
  -3   2  -9 19365.1 1365.20   7
   3  -2   9 17880.2 1317.19   3
  -3   2  -9 18026.2 983.117  11
  -3   2  -9 19644.1 1332.11   1
  -3   2 -10 2121.67 355.590   5
   3  -2  10 2014.51 334.174   4
  -3   2 -10 1112.98 368.901   7
   3  -2  10 2060.74 495.545   3
  -3   2 -10 1393.21 297.013  11
   3  -2  11 42079.4 1664.58   4
  -3   2 -11 41006.5 2203.79   7
   3  -2  11 37505.2 2150.87   3
  -3   2 -11 38720.4 1745.76  11
  -3   2 -11 40358.6 1677.16   5
   3  -2  12 19928.5 1020.37   4
  -3   2 -12 17143.2 1426.74   7
   3  -2  12 16170.3 1418.48   3
  -3   2 -12 16491.8 1113.69  11
  -3   2 -12 17679.5 1012.85   5
  -3   2 -13 38637.0 2245.11   7
   3  -2  13 39192.2 2268.46   3
  -3   2 -13 38475.2 1594.33   5
  -3   2 -13 38614.4 1877.85  11
  -3   2 -14 652.284 288.016   7
   3  -2  14 1275.04 498.375   3
  -3   2 -14 776.936 329.087  11
  -3   2 -15 1643.83 373.031   7
   3  -2  15 2940.90 665.044   3
  -3   2 -15 2454.08 514.306  11
  -3   2 -16 2255.52 607.946   7
   3  -2  16 3362.72 725.468   3
   3  -2  16 2617.60 618.747   6
  -3   2 -16 2213.84 475.918  11
  -3   2 -17 9003.48 1179.02   7
   3  -2  17 7766.39 1097.66   3
   3  -2  17 8354.52 1155.81   6
  -3   2 -17 9478.06 1005.02  11
  -3   2 -18 6738.89 1035.85   7
   3  -2  18 6497.03 1019.25   3
   3  -2  18 5554.10 962.555   6
   3  -2  19 1212.71 592.810   3
  -3   2 -19 1553.50 597.646   7
   3  -2  19 642.843 325.054   6
   3  -1 -20 22926.2 2003.75   7
  -3   1  20 22154.7 1956.81   6
   3  -1 -20 25758.7 2075.29  11
   3  -1 -19 2687.65 674.926  11
   3  -1 -19 1748.04 565.149   7
  -3   1  19 2000.52 659.180   6
   3  -1 -18 774.003 498.733  11
   3  -1 -18 526.908 344.876   4
   3  -1 -18 181.284 479.462   7
  -3   1  18 1456.60 467.410   6
   3  -1 -17 13126.2 1175.98   4
   3  -1 -17 14298.7 1440.43   7
  -3   1  17 12983.1 1354.64   6
   3  -1 -17 13314.0 1370.35  11
   3  -1 -16 2844.99 680.021  11
   3  -1 -16 1827.60 457.184   4
   3  -1 -16 2253.92 598.532   7
  -3   1  16 3282.71 669.424   6
   3  -1 -15 43167.9 2244.21   4
   3  -1 -15 48762.8 2645.48   7
  -3   1  15 46892.3 2544.91   6
   3  -1 -15 46219.6 2499.99  11
  -3   1  14 24040.3 1187.47  12
   3  -1 -14 24104.9 1571.85   4
   3  -1 -14 27643.8 1841.38   7
  -3   1  14 25492.3 1754.77   6
   3  -1 -14 28244.6 1817.54  11
   3  -1 -13 63689.1 2736.78   4
   3  -1 -13 70625.5 3058.52   7
  -3   1  13 60075.3 2865.69   6
  -3   1  13 64968.5 2203.62  12
   3  -1 -13 62802.9 2886.15  11
   3  -1 -12 66069.2 2766.52   4
   3  -1 -12 70819.6 3000.45   7
  -3   1  12 64215.3 2880.72   6
   3  -1 -12 67285.5 2873.91  11
  -3   1  12 63666.8 2183.47  12
   3  -1 -11 33696.9 1809.66   4
   3  -1 -11 35505.8 1958.01   7
  -3   1  11 32196.2 1338.73  12
  -3   1  11 33751.0 1900.28   6
   3  -1 -11 34303.6 1841.30  11
   3  -1 -10 18469.7 1291.87   4
   3  -1 -10 20823.5 1419.95   7
  -3   1  10 18751.9 1333.00   6
   3  -1 -10 21657.2 969.464  12
  -3   1  10 16982.0 894.501  12
   3  -1 -10 18593.4 1282.42  11
   3  -1  -9 453.840 333.418  11
   3  -1  -9 219.102 209.081   7
   3  -1  -9 99.1347 241.617   4
  -3   1   9 245.494 249.901   6
  -3   1   9 482.354 158.046  12
   3  -1  -9 419.187 154.510  12
  -3   1   8 47639.8 1716.37  12
   3  -1  -8 49349.9 2189.72   4
   3  -1  -8 52967.5 2290.77   7
  -3   1   8 45710.4 2177.94   6
  -3   1   7 30709.7 1247.33  12
   3  -1  -7 31426.4 1654.38   4
  -3   1   7 30946.2 1637.57   6
   3  -1  -7 35065.2 1298.64  12
  -3   1   6 2803.89 449.992   1
   3  -1  -6 2845.22 461.435   4
  -3   1   6 2947.55 478.115   6
   3  -1  -6 3077.01 329.119  12
   3  -1  -5 11270.3 478.188  10
   3  -1  -5 12088.7 691.552  12
   3  -1  -5 11595.6 915.759   4
  -3   1   5 10547.7 868.713   6
  -3   1   5 10906.3 869.291   1
  -3   1   4 536.784 231.899   1
   3  -1  -4 1181.20 238.810   8
   3  -1  -4 1501.79 360.876   4
   3  -1  -4 962.572 207.540  12
  -3   1   4 1044.14 286.885   6
   3  -1  -3 20800.3 1208.20   4
   3  -1  -3 21633.6 1012.05   8
  -3   1   3 19148.5 1122.89   1
   3  -1  -3 21089.5 1006.45  12
   3  -1  -2 30991.1 1488.37   4
   3  -1  -2 31919.2 1211.44   8
   3  -1  -2 29594.8 1267.83  12
  -3   1   2 28091.7 1374.58   1
   3  -1  -2 28401.9 1237.50   3
  -3   1   1 49463.7 1397.94   9
   3  -1  -1 53691.9 2056.42   4
   3  -1  -1 54547.4 1662.62   8
   3  -1  -1 51599.2 1839.73   3
   3  -1  -1 53706.8 1880.99  12
  -3   1   0 104.220 207.631   1
   3  -1   0 88.8459 209.099   4
   3  -1   0-105.893 165.685   3
   3  -1   1 77696.4 2582.18   4
  -3   1  -1 69005.8 2487.82   1
   3  -1   1 73876.7 2479.34   3
   3  -1   2 16753.0 978.328   4
  -3   1  -2 14898.3 933.311   1
   3  -1   2 16722.8 989.892   3
   3  -1   3 535.761 87.5268   9
  -3   1  -3 159.090 167.300   1
   3  -1   3 1074.04 255.227   4
   3  -1   3 1007.23 298.558   3
   3  -1   3 572.359 123.550  11
   3  -1   4 209599. 5171.52   9
   3  -1   4 212608. 5722.37   4
  -3   1  -4 206863. 5801.72   1
   3  -1   4 206424. 5916.28   3
   3  -1   4 214547. 5269.69  11
  -3   1  -5 6684.82 645.256   1
   3  -1   5 6325.31 406.812   9
   3  -1   5 6723.00 575.006   4
   3  -1   5 6002.26 640.959   3
   3  -1   5 6520.64 432.848  11
  -3   1  -6 1367.81 353.873   1
   3  -1   6 1489.33 221.239  11
   3  -1   6 1554.44 221.199   9
   3  -1   6 1756.89 306.772   4
   3  -1   6 1819.25 401.189   3
  -3   1  -7 26741.9 1416.90   1
   3  -1   7 26432.3 1200.77   4
   3  -1   7 28649.8 1163.61   9
  -3   1  -7 24941.8 855.311   8
   3  -1   7 25348.9 1477.81   3
   3  -1   7 26957.1 1138.67  11
  -3   1  -8 11990.2 939.707   1
  -3   1  -8 11160.5 813.001   5
   3  -1   8 10608.5 700.873   4
   3  -1   8 10876.1 727.733   9
  -3   1  -8 11029.3 550.778   8
  -3   1  -8 12127.0 779.822   2
   3  -1   8 11150.4 988.496   3
   3  -1   8 11527.9 739.131  11
  -3   1  -9 8574.28 641.922   2
   3  -1   9 7768.60 576.171   4
  -3   1  -9 9353.93 541.106   8
  -3   1  -9 8364.23 835.615   7
   3  -1   9 8465.99 887.261   3
  -3   1  -9 7319.03 654.776   5
  -3   1 -10 19490.4 999.975   2
   3  -1  10 19783.0 950.006   4
  -3   1 -10 19281.4 911.842   8
  -3   1 -10 17303.0 1270.14   7
   3  -1  10 19975.2 1410.28   3
  -3   1 -10 19223.6 1099.78   5
   3  -1  11 18739.6 898.890   4
  -3   1 -11 18255.2 942.105   8
  -3   1 -11 18045.8 1359.97   7
   3  -1  11 18292.7 1395.75   3
  -3   1 -11 17368.8 1041.60   5
   3  -1  12 45766.8 1567.08   4
  -3   1 -12 46911.4 2326.47   7
   3  -1  12 43076.7 2309.70   3
  -3   1 -12 41697.6 1941.65  11
  -3   1 -12 44509.8 1828.17   5
  -3   1 -13 62035.9 2829.82   7
   3  -1  13 55927.3 2787.55   3
  -3   1 -13 60843.4 2507.84  11
  -3   1 -14 5787.02 815.332   7
   3  -1  14 5605.51 828.789   3
  -3   1 -14 5148.72 670.449  11
  -3   1 -15 9547.97 1090.37   7
   3  -1  15 9762.73 1117.52   3
  -3   1 -15 8868.46 920.984  11
  -3   1 -16 10928.8 1230.14   7
   3  -1  16 9657.81 1178.50   3
  -3   1 -16 13250.3 1148.13  11
   3  -1  16 13141.7 1363.01   6
  -3   1 -17 6715.69 963.484   7
   3  -1  17 8485.84 1106.80   3
   3  -1  17 7307.67 1030.42   6
  -3   1 -17 8230.34 954.899  11
  -3   1 -18 6949.64 1007.61   7
   3  -1  18 5237.38 885.729   3
   3  -1  18 5506.25 929.255   6
  -3   1 -18 5878.21 834.135  11
  -3   1 -19-2.59444 330.693  11
  -3   1 -19 387.671 409.485   7
   3  -1  19 621.151 404.045   3
   3  -1  19 560.415 384.929   6
  -3   1 -20 7143.10 975.513  11
  -3   1 -20 8958.02 1213.90   7
   3  -1  20 7983.64 1146.74   3
   3  -1  20 7651.00 1177.35   6
   3   0 -20 27248.6 2192.13   7
  -3   0  20 23749.4 2061.93   6
   3   0 -20 24717.2 2105.72  11
   3   0 -19 1104.88 482.186  11
   3   0 -19 2641.35 733.972   7
  -3   0  19 2814.96 747.086   6
   3   0 -18 12450.9 1201.65   4
   3   0 -18 11626.2 1343.90   7
  -3   0  18 9154.83 1198.41   6
   3   0 -18 10796.5 1293.48  11
   3   0 -17 13044.7 1378.61   7
  -3   0  17 13614.0 1418.73   6
   3   0 -17 14094.0 1448.41  11
   3   0 -16 98.6461 335.355  11
   3   0 -16-140.536 311.717   7
  -3   0  16 158.313 313.864   6
  -3   0  15 10606.1 860.859  12
   3   0 -15 12024.6 1235.94   7
  -3   0  15 8859.42 1096.14   6
   3   0 -15 12221.7 1236.58  11
   3   0 -15 11675.8 1028.67   2
   3   0 -14 929.075 448.488  11
   3   0 -14 1477.86 399.865   2
   3   0 -14 1092.86 433.889   7
  -3   0  14 973.777 281.187  12
  -3   0  14 1755.60 525.425   6
   3   0 -13-123.175 286.942  11
   3   0 -13 456.822 297.163   2
   3   0 -13 160.682 314.017   7
  -3   0  13-175.578 287.300   6
  -3   0  13 143.048 188.775  12
   3   0 -12 3132.57 620.772  11
   3   0 -12 3385.58 574.056   2
   3   0 -12 2483.43 555.755   7
  -3   0  12 3446.92 625.040   6
  -3   0  12 3029.92 415.396  12
   3   0 -11 85335.6 3166.78   2
  -3   0  11 81800.5 2786.12  12
   3   0 -11 89286.4 3429.86   7
  -3   0  11 84015.2 3369.94   6
  -3   0  10 15036.4 937.380  12
   3   0 -10 18055.5 1217.35   2
   3   0 -10 17405.1 1276.41   7
  -3   0  10 17006.9 1276.04   6
   3   0  -9 40257.3 1898.37   2
   3   0  -9 42247.7 2026.66   7
  -3   0   9 39021.5 1987.46   6
  -3   0   9 39551.3 1630.05  12
   3   0  -8 22159.9 1340.83   2
  -3   0   8 19413.8 1051.30  12
   3   0  -8 22464.3 1372.53   7
  -3   0   8 20168.3 1348.94   6
  -3   0   7 1372.17 257.650  12
   3   0  -7 1884.76 398.720   2
   3   0  -7 1806.67 372.731   7
  -3   0   7 1485.03 367.717   6
   3   0  -7 1616.84 287.430  12
   3   0  -6 3031.36 465.210   2
   3   0  -6 3379.90 476.669   7
   3   0  -6 3640.71 402.126  12
  -3   0   6 2476.38 362.305  12
  -3   0   6 3718.29 520.322   6
   3   0  -5 2718.51 468.096   2
  -3   0   5 2685.65 448.477   6
  -3   0   5 2240.36 326.145  12
   3   0  -5 2440.72 336.034  12
   3   0  -4 53582.5 2160.28   2
   3   0  -4 60052.7 2025.74   8
  -3   0   4 49368.2 2103.08   6
  -3   0   4 48108.2 1842.02  12
  -3   0   4 50918.4 2039.15   1
   3   0  -4 55910.7 1928.69  12
   3   0  -3 38021.6 1688.00   2
   3   0  -3 41265.4 1496.33   8
  -3   0   3 31091.7 1584.53   6
  -3   0   3 34426.1 1540.18   1
  -3   0   3 34877.9 1448.76  12
   3   0  -3 36105.7 1463.47  12
   3   0  -2 5832.90 633.541   2
   3   0  -2 6356.17 492.799   8
  -3   0   2 5149.40 526.432   1
   3   0  -2 5936.71 523.281  12
   3   0  -1 18877.8 1113.86   2
  -3   0   1 19782.2 800.378   9
   3   0  -1 20213.4 864.999   8
   3   0  -1 19976.7 1033.62  12
  -3   0   1 18239.6 989.504   1
   3   0   0 292932. 7708.36   2
  -3   0   0 291872. 7075.44   9
   3   0   0 300600. 7119.23   8
   3   0   0 303197. 7532.82   1
   3   0   0 282901. 7536.53   3
  -3   0  -1 1018.68 223.186   1
  -3   0  -1 977.462 122.877  10
   3   0   1 1223.22 268.187   1
  -3   0  -1 778.367 126.466   9
   3   0   1 1236.19 156.432   8
   3   0   1 885.451 287.821   2
   3   0   1 1264.88 330.063   4
   3   0   1 1054.38 278.130   3
  -3   0  -2 7432.71 392.937   9
   3   0   2 7596.76 621.627   4
  -3   0  -2 6371.56 533.284   1
   3   0   2 7116.06 567.775   1
   3   0   2 6466.86 594.859   3
   3   0   3 26157.1 925.029   9
  -3   0  -3 26337.3 923.321   9
   3   0   3 26351.8 1218.71   4
  -3   0  -3 24098.0 1143.01   1
   3   0   3 27151.2 1193.91   1
   3   0   3 24097.8 1272.62   3
   3   0   4 66729.0 1937.11   9
  -3   0  -4 66083.7 2228.09   1
   3   0   4 65649.8 2210.80   4
   3   0   4 66099.9 2237.37   1
   3   0   4 62380.6 2408.33   3
  -3   0  -5 154146. 4287.93   2
   3   0   5 152121. 4088.42  11
   3   0   5 152914. 3985.33   9
   3   0   5 147016. 4169.75   4
  -3   0  -5 146644. 4257.20   1
   3   0   5 153883. 4294.08   1
   3   0   5 140210. 4495.48   3
  -3   0  -6 51520.7 1874.33   2
  -3   0  -6 48511.1 1910.43   1
   3   0   6 55942.6 1776.47   9
   3   0   6 50692.1 1793.89   4
   3   0   6 50264.0 2129.25   3
   3   0   6 53988.8 1822.90  11
  -3   0  -6 47459.2 1976.78   5
  -3   0  -7 8091.88 684.255   1
  -3   0  -7 8402.39 606.249   2
   3   0   7 8027.84 576.935   9
   3   0   7 7531.31 550.389   4
   3   0   7 7939.58 776.156   3
   3   0   7 9375.38 640.455  11
  -3   0  -7 7575.81 674.493   5
  -3   0  -8 9892.96 648.450   2
   3   0   8 10515.1 708.807   9
   3   0   8 8571.90 573.353   4
   3   0   8 8697.41 832.397   3
  -3   0  -8 8209.68 728.949   5
  -3   0  -8 9249.72 745.565   1
  -3   0  -9 98664.7 2855.81   2
   3   0   9 96037.2 2727.09   4
  -3   0  -9 93462.8 2623.61   8
  -3   0  -9 91033.7 3291.71   7
   3   0   9 92198.0 3428.02   3
  -3   0  -9 89089.7 3067.88   5
  -3   0 -10 59697.9 1945.91   2
   3   0  10 59538.1 1826.20   4
  -3   0 -10 58435.1 1880.42   8
  -3   0 -10 56522.2 2424.43   7
   3   0  10 59245.3 2598.05   3
  -3   0 -10 54265.7 2189.53   5
  -3   0 -11 17547.9 839.483   2
   3   0  11 17513.3 749.635   4
  -3   0 -11 17600.1 897.382   8
  -3   0 -11 17127.0 1246.12   7
   3   0  11 17417.7 1311.38   3
  -3   0 -11 17670.7 1076.46   5
   3   0  12 146.899 94.7760   4
  -3   0 -12 653.903 329.460   7
   3   0  12 868.469 410.451   3
  -3   0 -13 40735.4 2114.49   7
   3   0  13 37033.1 2123.24   3
  -3   0 -14 29314.1 1810.26   7
   3   0  14 29278.5 1886.85   3
   3   0  15 8138.07 998.318   3
  -3   0 -15 5835.34 810.092   7
  -3   0 -16 8700.88 1021.54   7
   3   0  16 8592.83 1052.16   3
  -3   0 -16 9011.85 964.472  11
  -3   0 -17 14754.8 1379.98   7
   3   0  17 14102.3 1402.27   3
   3   0  17 12699.2 1344.87   6
  -3   0 -17 14782.5 1282.49  11
  -3   0 -18 5148.77 794.268  11
  -3   0 -18 3853.79 748.926   7
   3   0  18 3219.54 729.607   3
   3   0  18 3635.55 783.197   6
  -3   0 -19 818.696 406.492   7
   3   0  19 716.814 416.342   3
   3   0  19 798.637 471.234   6
[truncated: 253,223 more chars]
