# Supplementary material for: rac-2-Phenyl-1-[(2,4,6-triiso­propyl­benzene)­sulfon­yl]aziridine
Source: Acta Crystallogr Sect E Struct Rep Online. 2014 Jan 15;70(Pt 2):o153. doi: 10.1107/S1600536814000257 (PMC3998314; doi:10.1107/S1600536814000257)
Supplement: Supplementary file 2 [file e-70-0o153-Isup2.hkl]

#
# h,k,l, Fc-squared, Fo-squared, sigma(Fo-squared), status flag
#
data_I
_shelx_title '    2736 in P-1'
_shelx_refln_list_code          4
_shelx_F_calc_maximum      109.75
_exptl_crystal_F_000       416.00
_reflns_d_resolution_high  0.8108

loop_
 _space_group_symop_operation_xyz
 'x, y, z'
 '-x, -y, -z'

_cell_length_a     6.3037
_cell_length_b     9.6995
_cell_length_c    18.6675
_cell_angle_alpha  75.280
_cell_angle_beta   86.842
_cell_angle_gamma  84.404

_shelx_F_squared_multiplier     1.000

loop_
 _refln_index_h
 _refln_index_k
 _refln_index_l
 _refln_F_squared_calc
 _refln_F_squared_meas
 _refln_F_squared_sigma
 _refln_observed_status
   1   0   0        905.52        828.59        20.60 o
   2   0   0          0.93          2.85         0.58 o
   3   0   0       3400.95       3474.57        38.94 o
   4   0   0          1.62          3.28         0.81 o
   5   0   0         60.35         66.55         2.83 o
   6   0   0         31.88         32.26         3.76 o
   7   0   0         24.92         35.72         4.47 o
  -7   1   0          0.20          2.37         2.62 o
  -6   1   0          7.18          7.41         2.13 o
  -5   1   0        113.34        108.87         6.21 o
  -4   1   0         83.23         67.58         4.45 o
  -3   1   0          0.31          0.22         1.30 o
  -2   1   0         23.68         23.21         1.29 o
  -1   1   0       1143.73       1127.76        15.24 o
   1   1   0       2958.36       2844.05        42.67 o
   2   1   0        192.91        224.97         3.72 o
   3   1   0       1266.75       1371.83        35.07 o
   4   1   0         42.66         35.00         2.77 o
   5   1   0         61.03         59.67         3.44 o
   6   1   0        205.89        201.39         8.05 o
   7   1   0          0.33          0.68         1.83 o
  -7   2   0         12.67         14.81         3.23 o
  -6   2   0         26.09         27.03         3.61 o
  -5   2   0       1844.55       1810.39        34.22 o
  -4   2   0         14.51         13.87         2.21 o
  -3   2   0        217.71        209.50         8.34 o
  -2   2   0        239.58        260.41         4.66 o
  -1   2   0          1.39         10.89         2.97 o
   0   2   0        880.23        963.33        18.25 o
   1   2   0        694.68        677.52         6.31 o
   2   2   0        236.45        299.22         5.08 o
   3   2   0        446.36        459.29        10.56 o
   4   2   0        366.25        388.48         9.65 o
   5   2   0        125.05        136.84         6.52 o
   6   2   0         57.24         51.49         4.72 o
   7   2   0          3.74          1.21         2.18 o
  -7   3   0         16.98         30.46         7.63 o
  -6   3   0        107.54        112.29         7.37 o
  -5   3   0       1378.35       1372.75        28.46 o
  -4   3   0       1126.05       1125.01        19.06 o
  -3   3   0         27.83         19.62         1.84 o
  -2   3   0       1203.82       1201.70        17.95 o
  -1   3   0         37.39         37.44         1.74 o
   0   3   0        174.23        186.96         3.56 o
   1   3   0          0.86         40.43         6.15 o
   2   3   0         24.05         21.77         1.67 o
   3   3   0         45.75         30.20         1.77 o
   4   3   0         75.84         66.44         2.58 o
   5   3   0          9.72          7.37         1.53 o
   6   3   0         27.68         29.00         2.97 o
   7   3   0          0.20          1.20         4.85 o
  -7   4   0          5.66          2.25         3.26 o
  -6   4   0         34.44         38.08         5.25 o
  -5   4   0        330.61        324.17        15.45 o
  -4   4   0       1355.81       1354.26        22.62 o
  -3   4   0         27.28         18.06         1.36 o
  -2   4   0         22.18         21.26         1.23 o
  -1   4   0        881.50        902.31        15.11 o
   0   4   0        943.98       1036.86        12.88 o
   1   4   0       1204.72       1312.77        15.05 o
   2   4   0        368.44        380.71         5.62 o
   3   4   0          6.50          8.00         1.51 o
   4   4   0         40.89         34.95         2.16 o
   5   4   0         76.48         66.98         3.78 o
   6   4   0         43.19         46.34         4.69 o
   7   4   0         71.93         74.53         8.41 o
  -6   5   0         66.24         61.10         7.38 o
  -5   5   0         28.85         22.28         3.35 o
  -4   5   0         28.42         25.68         2.61 o
  -3   5   0        158.08        165.95         5.40 o
  -2   5   0          4.37          3.65         1.46 o
  -1   5   0          8.74         13.07         1.84 o
   0   5   0        459.87        552.74         9.24 o
   1   5   0        513.60        546.61         7.43 o
   2   5   0        813.08        927.44        12.28 o
   3   5   0         99.83         95.36         2.96 o
   4   5   0          3.00         10.62         2.55 o
   5   5   0        326.45        321.53        10.67 o
   6   5   0         73.82         81.76         5.88 o
   7   5   0         26.52         23.03         6.44 o
  -6   6   0          5.18          6.32         3.32 o
  -5   6   0          3.60          4.54         1.89 o
  -4   6   0         39.59         43.53         4.16 o
  -3   6   0        130.47        128.76         6.04 o
  -2   6   0        273.27        263.62         7.86 o
  -1   6   0          8.63          4.15         1.54 o
   0   6   0         77.78         78.93         3.04 o
   1   6   0        336.15        313.69         9.82 o
   2   6   0        129.21        118.46         3.90 o
   3   6   0         60.49         66.71         2.99 o
   4   6   0         47.17         36.14         3.99 o
   5   6   0         88.13        102.35         6.22 o
   6   6   0        184.73        175.97         8.63 o
  -5   7   0         51.47         53.21         7.19 o
  -4   7   0         11.92         13.34         2.81 o
  -3   7   0         92.81         83.35         4.55 o
  -2   7   0         77.65         85.96         5.32 o
  -1   7   0         16.24         20.61         1.87 o
   0   7   0        142.83        138.41         4.36 o
   1   7   0        348.38        326.30         9.52 o
   2   7   0        124.39        131.90         4.34 o
   3   7   0        150.20        140.02         5.34 o
   4   7   0        106.03         92.02         8.46 o
   5   7   0         20.40         29.12         4.30 o
   6   7   0        175.18        176.65        10.35 o
  -5   8   0          4.37          3.74         9.98 o
  -4   8   0         11.13          8.70         3.58 o
  -3   8   0         22.53         15.26         3.17 o
  -2   8   0        185.25        186.18         7.48 o
  -1   8   0          8.64          4.06         1.86 o
   0   8   0         49.09         57.61         5.75 o
   1   8   0         79.03         85.19         4.75 o
   2   8   0         41.98         50.97         3.83 o
   3   8   0        212.30        181.01        11.52 o
   4   8   0         84.57         75.95         6.45 o
   5   8   0          1.29          0.35         3.27 o
   6   8   0          0.50          2.58         3.36 o
  -4   9   0        108.07        103.92        10.00 o
  -3   9   0          3.34          6.07         2.50 o
  -2   9   0         38.03         36.97         4.53 o
  -1   9   0         42.17         34.88         3.60 o
   0   9   0         26.73         30.72         4.38 o
   1   9   0        430.44        417.72        17.07 o
   2   9   0          9.96         19.71         3.61 o
   3   9   0         14.66         18.66         3.36 o
   4   9   0        142.80        148.28        12.77 o
   5   9   0         29.67         30.15         4.78 o
  -3  10   0         64.44         69.68         6.41 o
  -2  10   0         63.21         62.08         5.95 o
  -1  10   0          8.80          5.05         1.90 o
   0  10   0          8.62         12.79         2.22 o
   1  10   0          2.95          5.87         2.82 o
   2  10   0         73.99         81.57         6.83 o
   3  10   0          4.47          6.30         2.22 o
   4  10   0         66.65         67.96         6.65 o
  -1  11   0          6.14          0.60         3.25 o
   0  11   0          0.07         -3.86         2.58 o
   1  11   0         55.54         63.84         6.95 o
   2  11   0         65.47         76.38         7.09 o
   3  11   0         25.86         25.77         5.20 o
  -2 -11   1          7.88         10.86         3.28 o
  -1 -11   1          4.26          3.33         2.42 o
   0 -11   1          2.44          2.72         3.13 o
   1 -11   1         17.65         14.20         3.37 o
  -4 -10   1          6.49         10.14         3.58 o
  -3 -10   1         17.43         11.93         2.89 o
  -2 -10   1          5.08          3.59         2.12 o
  -1 -10   1         10.04          4.95         3.39 o
   0 -10   1        251.63        254.88         9.75 o
   1 -10   1         15.08         12.28         2.56 o
   2 -10   1         37.69         41.37         4.97 o
   3 -10   1          0.02          0.79         2.44 o
  -5  -9   1         29.89         43.00         5.85 o
  -4  -9   1          1.21          1.10         1.97 o
  -3  -9   1         11.92          7.58         2.49 o
  -2  -9   1          6.33         10.34         2.63 o
  -1  -9   1        224.09        218.76         8.35 o
   0  -9   1        287.57        286.14         8.77 o
   1  -9   1         39.94         41.46         3.82 o
   2  -9   1         65.63         66.69         4.86 o
   3  -9   1         75.10         78.82         6.76 o
   4  -9   1         74.12         79.63         6.89 o
  -5  -8   1         58.99         60.65         6.16 o
  -4  -8   1          0.06          0.18         1.89 o
  -3  -8   1          4.13          5.83         2.81 o
  -2  -8   1          6.41          5.83         1.67 o
  -1  -8   1        235.76        210.68         7.68 o
   0  -8   1        249.03        233.14         8.12 o
   1  -8   1        405.91        395.04        11.39 o
   2  -8   1        565.06        573.30        14.36 o
   3  -8   1        103.05        111.42         7.32 o
   4  -8   1         62.93         55.30         5.67 o
   5  -8   1          0.23          1.85         2.94 o
  -6  -7   1         94.69         92.62         7.64 o
  -5  -7   1         34.89         29.75         4.30 o
  -4  -7   1          9.44          8.13         2.94 o
  -3  -7   1        199.83        199.69         6.97 o
  -2  -7   1         70.10         75.03         4.45 o
  -1  -7   1         37.29         39.11         2.38 o
   0  -7   1         15.47         19.96         1.77 o
   1  -7   1        158.19        163.76         5.40 o
   2  -7   1        219.79        220.51         7.73 o
   3  -7   1        374.46        392.31        10.77 o
   4  -7   1        213.08        203.21        12.92 o
   5  -7   1         38.60         34.22         6.02 o
  -6  -6   1         52.00         68.21         5.48 o
  -5  -6   1        317.51        311.24        10.94 o
  -4  -6   1        299.20        292.55        14.46 o
  -3  -6   1        237.10        257.28         8.15 o
  -2  -6   1        106.42         95.39         3.25 o
  -1  -6   1         35.16         32.85         2.10 o
   0  -6   1         24.39         24.78         1.89 o
   1  -6   1         34.89         36.37         2.87 o
   2  -6   1          0.02         -1.14         1.41 o
   3  -6   1        149.40        165.59         6.90 o
   4  -6   1        141.41        151.70         8.92 o
   5  -6   1         25.42         23.50         3.44 o
   6  -6   1         20.72         16.37         4.76 o
  -7  -5   1          1.03          3.15         4.68 o
  -6  -5   1          2.60          2.63         1.80 o
  -5  -5   1        728.39        703.99        18.32 o
  -4  -5   1        376.68        378.09        10.89 o
  -3  -5   1        150.24        153.04         4.61 o
  -2  -5   1       1731.92       1745.01        22.93 o
  -1  -5   1        138.04        140.61         3.56 o
   0  -5   1         58.84         67.14         3.08 o
   1  -5   1        268.92        293.63         7.76 o
   2  -5   1         39.77         46.67         3.38 o
   3  -5   1         45.38         31.94         2.41 o
   4  -5   1          0.06          0.15         1.65 o
   5  -5   1         57.66         59.76         5.39 o
   6  -5   1          2.88         -1.39        10.57 o
  -7  -4   1          8.99         13.43         6.43 o
  -6  -4   1          1.19          1.53         2.57 o
  -5  -4   1         12.97         13.96         2.02 o
  -4  -4   1         98.97        109.13         4.51 o
  -3  -4   1        187.60        169.10         4.43 o
  -2  -4   1        468.91        462.82         7.36 o
  -1  -4   1        275.66        308.80         4.89 o
   0  -4   1        652.76        691.90         9.66 o
   1  -4   1         12.40         17.70         1.56 o
   2  -4   1         33.52         33.91         2.25 o
   3  -4   1         34.79         30.60         1.94 o
   4  -4   1         61.68         59.97         3.68 o
   5  -4   1         36.77         34.29         3.98 o
   6  -4   1          0.83          1.47         1.87 o
  -7  -3   1         98.15        106.25        12.45 o
  -6  -3   1         10.63         14.37         2.40 o
  -5  -3   1          2.84          3.27         1.33 o
  -4  -3   1          0.46          0.48         0.82 o
  -3  -3   1         31.23         29.33         2.08 o
  -2  -3   1          0.69          0.45         0.58 o
  -1  -3   1        514.63        520.19         6.99 o
   0  -3   1        353.95        360.53         4.97 o
   1  -3   1        877.85        881.06        12.59 o
   2  -3   1        205.79        225.27         6.02 o
   3  -3   1        123.59        144.63         4.90 o
   4  -3   1        121.53        126.99         4.90 o
   5  -3   1          6.95         12.27         2.80 o
   6  -3   1        209.79        217.56        10.23 o
   7  -3   1        179.60        180.11        12.90 o
  -7  -2   1         54.40         58.29         5.87 o
  -6  -2   1          8.23          7.77         2.04 o
  -5  -2   1          5.94          5.16         1.53 o
  -4  -2   1         30.14         28.53         1.87 o
  -3  -2   1        122.66         92.99         2.98 o
  -2  -2   1       1628.52       1526.26        29.60 o
  -1  -2   1        716.01        684.30        10.35 o
   0  -2   1       7436.07       7456.76       114.35 o
   1  -2   1        697.32        632.04        11.68 o
   2  -2   1        162.61        191.60         4.30 o
   3  -2   1        373.45        394.99         8.23 o
   4  -2   1         77.47         82.86         5.06 o
   5  -2   1        738.40        731.90        23.07 o
   6  -2   1        119.39        121.78         7.33 o
   7  -2   1         98.43         94.82         7.22 o
  -7  -1   1          2.88         -2.40         3.05 o
  -6  -1   1         66.29         50.87         4.58 o
  -5  -1   1         75.47         88.77         4.98 o
  -4  -1   1        191.84        198.60        11.36 o
  -3  -1   1        962.01        960.21        15.48 o
  -2  -1   1          0.01          1.01         0.66 o
  -1  -1   1          6.55         13.98         1.74 o
   0  -1   1        244.64        303.74         4.27 o
   1  -1   1         77.85         80.24         1.98 o
   2  -1   1        244.08        204.96         4.26 o
   3  -1   1        893.04        868.09        24.94 o
   4  -1   1         76.69         79.31         4.79 o
   5  -1   1          1.38         11.15         2.58 o
   6  -1   1         26.47         25.32         3.55 o
   7  -1   1          0.54         -0.82         2.61 o
  -7   0   1         79.28         77.16         6.24 o
  -6   0   1         70.68         68.11         5.37 o
  -5   0   1        796.79        828.88        16.03 o
  -4   0   1        461.93        498.70        13.39 o
  -3   0   1        193.00        230.43         4.96 o
  -2   0   1          9.90         10.96         1.48 o
  -1   0   1       3538.20       3166.11        65.16 o
   1   0   1        342.67        318.67         4.71 o
   2   0   1         65.40         60.09         1.54 o
   3   0   1         14.42         12.12         0.76 o
   4   0   1        365.96        367.06         6.80 o
   5   0   1        196.57        185.72         4.72 o
   6   0   1          0.85          1.31         1.65 o
   7   0   1         36.18         38.93         4.52 o
  -7   1   1         75.96         83.56         6.68 o
  -6   1   1         66.69         75.34         6.81 o
  -5   1   1        953.84        914.12        20.91 o
  -4   1   1       1065.92        972.35        17.86 o
  -3   1   1        607.68        617.03        10.11 o
  -2   1   1          0.76          2.35         0.59 o
  -1   1   1        967.44        934.29        11.34 o
   1   1   1      12044.71      11149.80       111.24 o
   2   1   1       1085.38       1057.04        17.87 o
   3   1   1         52.31         42.89         2.61 o
   4   1   1        117.41        105.52         4.67 o
   5   1   1        191.28        201.91         5.43 o
   6   1   1         40.37         37.23         3.97 o
   7   1   1         35.20         42.18         5.55 o
  -7   2   1          4.71          1.92         2.39 o
  -6   2   1         22.71         19.75         3.33 o
  -5   2   1        309.77        323.02        11.22 o
  -4   2   1        178.77        174.88         7.19 o
  -3   2   1         23.16         22.81         1.48 o
  -2   2   1        239.89        212.10         4.69 o
  -1   2   1       1744.45       1687.54        15.39 o
   0   2   1          7.91         11.59         0.92 o
   1   2   1       9287.42       9258.58       123.67 o
   2   2   1         21.12         17.21         0.99 o
   3   2   1        597.61        648.25        10.95 o
   4   2   1        387.48        399.81         9.27 o
   5   2   1         20.14         25.31         2.50 o
   6   2   1         26.63         26.27         3.11 o
   7   2   1          0.03          0.52         2.11 o
  -7   3   1         28.29         23.02         4.73 o
  -6   3   1         90.82         94.69         6.95 o
  -5   3   1        228.04        256.72        10.21 o
  -4   3   1        351.35        338.33         7.88 o
  -3   3   1         17.00         12.70         1.40 o
  -2   3   1        269.92        280.01         7.09 o
  -1   3   1         54.41         44.68         1.65 o
   0   3   1         20.85         33.76         1.64 o
   1   3   1        456.11        515.54         5.70 o
   2   3   1         51.94         46.97         1.61 o
   3   3   1        212.95        228.78         4.43 o
   4   3   1         71.66         66.51         2.60 o
   5   3   1         38.56         39.51         3.05 o
   6   3   1          8.17          7.50         2.31 o
   7   3   1          5.57         -2.34         2.68 o
  -7   4   1          0.09          3.05         3.89 o
  -6   4   1        121.75        123.85        10.14 o
  -5   4   1        129.94        141.41         7.66 o
  -4   4   1       1751.04       1757.78        27.54 o
  -3   4   1         49.07         44.36         3.07 o
  -2   4   1        342.36        417.13        11.18 o
  -1   4   1        971.08        993.71        12.67 o
   0   4   1        419.55        408.12         5.42 o
   1   4   1       1333.43       1387.60        14.67 o
   2   4   1          0.95          0.69         0.50 o
   3   4   1          8.65          4.41         0.98 o
   4   4   1        228.82        227.86         7.16 o
   5   4   1        264.89        247.23         7.21 o
   6   4   1         65.98         64.55         6.98 o
   7   4   1         24.12         24.47         5.32 o
  -6   5   1         34.12         43.96         6.66 o
  -5   5   1        132.15        135.22         7.62 o
  -4   5   1        132.70        133.38         5.84 o
  -3   5   1        453.15        458.52        17.94 o
  -2   5   1         59.46         53.59         2.65 o
  -1   5   1         18.95         18.25         1.57 o
   0   5   1        153.19        149.54         4.36 o
   1   5   1        828.52        803.13         9.52 o
   2   5   1        162.81        181.61         5.39 o
   3   5   1         83.96         83.01         2.92 o
   4   5   1        662.77        604.06        16.78 o
   5   5   1         15.41         14.99         2.64 o
   6   5   1         46.90         46.70         4.16 o
   7   5   1          5.34          0.43         3.03 o
  -6   6   1         23.49         29.75         5.67 o
  -5   6   1          2.44          1.36        10.25 o
  -4   6   1         42.91         32.99         5.31 o
  -3   6   1        182.93        162.01         6.83 o
  -2   6   1         59.21         64.12         3.64 o
  -1   6   1          5.81          3.86         1.52 o
   0   6   1        737.32        749.73        16.31 o
   1   6   1         31.88         47.02         2.58 o
   2   6   1        145.58        148.65         3.77 o
   3   6   1         24.44         15.12         2.00 o
   4   6   1        115.57        111.11         6.92 o
   5   6   1        233.78        237.67         9.45 o
   6   6   1          0.01          1.65         2.07 o
   7   6   1          0.93          3.77         3.14 o
  -5   7   1         45.09         49.11         6.63 o
  -4   7   1        172.82        179.00         9.06 o
  -3   7   1         17.52         17.50         4.01 o
  -2   7   1         25.83         30.34         2.89 o
  -1   7   1         14.76         14.46         2.22 o
   0   7   1         79.07         62.18         6.07 o
   1   7   1        201.03        197.17         5.80 o
   2   7   1        100.85        100.79         5.48 o
   3   7   1        191.75        171.90        10.41 o
   4   7   1        225.20        199.33         9.74 o
   5   7   1        500.63        471.02        20.67 o
   6   7   1          3.99          6.55         2.83 o
  -5   8   1        110.75        119.56        10.82 o
  -4   8   1        114.70        115.59         7.66 o
  -3   8   1        227.11        216.88        10.15 o
  -2   8   1          2.76          1.60         1.99 o
  -1   8   1        464.32        456.94        12.14 o
   0   8   1        318.12        292.26        10.60 o
   1   8   1         72.00         74.38         4.20 o
   2   8   1          0.02          1.91         1.23 o
   3   8   1        124.53        123.24         7.70 o
   4   8   1        273.58        277.24        12.23 o
   5   8   1         47.79         57.37         5.95 o
   6   8   1         37.19         37.16         6.05 o
  -4   9   1          1.44          3.42         3.06 o
  -3   9   1         70.71         60.85         5.57 o
  -2   9   1          4.04          5.83         1.80 o
  -1   9   1         21.86         19.10         2.74 o
   0   9   1        704.72        712.43        27.55 o
   1   9   1         11.37         13.22         2.15 o
   2   9   1         19.62         20.36         3.30 o
   3   9   1          9.22          9.09         2.59 o
   4   9   1        119.86        110.07         9.71 o
   5   9   1         83.17         84.74         7.34 o
  -3  10   1          7.48          6.00         3.33 o
  -2  10   1        100.58         97.34         7.13 o
  -1  10   1          3.97          4.43         1.91 o
   0  10   1        103.69        104.86         5.82 o
   1  10   1        205.42        209.62        13.37 o
   2  10   1         30.32         17.44         4.01 o
   3  10   1          0.49          4.24         2.63 o
   4  10   1         68.93         72.79         6.85 o
  -1  11   1        111.93        131.14         8.28 o
   0  11   1         84.67         80.73         5.82 o
   1  11   1         34.75         41.60         5.38 o
   2  11   1         14.97         10.51         4.34 o
   3  11   1          7.93         -2.68         3.58 o
  -2 -11   2          8.06          8.86         3.14 o
  -1 -11   2         26.40         23.71         3.88 o
   0 -11   2         25.57         26.13         4.29 o
   1 -11   2          0.02          1.85         3.88 o
  -4 -10   2         72.79         90.43         7.84 o
  -3 -10   2          8.86         -0.64         2.67 o
  -2 -10   2          0.42          0.98         2.27 o
  -1 -10   2         57.35         72.84         6.60 o
   0 -10   2        137.06        144.00         7.39 o
   1 -10   2          4.06          4.93         2.04 o
   2 -10   2         97.71         96.25         7.46 o
  -5  -9   2        105.08        135.41         9.57 o
  -4  -9   2         59.48         63.08         6.40 o
  -3  -9   2        181.91        190.97        11.96 o
  -2  -9   2         13.07         16.60         3.50 o
  -1  -9   2         64.43         75.54         4.95 o
   0  -9   2         26.20         20.06         2.80 o
   1  -9   2         95.50         93.38         5.77 o
   2  -9   2        189.93        195.13         8.38 o
   3  -9   2        224.54        235.44        11.72 o
   4  -9   2         43.97         40.60         4.99 o
  -5  -8   2        175.41        177.22        10.47 o
  -4  -8   2         92.88         96.08         7.26 o
  -3  -8   2        165.44        160.82         9.11 o
  -2  -8   2         73.24         81.00         4.78 o
  -1  -8   2         10.30          8.44         2.65 o
   0  -8   2         41.08         40.48         3.49 o
   1  -8   2        185.19        186.30         7.71 o
   2  -8   2        325.51        296.29         9.89 o
   3  -8   2         20.71         26.23         3.74 o
   4  -8   2         50.12         45.43         5.04 o
  -6  -7   2         36.40         24.68         5.29 o
  -5  -7   2         33.34         32.59         4.49 o
  -4  -7   2        212.22        212.62        16.21 o
  -3  -7   2        215.24        209.16         6.67 o
  -2  -7   2        873.53        820.79        22.21 o
  -1  -7   2        362.21        378.62         8.55 o
   0  -7   2        164.59        151.16         5.01 o
   1  -7   2          0.75          1.83         1.12 o
   2  -7   2         31.24         23.52         2.74 o
   3  -7   2        266.23        273.01         8.83 o
   4  -7   2         33.39         41.80         6.07 o
   5  -7   2         11.01         12.40         3.75 o
  -6  -6   2          3.76          8.42         2.49 o
  -5  -6   2         35.03         37.94         3.94 o
  -4  -6   2        203.59        217.91        10.02 o
  -3  -6   2        417.71        398.21        13.29 o
  -2  -6   2        419.49        405.12        11.58 o
  -1  -6   2        758.00        765.37        12.87 o
   0  -6   2        151.44        152.24         4.76 o
   1  -6   2        116.10        109.71         5.02 o
   2  -6   2          0.90          2.76         1.53 o
   3  -6   2         40.84         29.05         2.89 o
   4  -6   2         26.48         28.14         4.88 o
   5  -6   2         39.82         39.65         4.60 o
   6  -6   2         13.87         20.37         5.78 o
  -7  -5   2         73.19         70.41        12.32 o
  -6  -5   2        127.49        124.76         6.98 o
  -5  -5   2         19.56         25.03         3.37 o
  -4  -5   2          0.31          4.16         2.47 o
  -3  -5   2         62.80         61.61         2.83 o
  -2  -5   2        179.21        164.62         4.96 o
  -1  -5   2         86.82         74.07         2.49 o
   0  -5   2          7.74         18.23         1.70 o
   1  -5   2         76.01         73.63         3.84 o
   2  -5   2        106.66        121.93         5.66 o
   3  -5   2         32.28         36.90         2.63 o
   4  -5   2         24.97         20.66         2.45 o
   5  -5   2        117.58        122.98         7.56 o
   6  -5   2          1.83         -1.44         2.10 o
  -7  -4   2        120.83        117.22        10.58 o
  -6  -4   2        171.91        174.71        11.69 o
  -5  -4   2          3.73          6.32         1.70 o
  -4  -4   2         25.20         24.54         2.76 o
  -3  -4   2         75.46         66.58         2.61 o
  -2  -4   2        974.69       1035.24        14.55 o
  -1  -4   2          1.30          1.85         0.58 o
   0  -4   2         41.22         88.22         3.47 o
   1  -4   2        368.64        485.82        11.45 o
   2  -4   2        188.08        208.31         6.00 o
   3  -4   2         73.54         75.43         3.21 o
   4  -4   2         13.23         11.92         1.87 o
   5  -4   2          7.11          5.68         2.40 o
   6  -4   2         12.46         17.53         3.15 o
  -7  -3   2        184.11        206.52        14.04 o
  -6  -3   2        133.28        135.69         6.44 o
  -5  -3   2         85.32         77.16         4.07 o
  -4  -3   2          3.78          4.37         1.49 o
  -3  -3   2        254.20        290.22         6.84 o
  -2  -3   2          6.68         10.35         1.02 o
  -1  -3   2        776.50        763.47        12.69 o
   0  -3   2        157.47        158.35         3.32 o
   1  -3   2        309.85        345.03         7.30 o
   2  -3   2        388.04        403.26        10.31 o
   3  -3   2        510.31        508.46        13.00 o
   4  -3   2         89.84         88.05         3.90 o
   5  -3   2        554.39        566.48        16.20 o
   6  -3   2         87.23        101.90        10.82 o
   7  -3   2          3.31          3.54         2.30 o
  -7  -2   2         73.22         73.65         6.57 o
  -6  -2   2          9.51         11.66         2.60 o
  -5  -2   2         96.11         98.56         5.60 o
  -4  -2   2          1.03          2.31         0.70 o
  -3  -2   2        185.83        198.70         8.76 o
  -2  -2   2          1.23          0.79         0.56 o
  -1  -2   2         55.82        149.68         9.17 o
   0  -2   2       2233.70       2380.86        25.91 o
   1  -2   2         13.75         20.36         1.40 o
   2  -2   2          0.87          1.35         0.95 o
   3  -2   2        571.14        522.82         9.87 o
   4  -2   2        198.77        188.75         8.75 o
   5  -2   2          1.81          9.87         2.59 o
   6  -2   2        388.43        398.45        13.89 o
   7  -2   2         40.71         53.64         5.52 o
  -7  -1   2         14.17         14.84         2.75 o
  -6  -1   2        155.27        146.19         7.93 o
  -5  -1   2          1.79          3.06         1.42 o
  -4  -1   2         31.04         25.77         2.61 o
  -3  -1   2         64.20         73.42         3.97 o
  -2  -1   2        535.67        521.25        13.42 o
  -1  -1   2         77.66         76.12         3.89 o
   0  -1   2        121.25        107.68         2.34 o
   1  -1   2       6311.10       6122.19        60.80 o
   2  -1   2          1.28          0.24         0.46 o
   3  -1   2        182.08        190.25         6.81 o
   4  -1   2        742.19        718.87        16.43 o
   5  -1   2         83.66         84.27         3.83 o
   6  -1   2        247.58        250.99        10.57 o
   7  -1   2         46.97         52.89         5.27 o
  -7   0   2         47.66         40.91         4.92 o
  -6   0   2         42.60         34.53         4.05 o
  -5   0   2         37.14         30.79         3.61 o
  -4   0   2         13.56         14.42         1.67 o
  -3   0   2         79.86         69.27         3.17 o
  -2   0   2        764.23        704.01        13.11 o
  -1   0   2       1775.60       1705.83        29.62 o
   0   0   2        271.05        262.45        14.94 o
   1   0   2       2340.25       2270.44        19.67 o
   2   0   2       1537.60       1570.14        15.37 o
   3   0   2         67.46         83.59         2.74 o
   4   0   2        799.22        795.35        11.75 o
   5   0   2        253.24        252.81         6.83 o
   6   0   2         26.12         23.05         3.16 o
   7   0   2         33.96         36.45         4.42 o
  -7   1   2         19.19         21.11         3.55 o
  -6   1   2          4.77          5.27         2.58 o
  -5   1   2         97.52         83.96         4.49 o
  -4   1   2        159.95        147.64         4.16 o
  -3   1   2        340.32        352.54         7.91 o
  -2   1   2         69.35         56.88         1.73 o
  -1   1   2         58.46         64.58         1.28 o
   0   1   2       4113.71       4083.27        45.07 o
   1   1   2      11112.89      10810.36       102.33 o
   2   1   2       1031.49       1050.76        11.84 o
   3   1   2        135.02        139.64         3.52 o
   4   1   2         27.20         21.01         1.53 o
   5   1   2         27.64         23.64         1.72 o
   6   1   2         56.56         48.67         4.43 o
   7   1   2         85.79        100.19         7.49 o
  -7   2   2          0.56          4.32         3.31 o
  -6   2   2         20.28         18.33         3.07 o
  -5   2   2          0.03         12.76         3.32 o
  -4   2   2        710.46        696.46        16.24 o
  -3   2   2         12.84          6.52         0.58 o
  -2   2   2         12.13         19.37         0.83 o
  -1   2   2       4597.18       4311.97        49.17 o
   0   2   2       5677.62       5593.43        77.10 o
   1   2   2          3.11         11.40         0.83 o
   2   2   2        393.74        382.39         5.47 o
   3   2   2         33.28         30.12         1.68 o
   4   2   2          8.98          7.27         1.37 o
   5   2   2         31.14         27.01         3.16 o
   6   2   2        185.95        173.90         7.40 o
   7   2   2         66.69         69.76         6.16 o
  -7   3   2          7.46         10.43         3.54 o
  -6   3   2         11.52          6.90         2.31 o
  -5   3   2        497.07        511.49        18.16 o
  -4   3   2         16.70         19.51         2.91 o
  -3   3   2         39.00         45.34         1.56 o
  -2   3   2        222.87        246.52         3.95 o
  -1   3   2        353.21        309.44         6.71 o
   0   3   2          4.28          7.79         0.69 o
   1   3   2       2057.16       1991.15        34.71 o
   2   3   2        562.82        634.42        11.85 o
   3   3   2        169.63        181.19         3.74 o
   4   3   2        211.48        187.15         4.81 o
   5   3   2         41.37         37.91         2.92 o
   6   3   2        252.03        279.01        10.97 o
   7   3   2          0.05          3.10         3.51 o
  -7   4   2          2.21          9.10         4.03 o
  -6   4   2          4.75          9.73         6.52 o
  -5   4   2        516.12        518.52        15.24 o
  -4   4   2        317.61        329.89         7.52 o
  -3   4   2        222.73        223.47         5.13 o
  -2   4   2        220.39        245.95         5.46 o
  -1   4   2        277.03        273.48         5.33 o
   0   4   2        249.27        233.21         4.89 o
   1   4   2        212.94        223.16         4.97 o
   2   4   2        140.28        154.78         3.84 o
   3   4   2          2.55          3.92         0.68 o
   4   4   2        258.64        262.11         5.71 o
   5   4   2         10.65         16.67         1.89 o
   6   4   2         58.68         56.50         5.06 o
   7   4   2         10.13          7.36         3.25 o
  -6   5   2         19.97         20.87         4.48 o
  -5   5   2         61.98         64.28         6.20 o
  -4   5   2       1319.48       1300.43        23.28 o
  -3   5   2         21.42         17.64         2.58 o
  -2   5   2          4.76          2.23         0.81 o
  -1   5   2        153.35        160.29         3.92 o
   0   5   2        221.99        215.25         5.37 o
   1   5   2       1863.45       1933.89        25.05 o
   2   5   2       1058.58       1114.19        19.47 o
   3   5   2        781.24        742.97        13.56 o
   4   5   2        303.44        278.66        10.67 o
   5   5   2        242.16        230.98         8.81 o
   6   5   2          0.01          1.22         2.36 o
   7   5   2          0.45          1.55         2.84 o
  -6   6   2         24.00         26.38         5.42 o
  -5   6   2        219.19        236.67        14.12 o
  -4   6   2        108.06        117.11         6.99 o
  -3   6   2         44.48         47.37         3.35 o
  -2   6   2         17.15         15.04         1.32 o
  -1   6   2        753.52        778.50        14.47 o
   0   6   2         62.23         73.02         3.80 o
   1   6   2        798.57        828.85        11.77 o
   2   6   2        751.66        789.94        19.02 o
   3   6   2        115.37        103.33         5.66 o
   4   6   2        530.73        486.60        15.12 o
   5   6   2        447.69        446.99        15.50 o
   6   6   2         62.12         71.41         5.66 o
   7   6   2         46.11         56.69         7.86 o
  -5   7   2         42.34         58.34         7.35 o
  -4   7   2         14.52         18.29         3.67 o
  -3   7   2         51.13         48.83         3.53 o
  -2   7   2          0.04          4.78         1.51 o
  -1   7   2         16.30         14.12         1.45 o
   0   7   2        258.58        228.78         7.50 o
   1   7   2        263.44        283.31         6.94 o
   2   7   2         16.60         20.84         1.31 o
   3   7   2        141.32        124.61         7.21 o
   4   7   2         84.64         71.10         5.81 o
   5   7   2        348.11        357.40        15.67 o
   6   7   2          2.47          0.60         2.40 o
  -5   8   2         12.98          9.98         3.84 o
  -4   8   2        102.08        112.29        10.44 o
  -3   8   2        488.99        482.73        15.50 o
  -2   8   2        110.45        119.64         5.81 o
  -1   8   2         77.19         77.69         4.70 o
   0   8   2        774.10        779.97        16.52 o
   1   8   2          9.07          8.33         1.52 o
   2   8   2          1.48          3.92         2.34 o
   3   8   2         56.36         49.34         4.85 o
   4   8   2          0.03          0.39         1.96 o
   5   8   2         18.15         12.87         3.08 o
   6   8   2         76.55         76.72         7.14 o
  -4   9   2         71.94         87.84         9.29 o
  -3   9   2        216.50        226.84        10.69 o
  -2   9   2         64.96         71.36         4.83 o
  -1   9   2        169.50        167.91         7.34 o
   0   9   2        552.31        534.17        23.40 o
   1   9   2         66.89         62.89         7.04 o
   2   9   2         13.58         16.57         3.00 o
   3   9   2         68.75         61.77         5.70 o
   4   9   2          3.24          1.19         2.03 o
   5   9   2          2.25          1.44         2.53 o
  -3  10   2          0.74          3.51         4.45 o
  -2  10   2          3.72          4.41         2.52 o
  -1  10   2         14.74         19.46         2.89 o
   0  10   2          9.87         12.11         2.46 o
   1  10   2        165.04        176.30         9.55 o
   2  10   2          9.50          5.21         2.20 o
   3  10   2          0.53          0.88         2.55 o
   4  10   2          0.39          2.53         2.54 o
  -2  11   2         24.37         24.17         4.88 o
  -1  11   2          0.02          1.35         2.89 o
   0  11   2         37.19         52.83         4.62 o
   1  11   2        241.12        263.03        12.64 o
   2  11   2         20.53         18.46         3.54 o
   3  11   2         15.06         11.87         3.03 o
  -1 -11   3          1.99          0.26         3.11 o
   0 -11   3         63.30         75.14         7.01 o
  -3 -10   3          3.54          6.54         3.85 o
  -2 -10   3         14.32         21.06         5.10 o
  -1 -10   3         95.89        103.27         7.78 o
   0 -10   3         72.74         66.10         5.08 o
   1 -10   3         69.66         71.97         6.00 o
   2 -10   3          0.10          3.26         2.03 o
  -4  -9   3         16.60         16.22         3.62 o
  -3  -9   3         78.36         80.09         6.91 o
  -2  -9   3        168.56        156.77         9.29 o
  -1  -9   3          1.10         -2.15         2.16 o
   0  -9   3          4.26          7.99         2.21 o
   1  -9   3         14.58         14.20         2.43 o
   2  -9   3          6.98          2.37         1.61 o
   3  -9   3        131.75        123.34         8.53 o
  -5  -8   3         68.67         55.34         7.87 o
  -4  -8   3         56.15         58.31         5.87 o
  -3  -8   3         57.02         62.61         5.96 o
  -2  -8   3        494.66        484.89        12.86 o
  -1  -8   3         19.92         19.78         2.62 o
   0  -8   3        225.19        204.26         8.01 o
   1  -8   3        313.08        289.66         8.76 o
   2  -8   3         13.04         12.94         2.45 o
   3  -8   3          2.17          6.40         2.42 o
   4  -8   3         23.55         20.39         4.79 o
  -6  -7   3          0.82         -0.40         2.72 o
  -5  -7   3          4.95          3.42         2.39 o
  -4  -7   3        131.24        130.12         8.19 o
  -3  -7   3         23.98         24.43         2.27 o
  -2  -7   3        235.18        252.12         8.87 o
  -1  -7   3        394.73        403.90         9.19 o
   0  -7   3         24.30         24.95         2.42 o
   1  -7   3        507.22        492.61        10.64 o
   2  -7   3        132.25        125.02         5.91 o
   3  -7   3         14.35         23.25         3.64 o
   4  -7   3         48.05         41.67         6.01 o
   5  -7   3          9.17          6.94         3.14 o
  -6  -6   3          8.41          9.40         2.30 o
  -5  -6   3         63.40         68.59         5.14 o
  -4  -6   3         28.04         27.87         3.19 o
  -3  -6   3         18.35         19.57         2.06 o
  -2  -6   3         32.52         34.17         2.51 o
  -1  -6   3        368.06        380.39         8.43 o
   0  -6   3        105.57        107.99         4.52 o
   1  -6   3        185.77        181.78         5.71 o
   2  -6   3         71.50         69.37         4.18 o
   3  -6   3         14.38         20.38         2.67 o
   4  -6   3        244.01        227.55        12.99 o
   5  -6   3          0.85          1.64         2.41 o
   6  -6   3        114.81        142.40        11.76 o
  -7  -5   3        164.91        191.74        15.26 o
  -6  -5   3        177.06        186.93         8.68 o
  -5  -5   3          4.59          3.04         1.98 o
  -4  -5   3       1017.80       1055.29        17.91 o
  -3  -5   3        161.97        167.52         6.07 o
  -2  -5   3         22.78         25.57         1.79 o
  -1  -5   3          5.03          5.58         0.90 o
   0  -5   3         90.74        100.13         3.71 o
   1  -5   3         59.93         61.70         3.54 o
   2  -5   3          3.23          4.65         1.46 o
   3  -5   3         98.68         91.53         4.30 o
   4  -5   3         14.58         15.87         3.01 o
   5  -5   3         32.27         31.27         4.02 o
   6  -5   3         11.96         17.21         3.37 o
  -7  -4   3         35.53         42.34        12.34 o
  -6  -4   3         54.02         51.85         4.49 o
  -5  -4   3         90.76         84.18         5.21 o
  -4  -4   3        415.77        398.99        13.58 o
  -3  -4   3         83.17         83.01         3.22 o
  -2  -4   3         26.92         21.93         1.73 o
  -1  -4   3        946.51       1078.59        13.82 o
   0  -4   3         12.92         21.90         1.82 o
   1  -4   3       1104.07       1221.11        41.15 o
   2  -4   3          5.54          4.79         1.26 o
   3  -4   3         80.02         75.56         3.46 o
   4  -4   3          4.07          1.96         1.33 o
   5  -4   3         13.14         13.36         2.79 o
   6  -4   3          2.29          0.44         2.06 o
  -7  -3   3         11.45         14.34         6.08 o
  -6  -3   3         54.35         55.26         3.88 o
  -5  -3   3        156.11        154.35         5.89 o
  -4  -3   3         26.96         20.00         2.44 o
  -3  -3   3         10.94          8.79         1.17 o
  -2  -3   3        100.55        100.50         3.14 o
  -1  -3   3        175.94        203.34         3.73 o
   0  -3   3        101.99        102.29         3.24 o
   1  -3   3         19.91         32.90         3.55 o
   2  -3   3        332.61        414.69        15.25 o
   3  -3   3        186.35        167.93        11.28 o
   4  -3   3        342.05        347.08         8.70 o
   5  -3   3        241.67        247.08        10.21 o
   6  -3   3         27.68         23.93         3.50 o
   7  -3   3        128.38        164.07        11.99 o
  -7  -2   3          6.84          7.41         3.64 o
  -6  -2   3          4.90          6.02         3.28 o
  -5  -2   3         60.05         53.22         3.67 o
  -4  -2   3         11.35          5.93         1.61 o
  -3  -2   3         70.68         63.61         3.82 o
  -2  -2   3        165.13        194.63         5.08 o
  -1  -2   3        269.23        269.03         5.40 o
   0  -2   3        510.02        523.51         8.01 o
   1  -2   3        424.80        475.65         7.17 o
   2  -2   3       2086.89       2315.40        42.60 o
   3  -2   3        291.93        279.87         7.71 o
   4  -2   3       2774.93       2736.20        45.42 o
   5  -2   3          0.83          4.59         2.13 o
   6  -2   3        312.89        328.48        12.55 o
   7  -2   3        668.05        750.83        21.70 o
  -7  -1   3          9.25          7.75         2.39 o
  -6  -1   3         12.96         10.27         2.72 o
  -5  -1   3         17.06         15.13         2.67 o
  -4  -1   3         75.23         67.68         2.80 o
  -3  -1   3          0.65          0.02         1.26 o
  -2  -1   3          0.05          2.13         0.82 o
  -1  -1   3        217.60        175.70         2.95 o
   0  -1   3        592.11        611.16         8.32 o
   1  -1   3        169.07        158.13         2.83 o
   2  -1   3         63.72         49.44         1.85 o
   3  -1   3          4.44          7.00         1.66 o
   4  -1   3        236.98        240.57         8.66 o
   5  -1   3          8.04         11.68         2.51 o
   6  -1   3        326.52        326.51        12.28 o
   7  -1   3        455.45        476.67        16.37 o
  -7   0   3          0.02         -1.76         1.86 o
  -6   0   3          3.55          5.12         1.98 o
  -5   0   3         11.60         10.98         2.09 o
  -4   0   3        206.13        179.91         9.27 o
  -3   0   3        348.30        427.65        13.45 o
  -2   0   3       1055.55       1044.52        24.82 o
  -1   0   3       8273.62       8067.13       110.17 o
   0   0   3         26.68         24.36         0.90 o
   1   0   3        312.18        330.22         3.44 o
   2   0   3       2047.58       2155.94        21.22 o
   3   0   3        308.46        304.89         5.37 o
   4   0   3          6.28          6.68         1.08 o
   5   0   3         48.47         51.09         2.95 o
   6   0   3          0.84         -0.48         2.09 o
   7   0   3        117.21        126.63         7.93 o
  -7   1   3          3.35          5.22         4.64 o
  -6   1   3        110.28        118.82         7.16 o
  -5   1   3        227.43        228.08         8.06 o
  -4   1   3        145.65        157.54         5.50 o
  -3   1   3        234.14        245.11         6.36 o
  -2   1   3        451.88        485.78        14.17 o
  -1   1   3       8672.40       8278.42       102.19 o
   0   1   3        369.97        379.46         3.24 o
   1   1   3       2721.35       2586.45        21.65 o
   2   1   3       7718.40       7620.46        85.06 o
   3   1   3       1013.90        974.60        11.17 o
   4   1   3         88.59        105.71         3.50 o
   5   1   3          1.31          5.02         0.80 o
   6   1   3          1.07          2.35         1.52 o
   7   1   3         22.95         30.61         4.36 o
  -7   2   3         40.74         47.68         6.70 o
  -6   2   3         61.44         70.24         9.24 o
  -5   2   3        125.27        124.31         6.68 o
  -4   2   3        492.05        493.97         9.90 o
  -3   2   3        652.61        641.74        11.33 o
  -2   2   3        499.10        495.45         6.60 o
  -1   2   3        482.80        530.51         6.03 o
   0   2   3       1609.10       1608.53        24.03 o
   1   2   3        303.92        319.90         5.47 o
   2   2   3       2279.82       2309.83        27.82 o
   3   2   3       2185.65       2184.12        27.48 o
   4   2   3         23.52         14.98         1.49 o
   5   2   3         69.58         67.58         3.51 o
   6   2   3          0.00         -2.34         1.81 o
   7   2   3          1.54         -2.64         2.27 o
  -7   3   3          3.15         -0.51         2.89 o
  -6   3   3        103.70        100.24         9.06 o
  -5   3   3         75.34         70.55         4.98 o
  -4   3   3        317.27        320.62         6.71 o
  -3   3   3         31.82         34.91         1.45 o
  -2   3   3          1.86          0.95         0.49 o
  -1   3   3        415.70        418.76         6.58 o
   0   3   3        139.81        141.28         3.98 o
   1   3   3       3746.50       3829.79        65.78 o
   2   3   3       1828.11       1836.74        29.53 o
   3   3   3        190.90        193.96         4.96 o
   4   3   3          4.56          3.80         0.97 o
   5   3   3         66.12         62.41         3.67 o
   6   3   3         36.54         27.27         3.04 o
   7   3   3          0.00         -0.71         3.12 o
  -7   4   3          4.03          4.31         7.22 o
  -6   4   3         27.89         26.85         4.90 o
  -5   4   3        172.58        188.74        10.40 o
  -4   4   3         14.39         19.38         2.61 o
  -3   4   3        459.70        485.25         7.22 o
  -2   4   3        654.26        631.42         7.37 o
  -1   4   3         48.06         48.58         1.61 o
   0   4   3         85.91        104.26         2.41 o
   1   4   3        366.33        364.69        10.18 o
   2   4   3       1114.10       1018.00        24.33 o
   3   4   3         25.86         29.59         1.68 o
   4   4   3         65.82         66.43         3.07 o
   5   4   3        330.98        303.88        11.16 o
   6   4   3          6.63         13.92         2.83 o
   7   4   3          6.49          4.58         2.51 o
  -6   5   3         45.67         59.08         7.69 o
  -5   5   3         15.62         15.08         4.19 o
  -4   5   3        593.40        583.49        13.17 o
  -3   5   3        432.15        436.18        11.00 o
  -2   5   3        396.34        405.22         7.00 o
  -1   5   3          3.92          3.31         0.82 o
   0   5   3         11.82         17.98         1.42 o
   1   5   3        226.95        269.19         6.80 o
   2   5   3         15.76         15.62         1.63 o
   3   5   3         53.61         54.83         4.25 o
   4   5   3          0.74          0.89         0.71 o
   5   5   3        122.31        126.10         6.40 o
   6   5   3         46.77         48.73         4.98 o
   7   5   3          0.71          0.52         5.06 o
  -6   6   3          7.31          7.27         4.51 o
  -5   6   3          9.99         13.53         4.00 o
  -4   6   3        643.40        628.96        17.57 o
  -3   6   3        989.79        937.43        21.70 o
  -2   6   3        313.64        327.00         6.36 o
  -1   6   3        724.36        719.69        20.83 o
   0   6   3        387.10        409.70         9.58 o
   1   6   3         24.44         25.60         1.87 o
   2   6   3        266.93        290.11         6.83 o
   3   6   3          1.82          3.08         0.88 o
   4   6   3         74.53         66.46         5.22 o
   5   6   3         55.84         49.54         5.03 o
   6   6   3         13.25         16.98         3.26 o
   7   6   3         22.34         28.00         5.67 o
  -5   7   3          0.02          3.52         5.38 o
  -4   7   3         19.99         16.57         3.77 o
  -3   7   3       1203.17       1256.29        23.89 o
  -2   7   3         71.17         74.70         4.25 o
  -1   7   3          0.80          0.41         0.79 o
   0   7   3       2372.43       2324.59        40.06 o
   1   7   3        164.00        181.82         7.04 o
   2   7   3        156.21        168.45         4.60 o
   3   7   3        308.52        263.53        11.44 o
   4   7   3          2.43          3.78         2.92 o
   5   7   3         74.24         77.12         8.76 o
   6   7   3         19.78         20.68         3.59 o
  -5   8   3         14.84         17.98         4.68 o
  -4   8   3          2.09         -1.08         2.19 o
  -3   8   3          9.88          9.67         2.67 o
  -2   8   3         16.36         12.27         2.23 o
  -1   8   3         62.01         58.72         4.30 o
   0   8   3        117.68        114.26         5.56 o
   1   8   3         75.66         78.71         3.65 o
   2   8   3          0.72          2.31         1.97 o
   3   8   3          0.10         -1.99         2.41 o
   4   8   3        210.60        211.54        10.48 o
   5   8   3         23.20         23.36         3.96 o
   6   8   3          3.30          2.09         2.78 o
  -4   9   3          9.81         13.65         4.51 o
  -3   9   3          2.42          2.08         3.23 o
  -2   9   3          5.23          1.57         1.63 o
  -1   9   3          3.80          7.07         1.81 o
   0   9   3          8.26         14.73         3.12 o
   1   9   3         20.22         20.51         2.11 o
   2   9   3          2.39          2.57         2.51 o
   3   9   3          8.59          7.52         2.50 o
   4   9   3        177.26        169.66         9.81 o
   5   9   3         29.60         23.73         4.63 o
  -3  10   3         14.02         24.75        13.19 o
  -2  10   3         17.00         16.59         3.25 o
  -1  10   3         40.63         45.36         4.11 o
   0  10   3          4.67         -0.63         2.04 o
   1  10   3         30.69         26.64         3.89 o
   2  10   3          0.01          0.68         3.05 o
   3  10   3         41.43         31.63         7.22 o
   4  10   3         58.02         56.99         6.01 o
  -2  11   3          5.57          8.71         4.94 o
  -1  11   3         47.72         42.32         4.19 o
   0  11   3          0.94         -1.07         1.88 o
   1  11   3         48.38         55.02         5.73 o
   2  11   3          0.44         -1.45         2.01 o
   3  11   3         16.90         14.49         7.48 o
  -3 -10   4         21.46         16.83         4.05 o
  -2 -10   4          0.01         -0.54         2.11 o
  -1 -10   4         92.70        109.41         9.82 o
   0 -10   4          2.35         -0.11         2.11 o
   1 -10   4          0.53          0.11         1.85 o
   2 -10   4         13.15         14.72         3.63 o
  -4  -9   4          0.00         -2.28         1.93 o
  -3  -9   4         77.56         82.89         7.09 o
  -2  -9   4          0.22         -1.67         2.00 o
  -1  -9   4         41.07         50.18         4.86 o
   0  -9   4          3.01          4.17         1.77 o
   1  -9   4         31.50         43.04         5.49 o
   2  -9   4         47.49         54.33         4.95 o
   3  -9   4          5.31          4.49         2.54 o
  -5  -8   4          7.12          7.78         3.07 o
  -4  -8   4          0.09          1.06         2.18 o
  -3  -8   4        127.56        135.66         8.56 o
  -2  -8   4          2.28          8.08         2.17 o
  -1  -8   4        136.07        123.99         6.31 o
   0  -8   4        325.51        338.90        10.96 o
   1  -8   4         12.43         14.02         2.29 o
   2  -8   4        195.69        182.62         7.87 o
   3  -8   4        342.07        320.41        14.00 o
   4  -8   4         62.77         60.28         6.02 o
  -6  -7   4         30.52         36.60         4.97 o
  -5  -7   4         57.01         56.89         5.76 o
  -4  -7   4         54.31         52.69         4.36 o
  -3  -7   4        163.25        164.20         6.11 o
  -2  -7   4          8.35          8.75         1.73 o
  -1  -7   4        149.56        154.38         5.54 o
   0  -7   4          8.36          8.76         1.43 o
   1  -7   4        406.03        411.34         9.04 o
   2  -7   4        586.00        534.56        13.54 o
   3  -7   4        521.42        487.38        20.01 o
   4  -7   4         95.95        111.08         9.63 o
   5  -7   4         15.08         22.51         5.35 o
  -6  -6   4         32.97         35.57         4.10 o
  -5  -6   4         96.01         92.47         5.97 o
  -4  -6   4         40.39         40.67         3.03 o
  -3  -6   4         72.54         67.92         3.80 o
  -2  -6   4        359.23        334.64         8.32 o
  -1  -6   4        450.36        444.74         9.62 o
   0  -6   4        118.84        130.26         5.28 o
   1  -6   4          0.99          2.59         1.23 o
   2  -6   4        230.11        220.21         7.66 o
   3  -6   4         38.60         36.39         3.46 o
   4  -6   4        210.47        206.39        12.53 o
   5  -6   4         45.97         43.58         4.86 o
  -6  -5   4         97.64        102.73         6.54 o
  -5  -5   4         11.33         10.06         2.39 o
  -4  -5   4         62.66         75.02         3.73 o
  -3  -5   4        240.07        219.01         8.77 o
  -2  -5   4        609.93        592.53        13.58 o
  -1  -5   4         75.73         70.83         3.09 o
   0  -5   4        134.52        127.54         5.58 o
   1  -5   4        172.53        179.93         9.93 o
   2  -5   4         20.74         21.81         2.59 o
   3  -5   4         81.20         76.60         4.08 o
   4  -5   4         29.56         32.45         3.95 o
   5  -5   4        229.88        231.24        10.68 o
   6  -5   4         15.40         14.87         3.29 o
  -7  -4   4         67.36         73.49         9.60 o
  -6  -4   4          1.23          1.83         2.86 o
  -5  -4   4          0.39          1.82         1.53 o
  -4  -4   4         39.14         39.56         4.10 o
  -3  -4   4        688.21        671.42        14.73 o
  -2  -4   4        213.04        208.41         6.30 o
  -1  -4   4        667.21        673.06         9.89 o
   0  -4   4         85.22         60.44         3.60 o
   1  -4   4         28.99         35.09         3.82 o
   2  -4   4         20.01         22.75         2.74 o
   3  -4   4        142.16        133.67         4.90 o
   4  -4   4        259.50        275.40         8.06 o
   5  -4   4         39.42         37.80         4.30 o
   6  -4   4         52.91         49.00         5.16 o
  -7  -3   4         40.48         62.76         7.84 o
  -6  -3   4         79.49         74.90         4.53 o
  -5  -3   4         28.36         28.08         2.69 o
  -4  -3   4         46.61         48.65         3.60 o
  -3  -3   4        398.92        369.66         8.17 o
  -2  -3   4        265.08        280.23         5.67 o
  -1  -3   4        256.56        246.86         4.49 o
   0  -3   4        444.02        450.87         8.99 o
   1  -3   4        555.82        639.90        17.90 o
   2  -3   4         12.61         10.74         1.71 o
   3  -3   4          1.48          2.01         1.53 o
   4  -3   4        193.87        185.50         5.63 o
   5  -3   4         33.81         28.85         3.66 o
   6  -3   4          9.00         14.39         3.98 o
   7  -3   4         43.55         48.65         5.33 o
  -7  -2   4         10.86         15.54         3.83 o
  -6  -2   4         39.69         39.39         3.95 o
  -5  -2   4         64.60         70.77         4.40 o
  -4  -2   4         13.65          6.83         2.32 o
  -3  -2   4        242.07        228.19         6.78 o
  -2  -2   4        135.07        156.31         6.23 o
  -1  -2   4        370.11        372.79         5.11 o
   0  -2   4       3968.30       4030.12        42.84 o
   1  -2   4        118.20        168.86         3.91 o
   2  -2   4       1298.70       1422.39        20.63 o
   3  -2   4        414.49        403.19         8.23 o
   4  -2   4        226.53        230.20         8.77 o
   5  -2   4          5.07          4.15         1.94 o
   6  -2   4          2.87          5.06         2.40 o
   7  -2   4         10.12         16.80         4.70 o
  -7  -1   4         83.56         69.66         5.98 o
  -6  -1   4         14.10         19.81         5.24 o
  -5  -1   4         49.19         43.51         4.88 o
  -4  -1   4         79.97         66.96         4.74 o
  -3  -1   4         23.09         14.12         1.73 o
  -2  -1   4        269.80        275.69         5.50 o
  -1  -1   4       4209.66       4336.70        42.28 o
   0  -1   4       3202.24       3301.73        39.16 o
   1  -1   4       3110.88       2989.40        31.73 o
   2  -1   4       1761.46       1869.02        28.46 o
   3  -1   4       2327.05       2480.01        29.29 o
   4  -1   4         44.55         44.24         2.71 o
   5  -1   4          1.62          2.66         2.04 o
   6  -1   4          1.77          7.06         2.43 o
   7  -1   4          1.54          4.90         3.92 o
  -7   0   4         43.41         41.49         4.67 o
  -6   0   4        179.82        184.76         8.96 o
  -5   0   4        249.44        224.22         9.60 o
  -4   0   4        154.06        181.99        12.58 o
  -3   0   4        636.95        627.90        18.60 o
  -2   0   4         28.45         28.58         1.38 o
  -1   0   4       1207.41       1233.96        21.13 o
   0   0   4       1332.03       1264.92        12.73 o
   1   0   4        170.96        165.25         2.25 o
   2   0   4        436.78        392.36         5.18 o
   3   0   4        762.76        773.64        11.54 o
   4   0   4        305.94        309.48         7.38 o
   5   0   4        230.98        241.81         7.07 o
   6   0   4        368.94        370.74        12.86 o
   7   0   4          2.62          6.34         2.03 o
  -7   1   4         61.05         66.52         8.63 o
  -6   1   4        325.71        301.20        17.40 o
  -5   1   4        349.67        351.91        11.63 o
  -4   1   4        365.29        317.58        11.22 o
  -3   1   4         10.00         12.28         1.40 o
  -2   1   4       2015.12       2088.20        61.89 o
  -1   1   4        109.05        108.57         2.20 o
   0   1   4        606.02        575.90         5.64 o
   1   1   4        124.98        144.26         2.68 o
   2   1   4       1167.81       1252.47        11.56 o
   3   1   4          2.37          5.10         0.70 o
   4   1   4         18.08         23.70         1.44 o
   5   1   4          2.22          2.58         1.17 o
   6   1   4         43.45         46.03         3.77 o
   7   1   4         20.26         20.37         3.71 o
  -7   2   4         50.35         55.10         7.47 o
  -6   2   4         36.64         36.34         4.08 o
  -5   2   4        302.41        304.42        10.73 o
  -4   2   4        831.64        777.97        14.52 o
  -3   2   4        321.46        309.36         7.85 o
  -2   2   4       4871.95       4917.89        85.95 o
  -1   2   4        746.58        775.60         9.52 o
   0   2   4       8947.51       8972.07        94.19 o
   1   2   4       9245.85       9520.49       118.13 o
   2   2   4          2.59          7.63         0.68 o
   3   2   4        646.53        648.66         8.37 o
   4   2   4         25.65         23.14         1.65 o
   5   2   4        122.39        118.62         6.56 o
   6   2   4          0.08          0.41         1.33 o
   7   2   4         52.72         51.19         5.38 o
  -7   3   4         40.13         47.11         6.97 o
  -6   3   4          4.28          2.45         3.84 o
  -5   3   4         16.03         19.06         1.98 o
  -4   3   4         87.36         87.77         3.07 o
  -3   3   4        324.72        363.46         6.62 o
  -2   3   4        218.74        216.81         3.67 o
  -1   3   4         83.10         88.42         1.53 o
   0   3   4        118.35         97.45         1.58 o
   1   3   4         12.37         12.89         1.25 o
   2   3   4          1.17          1.06         0.62 o
   3   3   4       1102.61       1106.91        20.46 o
   4   3   4        110.50        109.13         4.16 o
   5   3   4        158.71        161.61         5.90 o
   6   3   4          4.92          5.30         1.79 o
   7   3   4         83.25         81.97         7.39 o
  -6   4   4          0.17         -0.05         2.90 o
  -5   4   4        197.15        182.43         8.29 o
  -4   4   4        231.91        223.50         7.41 o
  -3   4   4         28.61         23.77         1.63 o
  -2   4   4          5.13          1.97         0.86 o
  -1   4   4         11.13         18.31         0.96 o
   0   4   4          4.03         11.06         1.24 o
   1   4   4        538.75        593.35        13.07 o
   2   4   4          4.95          2.44         2.63 o
   3   4   4        544.19        539.97        13.50 o
   4   4   4        776.05        772.17        11.14 o
   5   4   4          0.14          3.27         3.64 o
   6   4   4         68.46         75.98         5.78 o
   7   4   4         50.82         53.66         5.84 o
  -6   5   4         45.40         60.65         7.69 o
  -5   5   4         25.30         21.17         4.36 o
  -4   5   4          0.84          0.01         1.29 o
  -3   5   4         14.13         14.05         1.56 o
  -2   5   4        161.71        161.94         3.33 o
  -1   5   4          9.78          9.14         0.93 o
   0   5   4       1009.95       1000.78        15.11 o
   1   5   4        142.77        142.27         3.45 o
   2   5   4          5.08          9.08         1.43 o
   3   5   4        156.03        134.96         6.48 o
   4   5   4          0.21          0.92         2.36 o
   5   5   4          0.26         -2.97         1.98 o
   6   5   4          6.20          0.73         1.93 o
   7   5   4         20.98         23.98         3.86 o
  -6   6   4         12.25         16.81        10.29 o
  -5   6   4         13.99         15.38         4.22 o
  -4   6   4          0.00          5.23         2.74 o
  -3   6   4         36.76         42.67         3.76 o
  -2   6   4        295.01        296.59         7.49 o
  -1   6   4        357.02        357.17         6.48 o
   0   6   4         76.59         65.63         4.07 o
   1   6   4        105.30        109.87         3.78 o
   2   6   4         19.28         18.87         1.89 o
   3   6   4        645.85        594.23        12.95 o
   4   6   4        448.87        445.20        20.18 o
   5   6   4         23.84         11.70         3.70 o
   6   6   4         33.92         34.29         4.37 o
   7   6   4          1.13          3.96         4.40 o
  -5   7   4        108.39        114.46        10.43 o
  -4   7   4        155.32        167.88         9.02 o
  -3   7   4        224.86        217.01         8.64 o
  -2   7   4        373.41        363.11         9.74 o
  -1   7   4        132.86        119.57         4.85 o
   0   7   4         17.05         24.75         3.33 o
   1   7   4        444.11        464.47        10.91 o
   2   7   4         51.55         52.44         2.49 o
   3   7   4        120.07        124.04         7.13 o
   4   7   4        342.20        304.08        17.77 o
   5   7   4         14.41         10.25         2.68 o
   6   7   4         62.18         61.73         5.96 o
  -5   8   4         64.15         63.24         9.72 o
  -4   8   4         52.47         61.58         5.80 o
  -3   8   4          0.27          0.20         1.67 o
  -2   8   4          1.25         -1.47         1.39 o
  -1   8   4         41.26         37.26         3.18 o
   0   8   4         12.08         10.22         2.12 o
   1   8   4         91.17         94.92         4.85 o
   2   8   4        121.54        113.05         6.75 o
   3   8   4          8.67          5.60         2.08 o
   4   8   4        127.16        128.12         8.11 o
   5   8   4         45.83         46.75         5.38 o
   6   8   4         25.07         27.61         4.25 o
  -4   9   4        102.75        117.23         8.39 o
  -3   9   4          1.64          2.24         2.55 o
  -2   9   4         75.44         81.08         4.94 o
  -1   9   4        404.10        375.12        12.33 o
   0   9   4         92.31         87.14         5.04 o
   1   9   4         11.11          4.88         1.65 o
   2   9   4         52.38         39.90         4.41 o
   3   9   4          1.92          2.05         2.17 o
   4   9   4         13.96         16.47         3.48 o
   5   9   4         35.88         41.13         5.52 o
  -3  10   4         43.49         43.74         5.13 o
  -2  10   4         11.08         14.66         3.13 o
  -1  10   4        307.83        303.05        12.25 o
   0  10   4         89.38         90.83         6.30 o
   1  10   4          1.78         -0.83         1.60 o
   2  10   4         24.78         20.62         3.48 o
   3  10   4          0.71         -1.82         3.11 o
   4  10   4          4.83          5.21         2.39 o
  -2  11   4          0.85          2.35         2.77 o
  -1  11   4         25.01         29.31         4.33 o
   0  11   4         89.62         79.24         9.55 o
   1  11   4          7.04          3.07         2.28 o
   2  11   4         46.26         40.81         4.95 o
   3  11   4          2.70          1.16         2.31 o
  -3 -10   5         18.62         10.41         6.17 o
  -2 -10   5          0.96          1.04         2.22 o
  -1 -10   5         61.12         58.11         5.95 o
   0 -10   5         15.43         18.99         3.21 o
   1 -10   5         95.16         98.29         6.52 o
  -4  -9   5         34.19         48.93         5.94 o
  -3  -9   5         40.81         46.33         5.51 o
  -2  -9   5         26.51         27.62         4.07 o
  -1  -9   5         10.01         10.93         2.37 o
   0  -9   5          9.86          9.78         2.05 o
   1  -9   5        120.62        113.79         7.50 o
   2  -9   5        262.71        283.53        11.16 o
   3  -9   5        134.54        140.90         9.40 o
  -5  -8   5         48.46         56.73         6.24 o
  -4  -8   5          1.03          3.56         2.28 o
  -3  -8   5          0.54          1.29         2.25 o
  -2  -8   5        310.87        303.14        10.34 o
  -1  -8   5        454.75        442.99        10.77 o
   0  -8   5        238.96        255.31         7.90 o
   1  -8   5         21.05         16.94         2.34 o
   2  -8   5          1.14         -1.92         1.74 o
   3  -8   5         88.28         72.38         7.69 o
   4  -8   5        145.38        148.49         9.47 o
  -5  -7   5        108.54        123.27         8.64 o
  -4  -7   5        126.95        129.58         8.49 o
  -3  -7   5        216.18        214.67         7.26 o
  -2  -7   5        739.18        737.76        17.13 o
  -1  -7   5        231.26        234.31         7.21 o
   0  -7   5        121.67        131.07         5.29 o
   1  -7   5          1.44         -1.58         1.54 o
   2  -7   5          2.00          1.59         1.53 o
   3  -7   5         13.92         18.97         4.34 o
   4  -7   5         58.19         59.33        14.53 o
   5  -7   5        188.86        181.76        12.94 o
  -6  -6   5          0.44          0.06         1.71 o
  -5  -6   5        165.94        162.05         7.92 o
  -4  -6   5         63.17         61.94         3.91 o
  -3  -6   5        545.27        524.73        13.90 o
  -2  -6   5       1009.20       1013.54        18.94 o
  -1  -6   5        525.05        527.57        12.09 o
   0  -6   5        388.07        373.27         9.83 o
   1  -6   5          2.82          2.16         1.05 o
   2  -6   5          7.53         14.82         2.29 o
   3  -6   5          0.48          0.94         1.76 o
   4  -6   5        238.51        223.34        13.18 o
   5  -6   5         36.67         34.98         5.31 o
  -6  -5   5         38.73         41.64         4.30 o
  -5  -5   5         93.58         90.11         5.75 o
  -4  -5   5          9.25          5.59         1.33 o
  -3  -5   5         39.06         33.00         2.91 o
  -2  -5   5         66.91         66.47         3.83 o
  -1  -5   5        500.49        478.70         9.25 o
   0  -5   5        366.79        398.51         9.66 o
   1  -5   5        110.00        105.38         4.38 o
   2  -5   5        123.01        136.07         8.36 o
   3  -5   5         73.77         59.83         3.77 o
   4  -5   5        117.11        120.32         7.28 o
   5  -5   5          1.24          1.97         3.07 o
   6  -5   5         13.55         14.98         3.41 o
  -7  -4   5        162.41        185.17        13.41 o
  -6  -4   5        200.56        191.98         7.54 o
  -5  -4   5         65.52         59.70         4.52 o
  -4  -4   5          3.27          6.93         1.63 o
  -3  -4   5        152.52        145.06         5.08 o
  -2  -4   5        113.36        124.61         5.47 o
  -1  -4   5        456.32        451.91         8.47 o
   0  -4   5        471.62        462.87        10.05 o
   1  -4   5          3.37          5.57         2.02 o
   2  -4   5         18.62         16.64         1.78 o
   3  -4   5         18.67         11.31         2.31 o
   4  -4   5         92.04        100.40         6.32 o
   5  -4   5          6.14          3.39         1.95 o
   6  -4   5          0.75          1.84         2.19 o
  -7  -3   5        151.95        155.41        12.24 o
  -6  -3   5        173.20        171.43         9.98 o
  -5  -3   5         21.88         16.95         2.67 o
  -4  -3   5        323.23        315.31         8.31 o
  -3  -3   5         36.80         30.99         2.34 o
  -2  -3   5        592.83        601.65        10.40 o
  -1  -3   5        232.21        218.79         6.42 o
   0  -3   5       1010.78        961.14        14.05 o
   1  -3   5        284.70        271.77         7.00 o
   2  -3   5        100.58        121.83         4.26 o
   3  -3   5        155.25        147.68         6.66 o
   4  -3   5         14.30         13.38         1.57 o
   5  -3   5         80.82         74.00         6.07 o
   6  -3   5          5.41          7.12         2.39 o
   7  -3   5          0.86          1.16         2.38 o
  -7  -2   5         17.61         11.70         4.00 o
  -6  -2   5        146.81        160.62        13.44 o
  -5  -2   5        429.99        395.08        12.92 o
  -4  -2   5          0.39          0.72         1.60 o
  -3  -2   5         12.63          9.30         1.57 o
  -2  -2   5        284.30        297.10         7.38 o
  -1  -2   5        698.73        813.06        16.76 o
   0  -2   5        184.20        202.50         3.75 o
   1  -2   5         15.04         17.58         1.49 o
   2  -2   5        307.47        274.92         7.28 o
   3  -2   5         72.87         82.30         4.95 o
   4  -2   5         98.89        100.83         5.57 o
   5  -2   5         99.83         99.92         6.22 o
   6  -2   5         87.18         88.22         9.85 o
   7  -2   5         51.99         54.96         5.56 o
  -7  -1   5         31.99         26.28         4.06 o
  -6  -1   5         36.51         32.60         5.12 o
  -5  -1   5        320.34        301.97        14.06 o
  -4  -1   5         79.19         65.04         4.57 o
  -3  -1   5          6.95          5.45         1.35 o
  -2  -1   5          4.36          3.62         0.92 o
  -1  -1   5        978.04       1132.38        17.45 o
   0  -1   5        184.68        200.79         4.56 o
   1  -1   5        140.20        132.91         2.86 o
   2  -1   5        213.83        272.49         4.72 o
   3  -1   5         82.83         76.13         2.69 o
   4  -1   5        220.02        231.26         5.22 o
   5  -1   5        348.69        332.96        11.40 o
   6  -1   5         90.13         81.02         5.92 o
   7  -1   5        147.50        157.65         9.11 o
  -7   0   5         53.56         56.01         7.08 o
  -6   0   5         41.47         40.55         4.24 o
  -5   0   5        301.36        311.96        15.07 o
  -4   0   5        583.69        515.52        16.33 o
  -3   0   5         24.02         29.22         2.24 o
  -2   0   5        192.23        189.22         6.12 o
  -1   0   5       1386.47       1399.82        14.59 o
   0   0   5       3576.53       3675.58        47.77 o
   1   0   5        203.82        203.53         3.35 o
   2   0   5        387.62        384.55         5.72 o
   3   0   5       1637.36       1768.17        20.15 o
   4   0   5        475.27        496.25         8.95 o
   5   0   5          5.96          6.76         2.35 o
   6   0   5        440.59        474.36        13.09 o
   7   0   5        157.89        179.33         9.97 o
  -7   1   5          6.79          5.45         3.25 o
  -6   1   5        122.82        104.80         6.83 o
  -5   1   5         21.51         24.56         3.15 o
  -4   1   5        232.40        214.62        21.38 o
  -3   1   5         96.74        133.93         3.67 o
  -2   1   5        100.60         77.61         2.80 o
  -1   1   5        493.71        481.72         5.32 o
   0   1   5        774.17        770.32         6.49 o
   1   1   5         69.13         77.74         2.45 o
   2   1   5        462.86        525.28         5.93 o
   3   1   5        150.11        141.55         3.18 o
   4   1   5         33.41         30.82         1.60 o
   5   1   5         87.03         65.69         3.35 o
   6   1   5          0.21         -0.42         2.45 o
   7   1   5         95.23         97.16         7.26 o
  -7   2   5          2.39          6.68         3.55 o
  -6   2   5          0.21         -1.49         2.64 o
  -5   2   5        123.10        113.39         5.95 o
  -4   2   5          6.71         15.81         2.83 o
  -3   2   5        178.26        205.16         4.58 o
  -2   2   5          4.91          1.04         0.64 o
  -1   2   5        102.19        126.54         2.20 o
   0   2   5        298.85        348.87         3.87 o
   1   2   5       3158.03       3168.61        34.24 o
   2   2   5        397.27        402.12         4.66 o
   3   2   5       1360.52       1383.15        14.46 o
   4   2   5        154.60        137.01         3.61 o
   5   2   5         19.37         15.78         1.60 o
   6   2   5         29.88         24.01         2.98 o
   7   2   5         66.02         80.14         6.72 o
  -7   3   5         49.41         57.32         7.73 o
  -6   3   5         77.73         86.25        10.17 o
  -5   3   5        108.09        105.54         4.79 o
  -4   3   5          1.34          0.74         0.77 o
  -3   3   5         20.49         24.78         1.35 o
  -2   3   5         15.38         10.03         1.05 o
  -1   3   5        983.15       1011.77        16.94 o
   0   3   5        470.55        431.22         5.63 o
   1   3   5         19.17         16.68         1.13 o
   2   3   5       1297.05       1287.79        16.99 o
   3   3   5       1117.87       1176.38        28.79 o
   4   3   5        284.75        290.42         6.50 o
   5   3   5         43.13         38.94         2.59 o
   6   3   5         43.56         41.80         3.65 o
   7   3   5         46.90         47.55         4.59 o
  -6   4   5         34.30         34.38         5.74 o
  -5   4   5          0.76         -1.99         2.75 o
  -4   4   5         69.52         71.34         3.33 o
  -3   4   5         26.80         39.43         1.75 o
  -2   4   5          7.59         10.16         0.73 o
  -1   4   5        291.57        297.29         3.85 o
   0   4   5        357.52        369.60         7.60 o
   1   4   5       1564.03       1662.94        31.62 o
   2   4   5       1798.90       1844.03        46.88 o
   3   4   5       1474.55       1407.27        18.28 o
   4   4   5        170.03        169.64         6.36 o
   5   4   5          3.86          1.07         2.60 o
   6   4   5          6.40          7.21         2.12 o
   7   4   5          4.88          3.65         3.72 o
  -6   5   5         18.62         18.39         4.41 o
  -5   5   5         80.72         93.81         8.77 o
  -4   5   5         16.92         10.90         2.33 o
  -3   5   5         18.57         23.02         2.54 o
  -2   5   5        237.86        271.82         5.06 o
  -1   5   5         80.50         89.15         3.56 o
   0   5   5        199.54        201.80         4.93 o
   1   5   5        451.37        513.24         9.73 o
   2   5   5          9.61          6.99         2.33 o
   3   5   5        420.46        439.02        12.78 o
   4   5   5          9.26         17.24         3.27 o
   5   5   5         39.50         31.12         3.61 o
   6   5   5          8.81          6.51         2.48 o
   7   5   5         37.42         39.44         5.25 o
  -6   6   5         45.09         59.13         7.92 o
  -5   6   5         20.68         21.59         4.87 o
  -4   6   5         36.19         39.72         4.32 o
  -3   6   5       1018.42       1028.26        19.04 o
  -2   6   5        383.83        389.87         6.53 o
  -1   6   5         78.69         69.67         2.48 o
   0   6   5         48.05         48.99         2.96 o
   1   6   5        887.61        915.24        25.79 o
   2   6   5         50.28         42.59         2.85 o
   3   6   5        335.99        320.63        12.61 o
   4   6   5        881.23        887.65        26.24 o
   5   6   5          0.95         -1.90         1.99 o
   6   6   5         80.15         83.50         6.62 o
   7   6   5         71.65         83.27        13.20 o
  -5   7   5          8.71         11.19         4.00 o
  -4   7   5        174.96        184.40        10.40 o
  -3   7   5        168.86        159.15         6.62 o
  -2   7   5        831.19        843.91        26.49 o
  -1   7   5        361.76        346.73         8.14 o
   0   7   5         95.79         87.31         4.36 o
   1   7   5          4.89          4.87         0.85 o
   2   7   5         41.97         30.45         1.73 o
   3   7   5        185.61        179.09         8.52 o
   4   7   5        387.13        359.54        18.69 o
   5   7   5         48.93         44.00         4.77 o
   6   7   5         90.90         91.96        11.28 o
  -5   8   5          8.59         10.90         4.13 o
  -4   8   5         83.03         88.92         7.00 o
  -3   8   5         79.09         83.64         6.42 o
  -2   8   5        232.06        243.58        10.30 o
  -1   8   5        107.99        100.32         5.15 o
   0   8   5        115.26        118.51         5.71 o
   1   8   5        220.88        217.97         7.62 o
   2   8   5          3.31          2.97         1.92 o
   3   8   5          0.83         -0.26         2.46 o
   4   8   5         67.27         69.37         5.97 o
   5   8   5         44.75         56.53         5.61 o
   6   8   5          3.09          4.80         2.51 o
  -4   9   5        108.03         89.68         9.97 o
  -3   9   5         60.50         64.84         6.13 o
  -2   9   5          0.02         -0.17         1.47 o
  -1   9   5        114.28        122.89         6.10 o
   0   9   5         45.05         41.61         3.48 o
   1   9   5          0.75         -0.29         1.29 o
   2   9   5         36.14         31.60         3.89 o
   3   9   5          0.05          0.75         2.14 o
   4   9   5          6.37          6.34         2.66 o
   5   9   5         19.83         24.11         4.11 o
  -3  10   5          3.34          3.87         2.78 o
  -2  10   5         14.05          9.80         2.67 o
  -1  10   5         90.20         96.12         5.93 o
   0  10   5        133.40        155.39         8.11 o
   1  10   5          7.71          9.06         2.25 o
   2  10   5         15.98         10.95         2.99 o
   3  10   5          1.19          4.19         2.87 o
   4  10   5         39.02         36.22         5.03 o
  -2  11   5         18.09         16.97         9.99 o
  -1  11   5         17.98         25.00         3.98 o
   0  11   5        127.93        129.48         7.84 o
   1  11   5         11.28          9.46         2.48 o
   2  11   5         40.44         35.12         6.07 o
   3  11   5         22.88         17.76         3.32 o
  -2 -10   6         90.66        109.73         8.52 o
  -1 -10   6          0.30          1.39         2.18 o
   0 -10   6          5.51          4.37         1.91 o
   1 -10   6          1.59          5.99         2.00 o
  -4  -9   6        152.54        130.44        11.53 o
  -3  -9   6          1.34         -0.42         2.06 o
  -2  -9   6         61.95         68.10         6.50 o
  -1  -9   6         17.07         21.48         3.16 o
   0  -9   6         21.33         16.25         3.46 o
   1  -9   6          2.01          1.93         1.75 o
   2  -9   6         67.27         66.42        10.79 o
   3  -9   6         46.38         37.01         4.35 o
  -5  -8   6         42.29         59.18         6.40 o
  -4  -8   6         90.56        104.35         8.12 o
  -3  -8   6          0.05         -2.09         2.13 o
  -2  -8   6          4.29          6.31         2.10 o
  -1  -8   6        216.04        204.10         7.20 o
   0  -8   6          5.78          5.74         1.50 o
   1  -8   6         25.17         26.03         2.81 o
   2  -8   6         14.22         19.51         2.56 o
   3  -8   6         10.13          8.25         2.76 o
   4  -8   6         41.46         52.62         5.88 o
  -5  -7   6         13.33         13.40         3.11 o
  -4  -7   6          0.20          1.32         1.66 o
  -3  -7   6         43.26         42.05         3.32 o
  -2  -7   6         24.44         23.61         2.51 o
  -1  -7   6         75.49         72.02         4.07 o
   0  -7   6       1270.11       1255.87        20.59 o
   1  -7   6         35.60         41.41         3.56 o
   2  -7   6         34.39         27.81         2.50 o
   3  -7   6        164.11        140.72        10.45 o
   4  -7   6         66.50         57.62         7.17 o
   5  -7   6          6.94          9.63         3.27 o
  -6  -6   6         83.03         91.02         6.46 o
  -5  -6   6          1.56          0.32         1.52 o
  -4  -6   6          0.61          1.94         1.42 o
  -3  -6   6          4.36          4.93         1.63 o
  -2  -6   6          3.59         12.55         2.07 o
  -1  -6   6        245.78        246.86         6.68 o
   0  -6   6        658.99        649.79        14.18 o
   1  -6   6         29.50         32.96         3.54 o
   2  -6   6        196.29        208.06         7.75 o
   3  -6   6        694.39        623.60        16.48 o
   4  -6   6         48.54         66.69         7.28 o
   5  -6   6         32.88         36.96         4.82 o
  -6  -5   6         79.76         90.90         6.17 o
  -5  -5   6        226.00        231.86         9.52 o
  -4  -5   6          3.10          2.40         1.19 o
  -3  -5   6         11.46         16.85         2.38 o
  -2  -5   6         89.55         79.89         4.76 o
  -1  -5   6        151.02        144.40         4.64 o
   0  -5   6         38.85         39.60         3.03 o
   1  -5   6         85.24         77.08         4.26 o
   2  -5   6         11.61          7.69         5.17 o
   3  -5   6        170.74        154.02         6.16 o
   4  -5   6         29.84         30.46         5.83 o
   5  -5   6          4.93          7.73         3.58 o
   6  -5   6          0.02          1.60         2.75 o
  -6  -4   6         24.77         27.14         2.99 o
  -5  -4   6        497.47        486.99        18.60 o
  -4  -4   6          0.63          1.91         1.37 o
  -3  -4   6          0.51         -0.21         1.05 o
  -2  -4   6        523.00        570.94        12.33 o
  -1  -4   6         30.38         21.53         2.14 o
   0  -4   6        166.57        170.68         4.53 o
   1  -4   6          6.35         15.68         2.28 o
   2  -4   6         38.51         32.98         2.50 o
   3  -4   6         61.60         63.79         3.74 o
   4  -4   6         69.40         64.17         5.24 o
   5  -4   6         29.53         26.47         3.68 o
   6  -4   6        101.77        114.27         7.99 o
  -7  -3   6          3.40         10.44         3.96 o
  -6  -3   6         18.31         20.15         2.66 o
  -5  -3   6          8.55         11.85         2.43 o
  -4  -3   6        209.07        184.20         7.47 o
  -3  -3   6          0.08         -0.30         1.14 o
  -2  -3   6        218.14        212.10         5.59 o
  -1  -3   6        759.95        757.05        13.76 o
   0  -3   6         23.84         13.59         1.82 o
   1  -3   6        272.68        282.97         8.28 o
   2  -3   6         60.89         67.09         3.28 o
   3  -3   6        157.18        135.31         8.44 o
   4  -3   6        189.37        174.57         8.05 o
   5  -3   6          0.15          0.91         1.85 o
   6  -3   6         97.36         95.36         8.76 o
  -7  -2   6          0.93          1.17         1.94 o
  -6  -2   6         66.22         73.00         4.96 o
  -5  -2   6        125.41        131.51         7.23 o
  -4  -2   6         17.40         11.28         2.48 o
  -3  -2   6         12.64         16.92         1.94 o
  -2  -2   6        146.23        159.79         5.38 o
  -1  -2   6        887.59        910.98        17.55 o
   0  -2   6        562.30        627.44         9.98 o
   1  -2   6          0.04          1.38         0.81 o
   2  -2   6        300.66        331.25         7.91 o
   3  -2   6        132.36        127.94         9.64 o
   4  -2   6        158.72        142.99         4.76 o
   5  -2   6        135.05        142.99         7.51 o
   6  -2   6        237.94        243.70        10.84 o
   7  -2   6         90.92        110.49         7.80 o
  -7  -1   6          9.20          5.85         3.09 o
  -6  -1   6          5.87          7.86         3.46 o
  -5  -1   6        119.00        109.11         6.46 o
  -4  -1   6        123.84        104.88         7.14 o
  -3  -1   6          0.55          2.48         1.03 o
  -2  -1   6        972.48        921.81        15.69 o
  -1  -1   6          1.58          7.54         0.90 o
   0  -1   6         19.62         30.22         1.89 o
   1  -1   6       1217.06       1173.48        18.34 o
   2  -1   6        238.94        273.02         5.02 o
   3  -1   6         11.91         18.65         1.46 o
   4  -1   6         66.88         81.07         3.05 o
   5  -1   6        344.71        310.17        11.04 o
   6  -1   6         29.98         31.70         4.49 o
   7  -1   6         98.97        111.16         6.81 o
  -7   0   6          7.68          8.70         3.53 o
  -6   0   6         89.10         71.62         7.32 o
  -5   0   6         17.54         15.31         3.17 o
  -4   0   6        162.45        149.20         6.02 o
  -3   0   6         40.31         38.27         2.34 o
  -2   0   6         43.90         33.46         1.88 o
  -1   0   6        822.14        794.64        15.49 o
   0   0   6         61.33         64.81         1.56 o
   1   0   6       1183.66       1137.59        16.02 o
   2   0   6       1499.09       1579.91        18.63 o
   3   0   6        589.01        607.97        11.08 o
   4   0   6        410.52        426.71         7.71 o
   5   0   6         46.67         56.10         3.94 o
   6   0   6        139.27        127.33         6.41 o
   7   0   6         26.20         30.01         4.31 o
  -7   1   6         78.61         66.40         7.75 o
  -6   1   6         13.66         15.92         4.33 o
  -5   1   6         81.63         70.69         5.12 o
  -4   1   6         15.79         10.04         2.07 o
  -3   1   6         41.91         34.82         2.45 o
  -2   1   6         41.93         35.31         2.05 o
  -1   1   6       1423.85       1419.51        21.75 o
   0   1   6       1493.13       1443.52        14.10 o
   1   1   6        373.98        345.73         5.03 o
   2   1   6       1096.77       1082.39        16.95 o
   3   1   6        838.00        867.73        14.32 o
   4   1   6        172.25        177.60         6.94 o
   5   1   6          6.30          5.84         1.29 o
   6   1   6         69.02         67.98         5.15 o
   7   1   6          0.24          3.28         2.12 o
  -7   2   6         73.26         91.53         9.53 o
  -6   2   6        108.86        110.79         9.61 o
  -5   2   6         59.33         57.25         3.77 o
  -4   2   6        327.96        304.11         7.04 o
  -3   2   6        414.90        428.82         6.52 o
  -2   2   6         48.96         58.14         1.92 o
  -1   2   6        762.94        819.39         8.01 o
   0   2   6        259.70        344.72         4.64 o
   1   2   6       1405.86       1401.94        14.27 o
   2   2   6        301.03        279.60         4.74 o
   3   2   6        125.91        123.57         2.71 o
   4   2   6          0.08         -0.29         0.59 o
   5   2   6          0.02         -0.03         0.89 o
   6   2   6          0.48         -1.30         2.19 o
   7   2   6         21.85         23.12         3.80 o
  -7   3   6          9.68         14.88         4.73 o
  -6   3   6         47.71         59.45         7.34 o
  -5   3   6          9.21          5.99         1.83 o
  -4   3   6        153.79        151.31         4.06 o
  -3   3   6        151.66        136.53         3.22 o
  -2   3   6       2737.75       2969.93        73.91 o
  -1   3   6       1710.09       1873.04        38.02 o
   0   3   6          1.91          3.94         0.46 o
   1   3   6         64.59         74.06         2.29 o
   2   3   6         63.64         85.28         3.16 o
   3   3   6        293.67        288.64         6.63 o
   4   3   6        270.33        274.31         5.94 o
   5   3   6         42.14         46.81         2.56 o
   6   3   6          0.36          2.09         2.75 o
   7   3   6          0.05         -0.14         1.96 o
  -6   4   6          5.58          6.85         3.37 o
  -5   4   6         62.51         54.72         6.57 o
  -4   4   6          3.14          4.87         1.30 o
  -3   4   6        250.86        259.71         7.95 o
  -2   4   6        300.34        303.02         4.64 o
  -1   4   6         66.27         67.49         1.98 o
   0   4   6        140.71        176.81         4.35 o
   1   4   6         66.83         83.00         2.15 o
   2   4   6        514.43        493.60        13.04 o
   3   4   6        907.03        877.20        16.47 o
   4   4   6       1894.39       1836.12        30.62 o
   5   4   6        224.24        236.10         8.53 o
   6   4   6         17.50         24.55         3.06 o
   7   4   6        113.80        127.26         9.53 o
  -6   5   6          2.13          6.23         3.73 o
  -5   5   6         55.25         52.65         8.22 o
  -4   5   6          4.19          3.27         2.56 o
  -3   5   6        120.24        126.35         7.01 o
  -2   5   6         40.89         40.60         2.23 o
  -1   5   6         91.65         83.79         3.16 o
   0   5   6         30.94         29.10         1.36 o
   1   5   6       1909.23       1946.61        35.99 o
   2   5   6        115.76        124.74         5.36 o
   3   5   6        289.24        284.77        13.04 o
   4   5   6       2325.48       2098.72        72.43 o
   5   5   6        181.40        200.54        13.37 o
   6   5   6          0.42         -0.52         1.69 o
   7   5   6        216.72        246.27        12.42 o
  -6   6   6         31.43         44.51         6.93 o
  -5   6   6          8.33          3.51         2.10 o
  -4   6   6          0.68          0.88         2.05 o
  -3   6   6        132.48        127.09         5.38 o
  -2   6   6        109.28        117.85         3.27 o
  -1   6   6        120.16        113.46         3.65 o
   0   6   6         15.85         18.56         2.30 o
   1   6   6         27.84         22.28         2.60 o
   2   6   6         29.85         34.59         2.45 o
   3   6   6         31.11         39.28         4.46 o
   4   6   6        238.91        246.92        10.09 o
   5   6   6          2.23          0.59         2.38 o
   6   6   6          7.75          4.85         2.53 o
   7   6   6         17.95         13.04         3.24 o
  -5   7   6          2.69          1.01         2.76 o
  -4   7   6        404.67        419.08        14.91 o
  -3   7   6         54.44         54.84         5.07 o
  -2   7   6        535.57        540.16        11.61 o
  -1   7   6       2235.00       2242.29        51.67 o
   0   7   6        493.51        500.24        18.62 o
   1   7   6         95.20         80.41         2.90 o
   2   7   6        190.17        171.77         5.25 o
   3   7   6          4.93          7.67         2.18 o
   4   7   6          0.22         -0.49         1.84 o
   5   7   6          3.51          5.31         2.68 o
   6   7   6         30.85         29.54         5.16 o
  -5   8   6         19.31         24.84         7.34 o
  -4   8   6          0.14          3.77         2.47 o
  -3   8   6          8.73         11.45         3.00 o
  -2   8   6        119.55        121.31         5.10 o
  -1   8   6       1948.16       1876.41        40.96 o
   0   8   6        292.32        296.98        11.01 o
   1   8   6         50.59         49.73         3.42 o
   2   8   6        217.45        186.87        10.39 o
   3   8   6        329.28        310.25        12.07 o
   4   8   6          5.95          4.99         2.48 o
   5   8   6          4.30          5.29         2.51 o
   6   8   6         30.35         33.97         6.76 o
  -4   9   6         31.80         39.40         5.18 o
  -3   9   6         32.88         29.55         4.54 o
  -2   9   6          2.28          2.97         2.11 o
  -1   9   6         19.10         18.16         2.53 o
   0   9   6        135.87        135.08         6.19 o
   1   9   6         81.95         72.38         5.90 o
   2   9   6          2.12          0.69         1.77 o
   3   9   6        130.48        116.32         8.84 o
   4   9   6         14.12         13.47         3.00 o
   5   9   6         39.76         40.64         5.09 o
  -3  10   6          1.38          0.22         2.52 o
  -2  10   6          0.01          1.29         2.02 o
  -1  10   6          0.66         -0.11         2.17 o
   0  10   6          4.26          4.16         1.86 o
   1  10   6         41.45         29.10         3.87 o
   2  10   6          2.66          5.44         2.10 o
   3  10   6          1.30          0.20         2.11 o
   4  10   6          7.42          8.33         3.12 o
  -2  11   6         58.26         59.81         7.68 o
  -1  11   6          1.40          2.27         2.16 o
   0  11   6          0.03         -0.37         1.94 o
   1  11   6         19.80         11.44         3.03 o
   2  11   6          6.59         14.99         3.64 o
   3  11   6         17.33         13.90         3.39 o
  -1 -10   7          5.89          3.31         3.50 o
   0 -10   7          2.43          3.19         2.09 o
  -3  -9   7         34.18         40.11         5.16 o
  -2  -9   7         95.61        106.13         8.05 o
  -1  -9   7         71.15         70.82         5.36 o
   0  -9   7         54.84         58.39         5.23 o
   1  -9   7         45.96         59.64         4.95 o
   2  -9   7         13.36          9.56         3.86 o
  -4  -8   7          6.82          1.81         2.37 o
  -3  -8   7         77.38         77.12         8.84 o
  -2  -8   7        106.65        115.01         9.37 o
  -1  -8   7         98.36         98.27         5.10 o
   0  -8   7          0.21         -0.59         1.26 o
   1  -8   7         32.65         32.92         2.99 o
   2  -8   7        108.64        139.08         9.89 o
   3  -8   7        138.71        157.14         8.33 o
  -5  -7   7          1.02         -2.76         2.08 o
  -4  -7   7         17.96         20.69         3.11 o
  -3  -7   7         49.44         52.94         5.99 o
  -2  -7   7          0.01         -1.18         2.01 o
  -1  -7   7         82.20         79.68         4.86 o
   0  -7   7         27.00         26.05         2.91 o
   1  -7   7         66.02         75.42         7.10 o
   2  -7   7         79.12         81.42         4.20 o
   3  -7   7         12.36         13.05         2.97 o
   4  -7   7         68.25         72.88         7.91 o
  -6  -6   7         54.97         62.50         6.42 o
  -5  -6   7         82.11         84.16         5.17 o
  -4  -6   7         98.39         97.02         5.72 o
  -3  -6   7        115.81        112.56         6.18 o
  -2  -6   7        420.03        424.57        11.44 o
  -1  -6   7        983.05        951.24        18.66 o
   0  -6   7         20.43         23.05         2.56 o
   1  -6   7         22.00         15.57         3.07 o
   2  -6   7          1.49          0.71         1.55 o
   3  -6   7        215.26        222.62         9.20 o
   4  -6   7         67.21         71.92         7.36 o
   5  -6   7         76.13         58.84         5.93 o
  -6  -5   7          8.29          7.73         2.05 o
  -5  -5   7        181.71        189.02         6.72 o
  -4  -5   7         18.84         14.19         2.61 o
  -3  -5   7        123.93        115.68         5.68 o
  -2  -5   7        560.75        520.18        12.45 o
  -1  -5   7       1043.49       1007.17        18.73 o
   0  -5   7        670.39        663.98        11.57 o
   1  -5   7        213.37        217.39         8.75 o
   2  -5   7        339.28        324.77         9.14 o
   3  -5   7         26.18         30.34         3.78 o
   4  -5   7        549.84        499.75        16.02 o
   5  -5   7         58.68         54.42         5.48 o
   6  -5   7         42.03         33.43         4.77 o
  -6  -4   7         20.29         18.25         2.98 o
  -5  -4   7         27.01         27.77         4.64 o
  -4  -4   7          1.06          0.74         1.51 o
  -3  -4   7         24.84         28.60         2.42 o
  -2  -4   7         19.86         16.64         2.22 o
  -1  -4   7        141.92        119.50         5.04 o
   0  -4   7         30.88         32.28         2.69 o
   1  -4   7         54.30         49.48         5.81 o
   2  -4   7         95.56         89.34         4.28 o
   3  -4   7          3.13          4.53         1.08 o
   4  -4   7        932.87        853.68        21.21 o
   5  -4   7         56.97         55.39         7.18 o
   6  -4   7        127.49        147.64         8.99 o
  -6  -3   7        312.64        338.26        12.24 o
  -5  -3   7        216.51        212.89         8.54 o
  -4  -3   7        497.22        453.11        12.01 o
  -3  -3   7        311.73        319.32         7.92 o
  -2  -3   7         27.76         26.82         2.02 o
  -1  -3   7        495.31        472.52        10.36 o
   0  -3   7         30.57         33.14         2.51 o
   1  -3   7        176.46        149.19        11.45 o
   2  -3   7          4.05          3.46         1.18 o
   3  -3   7        198.67        187.47         5.91 o
   4  -3   7         40.94         33.03         3.67 o
   5  -3   7        234.71        238.86        10.34 o
   6  -3   7         91.29         96.80         6.97 o
  -7  -2   7         83.53         82.47         7.02 o
  -6  -2   7        339.69        354.18        13.51 o
  -5  -2   7         40.31         44.33         4.49 o
  -4  -2   7         19.71         20.43         2.57 o
  -3  -2   7        272.65        267.59         8.81 o
  -2  -2   7          8.85          3.80         1.41 o
  -1  -2   7       3345.48       3603.22        45.67 o
   0  -2   7        233.92        249.06         6.23 o
   1  -2   7        778.92        734.34        14.03 o
   2  -2   7          9.68          6.48         1.09 o
   3  -2   7          2.79          4.61         2.46 o
   4  -2   7          8.51          6.98         1.55 o
   5  -2   7         37.34         32.55         4.37 o
   6  -2   7         27.41         21.73         3.61 o
   7  -2   7         59.22         54.60         4.90 o
  -7  -1   7          7.08          9.42         6.14 o
  -6  -1   7         75.80         75.07         8.02 o
  -5  -1   7         39.80         44.83         3.87 o
  -4  -1   7          9.20          5.76         2.45 o
  -3  -1   7        133.82        122.99         5.07 o
  -2  -1   7         68.35         74.14         3.11 o
  -1  -1   7       3056.64       3296.61        49.51 o
   0  -1   7       5572.46       5666.03        73.35 o
   1  -1   7        381.28        360.13         6.27 o
   2  -1   7       1265.91       1278.66        18.96 o
   3  -1   7        354.52        311.64         5.54 o
   4  -1   7          0.74          2.23         0.94 o
   5  -1   7          1.06          3.13         1.77 o
   6  -1   7         51.11         53.64         4.33 o
   7  -1   7          5.72          8.31         1.91 o
  -7   0   7          0.84          0.57         3.12 o
  -6   0   7        120.47        103.44         9.10 o
  -5   0   7         82.93         87.44         7.68 o
  -4   0   7        130.79        112.75         8.55 o
  -3   0   7         24.04         18.94         1.70 o
  -2   0   7          6.73          6.42         1.08 o
  -1   0   7        495.54        500.07         7.43 o
   0   0   7       1792.62       1800.72        18.40 o
   1   0   7        697.18        628.76        10.84 o
   2   0   7       2048.22       2155.80        28.05 o
   3   0   7         93.16         96.31         2.82 o
   4   0   7        102.94        116.58         4.16 o
   5   0   7        549.00        582.74        13.64 o
   6   0   7          6.66          2.13         1.61 o
   7   0   7          2.79          0.74         2.42 o
  -7   1   7          0.55         -4.95         3.30 o
  -6   1   7        100.06        108.28         9.53 o
  -5   1   7        338.63        287.52        23.90 o
  -4   1   7        349.27        315.99         7.75 o
  -3   1   7        398.77        381.08        11.23 o
  -2   1   7        207.45        180.57         4.01 o
  -1   1   7        431.01        459.48         6.81 o
   0   1   7        317.87        306.90         4.50 o
   1   1   7          0.36          0.96         0.53 o
   2   1   7          3.36         10.26         0.84 o
   3   1   7        156.14        166.79         3.76 o
   4   1   7        192.06        189.14         5.42 o
   5   1   7        350.54        339.55         8.37 o
   6   1   7          5.65          3.29         2.00 o
   7   1   7         13.01          7.61         3.06 o
  -7   2   7          0.03          0.22         3.32 o
  -6   2   7        216.21        218.37        13.59 o
  -5   2   7        587.92        548.01        12.89 o
  -4   2   7        109.72        100.33         4.48 o
  -3   2   7        654.70        685.86        10.22 o
  -2   2   7          6.85          0.47         0.52 o
  -1   2   7         41.15         38.65         1.37 o
   0   2   7        392.97        403.57         5.48 o
   1   2   7         90.68         91.75         2.01 o
   2   2   7        195.31        170.55         3.62 o
   3   2   7          0.50          1.01         0.62 o
   4   2   7         27.19         26.97         1.41 o
   5   2   7         71.80         72.25         3.03 o
   6   2   7         82.95         95.98         6.71 o
   7   2   7          7.29          3.92         2.34 o
  -6   3   7         23.62         16.42         4.02 o
  -5   3   7         97.40         96.34         6.00 o
  -4   3   7        215.14        190.38         6.07 o
  -3   3   7        135.19        122.54         3.14 o
  -2   3   7        475.75        476.54         7.88 o
  -1   3   7          8.42         11.98         0.91 o
   0   3   7        241.26        276.70         4.09 o
   1   3   7        655.88        682.92        10.52 o
   2   3   7         29.14         36.17         1.30 o
   3   3   7         23.94         32.88         1.46 o
   4   3   7        195.61        177.52         4.98 o
   5   3   7          5.00          5.69         1.12 o
   6   3   7          4.18          8.31         2.35 o
   7   3   7         47.67         61.05         6.11 o
  -6   4   7         35.13         44.53         6.59 o
  -5   4   7         17.15         20.93         4.43 o
  -4   4   7         84.51         87.87         4.68 o
  -3   4   7         56.22         37.56         2.59 o
  -2   4   7          0.93          0.67         0.84 o
  -1   4   7        412.47        417.23         9.72 o
   0   4   7        322.95        383.09         7.35 o
   1   4   7        304.86        268.08         5.05 o
   2   4   7        354.76        390.45         8.96 o
   3   4   7         82.52         88.17         3.52 o
   4   4   7          2.10          3.04         1.21 o
   5   4   7         31.98         26.57         2.78 o
   6   4   7         25.23         21.30         2.77 o
   7   4   7        121.17        124.59         8.74 o
  -6   5   7         12.31         13.62         4.31 o
  -5   5   7          6.98          5.54         2.72 o
  -4   5   7         48.12         43.70         4.93 o
  -3   5   7         57.73         44.27         2.72 o
  -2   5   7         36.82         26.06         1.86 o
  -1   5   7        829.69        842.39        25.61 o
   0   5   7        932.81        939.46        25.78 o
   1   5   7         65.72         75.47         2.40 o
   2   5   7         18.01         12.68         1.98 o
   3   5   7        205.29        197.04         6.89 o
   4   5   7          0.42          3.21         1.00 o
   5   5   7        493.68        472.66        14.91 o
   6   5   7         33.54         30.26         3.38 o
   7   5   7         65.43         65.04         6.55 o
  -6   6   7          0.05         -1.98         2.76 o
  -5   6   7          2.88          9.68         2.91 o
  -4   6   7         12.32         11.36         2.86 o
  -3   6   7        214.44        236.96         7.24 o
  -2   6   7         29.07         23.80         2.02 o
  -1   6   7        110.15        121.26         5.11 o
   0   6   7        253.30        255.25        13.93 o
   1   6   7        104.51         95.99         2.79 o
   2   6   7        366.74        351.75         9.94 o
   3   6   7        373.64        371.85        14.39 o
   4   6   7          0.10          3.40         1.94 o
   5   6   7         83.40         66.26         6.61 o
   6   6   7          8.76          9.17         3.01 o
  -5   7   7         92.92         95.93         9.47 o
  -4   7   7         66.89         64.53         6.85 o
  -3   7   7         35.43         47.42         5.33 o
  -2   7   7        122.60        123.25         6.74 o
  -1   7   7         11.33         14.68         2.23 o
   0   7   7         20.73         20.70         2.25 o
   1   7   7         18.50         21.71         2.25 o
   2   7   7         19.78         18.15         1.66 o
   3   7   7        300.78        289.43        10.88 o
   4   7   7        103.82         96.30         6.61 o
   5   7   7          1.64          0.18         2.61 o
   6   7   7         52.80         58.43         6.83 o
  -5   8   7        193.25        215.74        14.87 o
  -4   8   7         45.86         69.60         8.38 o
  -3   8   7          5.29          5.11         2.55 o
  -2   8   7        147.92        144.41         6.66 o
  -1   8   7         19.32         27.94         2.88 o
   0   8   7        157.05        171.54         6.56 o
   1   8   7         17.50         18.33         2.26 o
   2   8   7          8.88          8.70         2.62 o
   3   8   7        251.84        247.50        13.43 o
   4   8   7         48.79         45.74         5.16 o
   5   8   7          9.95         15.21         3.46 o
   6   8   7         67.38         76.55         8.09 o
  -4   9   7         94.79         95.81         7.49 o
  -3   9   7          3.39          4.05         3.06 o
  -2   9   7        499.53        539.62        19.67 o
  -1   9   7         71.61         68.71         4.64 o
   0   9   7        505.23        506.84        12.84 o
   1   9   7          3.07          3.13         1.40 o
   2   9   7          3.27          1.99         1.89 o
   3   9   7        131.84        144.03        13.60 o
   4   9   7         21.79         25.26         3.90 o
   5   9   7         29.82         35.64         4.72 o
  -3  10   7         12.60          9.99         2.64 o
  -2  10   7         73.33         71.96         5.41 o
  -1  10   7          0.03         -1.11         2.28 o
   0  10   7         61.49         69.49         4.65 o
   1  10   7          9.66          5.61         2.17 o
   2  10   7          8.23          9.50         2.60 o
   3  10   7          0.13          0.11         2.22 o
   4  10   7         74.93         85.38         7.25 o
  -2  11   7         14.67         18.98         3.62 o
  -1  11   7          4.77          4.99         2.58 o
   0  11   7         12.56         15.94         6.43 o
   1  11   7          3.67          0.08         1.91 o
   2  11   7         55.42         48.11         5.31 o
   3  11   7          0.87          1.75         2.22 o
  -3  -9   8         48.43         47.64         5.90 o
  -2  -9   8         17.78         15.58         3.49 o
  -1  -9   8          8.00          7.94         2.15 o
   0  -9   8          6.36          3.86         1.87 o
   1  -9   8         56.15         51.03         4.67 o
   2  -9   8        132.52        133.65        18.86 o
  -4  -8   8          9.36          6.74         2.74 o
  -3  -8   8        189.08        191.68        10.90 o
  -2  -8   8          1.22          5.34         2.11 o
  -1  -8   8          7.34         13.71         2.13 o
   0  -8   8          9.13          4.87         1.59 o
   1  -8   8         66.81         70.12         4.43 o
   2  -8   8        159.82        172.80         9.42 o
   3  -8   8        167.07        173.17        10.25 o
  -5  -7   8          4.02          1.32         1.73 o
  -4  -7   8         36.55         33.61         3.79 o
  -3  -7   8         66.78         66.24         4.78 o
  -2  -7   8         91.09         92.99         5.85 o
  -1  -7   8          1.72          3.57         1.65 o
   0  -7   8         48.72         40.38         3.58 o
   1  -7   8         40.36         38.12         4.90 o
   2  -7   8         11.71         12.24         2.44 o
   3  -7   8         33.11         30.25         3.56 o
   4  -7   8        132.40        119.92        12.76 o
  -5  -6   8         21.23         20.06         3.22 o
  -4  -6   8         19.11         16.87         2.57 o
  -3  -6   8        150.51        164.42         7.23 o
  -2  -6   8         55.41         49.36         3.75 o
  -1  -6   8         78.62         81.21         4.80 o
   0  -6   8         50.22         48.38         3.72 o
   1  -6   8        585.30        564.65        16.23 o
   2  -6   8        119.97        126.11         5.32 o
   3  -6   8         34.19         33.39         3.33 o
   4  -6   8         20.12         30.47         4.98 o
   5  -6   8         11.37          7.90         2.72 o
  -6  -5   8         38.12         38.27         5.53 o
  -5  -5   8          7.05          8.50         1.95 o
  -4  -5   8         55.54         57.10         3.98 o
  -3  -5   8         46.54         51.87         3.93 o
  -2  -5   8         13.69         12.63         2.06 o
  -1  -5   8        762.92        763.40        15.86 o
   0  -5   8       1728.05       1681.64        26.19 o
   1  -5   8          0.50          1.16         1.80 o
   2  -5   8        100.69         94.62         5.43 o
   3  -5   8          8.48          9.26         5.39 o
   4  -5   8          3.66          5.21         3.31 o
   5  -5   8          4.56          2.40         2.29 o
  -6  -4   8         49.64         54.99         4.86 o
  -5  -4   8         27.66         31.67         3.07 o
  -4  -4   8         64.64         62.38         5.24 o
  -3  -4   8         50.78         47.19         3.08 o
  -2  -4   8        104.78         98.26         4.90 o
  -1  -4   8        657.27        630.66        13.47 o
   0  -4   8        537.49        553.11        12.29 o
   1  -4   8        264.53        231.20        10.82 o
   2  -4   8         11.78          9.01         2.00 o
   3  -4   8         62.32         59.06         3.54 o
   4  -4   8         12.28          5.37         3.33 o
   5  -4   8         44.57         33.87         5.18 o
   6  -4   8         63.13         65.35         6.11 o
  -6  -3   8         15.49         16.86         2.72 o
  -5  -3   8        223.26        218.14        10.44 o
  -4  -3   8         26.70         29.72         2.68 o
  -3  -3   8         35.18         30.29         2.43 o
  -2  -3   8         10.42          8.24         1.28 o
  -1  -3   8        209.31        214.22         6.70 o
   0  -3   8        369.58        362.98         8.97 o
   1  -3   8        406.07        365.91        13.41 o
   2  -3   8         76.08         74.64         3.80 o
   3  -3   8         64.35         61.71         3.42 o
   4  -3   8         20.98         23.88         3.23 o
   5  -3   8        107.56        112.27         7.09 o
   6  -3   8         13.75         19.51         3.61 o
  -6  -2   8         69.10         70.73         6.01 o
  -5  -2   8        357.23        357.73        13.06 o
  -4  -2   8         30.69         31.27         3.20 o
  -3  -2   8          0.05          2.01         1.29 o
  -2  -2   8        168.97        170.44         5.92 o
  -1  -2   8        621.46        556.78        12.57 o
   0  -2   8        185.47        161.31         4.59 o
   1  -2   8        125.80        122.31         4.23 o
   2  -2   8        477.74        461.50         8.69 o
   3  -2   8        382.41        385.08        11.19 o
   4  -2   8         25.46         34.85         3.62 o
   5  -2   8          8.76         17.04         2.91 o
   6  -2   8          4.47          7.67         2.10 o
  -7  -1   8          0.91          0.70         4.04 o
  -6  -1   8        186.32        163.46        11.42 o
  -5  -1   8        571.81        531.57        13.87 o
  -4  -1   8        763.32        712.43        17.87 o
  -3  -1   8         49.05         48.17         4.97 o
  -2  -1   8        450.00        404.19         9.35 o
  -1  -1   8        744.29        875.31        13.06 o
   0  -1   8       1025.12       1098.91        17.20 o
   1  -1   8        141.11        143.36         7.11 o
   2  -1   8         75.86         62.17         2.30 o
   3  -1   8        144.77        132.79         3.11 o
   4  -1   8         38.93         31.32         1.99 o
   5  -1   8         56.41         54.48         3.98 o
   6  -1   8         48.27         50.47         4.20 o
   7  -1   8         57.12         47.78         6.81 o
  -7   0   8          1.06          3.00         3.02 o
  -6   0   8        128.94        125.89        10.08 o
  -5   0   8        465.39        445.43        15.01 o
  -4   0   8        239.08        227.23        12.82 o
  -3   0   8        258.34        246.52         8.58 o
  -2   0   8        543.10        508.28        10.53 o
  -1   0   8         59.06         62.01         2.17 o
   0   0   8       1529.35       1671.33        17.67 o
   1   0   8         91.07         90.18         3.43 o
   2   0   8        486.09        449.31         5.98 o
   3   0   8         91.69        109.20         3.69 o
   4   0   8          9.73         11.60         2.39 o
   5   0   8        234.18        223.38         7.85 o
   6   0   8          0.53          2.53         1.89 o
   7   0   8         63.42         72.61         8.25 o
  -7   1   8         23.97         44.50         6.79 o
  -6   1   8         12.65          8.37         3.15 o
  -5   1   8        233.17        196.11        11.86 o
  -4   1   8        128.79        118.35         5.97 o
  -3   1   8        597.94        575.41        15.27 o
  -2   1   8        691.01        646.57        12.50 o
  -1   1   8         25.86         29.11         1.42 o
   0   1   8        336.20        373.01         8.99 o
   1   1   8         69.99        113.88         3.38 o
   2   1   8          3.33          2.48         0.51 o
   3   1   8         32.25         32.96         1.90 o
   4   1   8         39.11         43.22         3.32 o
   5   1   8          9.01         10.17         1.61 o
   6   1   8         22.84         27.53         3.18 o
   7   1   8         86.25         96.72         7.26 o
  -7   2   8         65.89         80.37         9.08 o
  -6   2   8         58.57         46.91         6.63 o
  -5   2   8          5.38          6.22         2.06 o
  -4   2   8          8.19          3.77         1.47 o
  -3   2   8        277.58        282.41         8.86 o
  -2   2   8        103.68        112.99         3.48 o
  -1   2   8        302.37        269.25         4.11 o
   0   2   8        647.82        683.54         9.42 o
   1   2   8         75.31         92.03         2.93 o
   2   2   8        392.67        390.56         6.07 o
   3   2   8         67.53         79.01         2.49 o
   4   2   8          3.89          7.07         0.93 o
   5   2   8        104.39        114.85         4.63 o
   6   2   8        408.50        398.66        14.03 o
   7   2   8         18.14         15.22         3.19 o
  -6   3   8         10.88         14.53         4.15 o
  -5   3   8          2.77          0.78         2.25 o
  -4   3   8        138.87        116.22         4.62 o
  -3   3   8          6.78          6.94         0.69 o
  -2   3   8          2.79          1.58         0.86 o
  -1   3   8        215.41        278.26         5.18 o
   0   3   8         18.17         21.67         1.06 o
   1   3   8        189.30        225.42         3.59 o
   2   3   8         73.56         76.04         2.51 o
   3   3   8        390.92        399.51         5.96 o
   4   3   8          0.89          1.61         0.65 o
   5   3   8         27.52         18.05         2.25 o
   6   3   8          3.86          3.96         2.30 o
   7   3   8         68.35         86.29         6.97 o
  -6   4   8         34.02         50.15         9.62 o
  -5   4   8          1.77         -0.52         2.36 o
  -4   4   8         30.21         25.07         3.10 o
  -3   4   8         38.64         33.90         2.72 o
  -2   4   8        177.22        176.22         4.92 o
  -1   4   8        485.00        543.11        11.75 o
   0   4   8         62.65         88.11         2.37 o
   1   4   8       2276.39       2352.61        36.41 o
   2   4   8        457.37        462.70         8.53 o
   3   4   8        228.90        227.78         5.74 o
   4   4   8        475.86        499.80        10.03 o
   5   4   8          3.31          3.56         1.11 o
   6   4   8         37.32         43.83         3.91 o
   7   4   8         29.52         28.78         3.52 o
  -6   5   8          0.03          0.08         2.89 o
  -5   5   8         43.65         52.61         6.86 o
  -4   5   8          1.32          3.93         1.74 o
  -3   5   8          0.82          0.42         1.09 o
  -2   5   8         96.53         99.27         4.72 o
  -1   5   8          9.45          5.87         0.58 o
   0   5   8          0.64          1.37         0.60 o
   1   5   8         20.68         22.46         1.41 o
   2   5   8        499.23        465.48        20.49 o
   3   5   8        109.35        100.66         5.26 o
   4   5   8        796.60        777.10        18.59 o
   5   5   8        217.84        210.66        11.64 o
   6   5   8         96.80        101.56         6.10 o
   7   5   8          2.90          3.56         2.28 o
  -6   6   8          9.67          5.51         2.99 o
  -5   6   8         16.54         20.03         3.64 o
  -4   6   8        163.83        157.39         9.13 o
  -3   6   8         83.73         56.71         5.03 o
  -2   6   8         95.94         90.37         5.01 o
  -1   6   8         30.52         33.83         1.87 o
   0   6   8        290.87        286.94        10.41 o
   1   6   8         31.03         40.02         2.21 o
   2   6   8        673.67        645.25        13.93 o
   3   6   8        214.30        217.36         8.09 o
   4   6   8        203.45        204.42        12.97 o
   5   6   8        520.25        536.29        19.90 o
   6   6   8         34.53         41.48         4.79 o
  -5   7   8          1.90          4.88         2.38 o
  -4   7   8         89.88         98.69         7.20 o
  -3   7   8         27.27         29.67         4.36 o
  -2   7   8        123.48        116.39         6.94 o
  -1   7   8        740.89        698.12        23.91 o
   0   7   8         92.54         99.47         5.87 o
   1   7   8          2.30          1.76         0.79 o
   2   7   8         81.45         79.55         3.53 o
   3   7   8        427.28        402.32        18.43 o
   4   7   8        220.64        225.01        10.06 o
   5   7   8         75.66         74.36         7.36 o
   6   7   8          4.32         12.16         3.60 o
  -5   8   8          3.17          5.53         9.22 o
  -4   8   8         23.87         25.59         4.21 o
  -3   8   8        128.51        117.03         7.76 o
  -2   8   8          0.05          1.23         1.89 o
  -1   8   8        564.21        562.03        21.94 o
   0   8   8       1006.62       1016.72        22.36 o
   1   8   8        200.58        200.48         7.29 o
   2   8   8        190.29        158.60        11.84 o
   3   8   8          0.34          1.31         1.78 o
   4   8   8         30.39         29.95         3.84 o
   5   8   8          7.62         11.18         3.70 o
   6   8   8          0.05          1.76         2.98 o
  -4   9   8         29.00         26.90         4.44 o
  -3   9   8         16.22         14.37         3.41 o
  -2   9   8        133.38        129.19         6.89 o
  -1   9   8        200.06        208.50        13.22 o
   0   9   8        400.25        377.08        17.94 o
   1   9   8         51.48         53.02         3.74 o
   2   9   8         32.56         31.45         3.89 o
   3   9   8         14.68          8.60         2.57 o
   4   9   8          1.56          1.14         1.89 o
   5   9   8         16.49         18.85         4.19 o
  -3  10   8          0.01          1.47         2.63 o
  -2  10   8         84.24         90.04         5.95 o
  -1  10   8        238.29        280.14        13.65 o
   0  10   8         36.94         42.83         3.78 o
   1  10   8          4.74          4.05         2.06 o
   2  10   8          2.43          2.29         1.97 o
   3  10   8         34.50         34.64         4.52 o
   4  10   8         38.39         41.45         6.19 o
  -2  11   8          7.27          8.75         4.60 o
  -1  11   8         79.82         85.31         6.75 o
   0  11   8         17.23         28.75         7.71 o
   1  11   8         41.20         40.64         5.03 o
   2  11   8          0.10          0.78         2.29 o
   3  11   8         17.85         21.48         3.77 o
  -2  -9   9         85.63         92.61         7.84 o
  -1  -9   9          0.73          2.71         1.97 o
   0  -9   9         17.82         10.71         2.45 o
   1  -9   9          1.51          2.95         2.02 o
  -3  -8   9        310.96        315.95        14.25 o
  -2  -8   9        240.94        247.26        14.67 o
  -1  -8   9         75.54         88.18         5.59 o
   0  -8   9        101.26        109.13         5.73 o
   1  -8   9         45.01         48.61         4.53 o
   2  -8   9          6.01          9.33         3.00 o
   3  -8   9         62.84         57.37         7.78 o
  -4  -7   9         18.93         12.98         2.63 o
  -3  -7   9         55.44         75.09         6.05 o
  -2  -7   9        518.85        514.26        14.00 o
  -1  -7   9        322.79        310.34        10.36 o
   0  -7   9         84.21         87.28         5.39 o
   1  -7   9          0.73         -0.57         1.54 o
   2  -7   9         80.43         73.33         6.10 o
   3  -7   9          0.00         -0.89         2.13 o
   4  -7   9         31.76         33.95         4.85 o
  -5  -6   9          1.64          1.67         1.77 o
  -4  -6   9          3.69          1.00         1.62 o
  -3  -6   9         24.02         22.73         2.84 o
  -2  -6   9        128.77        121.38         6.28 o
  -1  -6   9        173.03        169.54         7.19 o
   0  -6   9        240.54        239.53         8.57 o
   1  -6   9        201.84        214.38         8.23 o
   2  -6   9        203.57        183.63         9.27 o
   3  -6   9         46.93         47.60         6.04 o
   4  -6   9          4.54          4.95         4.04 o
   5  -6   9          0.54         -2.48         2.56 o
  -5  -5   9         27.08         29.78         3.83 o
  -4  -5   9         47.36         46.43         3.44 o
  -3  -5   9         29.55         27.79         3.53 o
  -2  -5   9          0.01          0.91         1.47 o
  -1  -5   9         53.96         51.75         3.79 o
   0  -5   9         25.78         28.83         3.05 o
   1  -5   9         18.99         20.86         2.71 o
   2  -5   9        172.75        165.67         7.41 o
   3  -5   9        140.06        141.94         8.01 o
   4  -5   9         51.07         54.37         5.23 o
   5  -5   9          0.01          4.01         2.43 o
  -6  -4   9        129.69        144.18        13.25 o
  -5  -4   9         78.53         86.09         4.98 o
  -4  -4   9         99.67         96.18         4.86 o
  -3  -4   9          1.85          3.38         2.05 o
  -2  -4   9         10.78         10.48         1.95 o
  -1  -4   9          4.07          8.53         2.38 o
   0  -4   9          0.02          1.46         1.29 o
   1  -4   9          1.07          3.64         1.95 o
   2  -4   9        434.42        404.39        18.26 o
   3  -4   9         70.15         65.22         3.60 o
   4  -4   9          7.97          4.06         2.07 o
   5  -4   9        187.26        183.54         9.75 o
   6  -4   9         64.35         58.40         7.62 o
  -6  -3   9         62.35         59.16         6.40 o
  -5  -3   9        125.71        122.91         5.85 o
  -4  -3   9         30.24         32.50         3.43 o
  -3  -3   9         72.15         70.46         3.70 o
  -2  -3   9        243.95        209.35         5.87 o
  -1  -3   9         29.06         26.61         2.50 o
   0  -3   9        156.70        180.60         8.72 o
   1  -3   9         58.64         63.34         4.34 o
   2  -3   9         63.51         57.34         3.46 o
   3  -3   9         32.06         32.04         2.48 o
   4  -3   9         26.60         22.11         3.12 o
   5  -3   9        211.65        215.41        14.01 o
   6  -3   9         69.56         62.00         7.37 o
  -6  -2   9         18.93         21.26         3.59 o
  -5  -2   9         12.46         10.36         3.99 o
  -4  -2   9          0.03          2.71         1.59 o
  -3  -2   9         36.20         30.24         2.85 o
  -2  -2   9        102.70         90.76         4.44 o
  -1  -2   9         75.73         74.81         3.87 o
   0  -2   9        414.70        433.33         8.47 o
   1  -2   9         32.63         40.91         2.50 o
   2  -2   9          4.51          4.64         0.88 o
   3  -2   9        240.29        216.36         5.51 o
   4  -2   9        120.28        118.66         6.41 o
   5  -2   9        139.73        130.83         6.37 o
   6  -2   9         88.67         99.33         6.03 o
  -6  -1   9         23.85         26.63         4.84 o
  -5  -1   9          0.05          1.37         2.26 o
  -4  -1   9        381.17        393.53        12.79 o
  -3  -1   9          2.89         -0.10         1.21 o
  -2  -1   9        118.52        105.43         4.50 o
  -1  -1   9        309.32        338.00         8.38 o
   0  -1   9        283.66        279.43         6.95 o
   1  -1   9        173.85        170.71         4.39 o
   2  -1   9         20.38         20.82         1.42 o
   3  -1   9        100.27         99.20         3.17 o
   4  -1   9         87.98         83.43         4.44 o
   5  -1   9         95.06         94.94         5.26 o
   6  -1   9         54.23         73.76         5.06 o
   7  -1   9         59.81         77.68         8.73 o
  -6   0   9          0.01         -3.06         2.67 o
  -5   0   9         98.16         83.16         6.32 o
  -4   0   9          0.45         -1.03         1.62 o
  -3   0   9        502.74        474.28        11.00 o
  -2   0   9         73.23         64.07         3.34 o
  -1   0   9        283.40        325.48         5.65 o
   0   0   9       2644.96       2723.30        43.66 o
   1   0   9       1054.25       1070.04        12.67 o
   2   0   9         41.41         38.20         1.51 o
   3   0   9       1050.33       1106.93        14.60 o
   4   0   9          4.36          8.10         1.74 o
   5   0   9          2.89          5.50         2.38 o
   6   0   9          0.41         -0.79         1.66 o
   7   0   9         12.21         21.05         7.27 o
  -6   1   9         68.52         64.87         7.92 o
  -5   1   9         34.23         36.46         4.46 o
  -4   1   9         64.42         42.87         4.77 o
  -3   1   9          5.79          3.94         0.97 o
  -2   1   9         21.72         20.08         1.91 o
  -1   1   9        127.16        133.39         3.19 o
   0   1   9       1094.22       1119.27        14.59 o
   1   1   9         39.14         35.87         1.94 o
   2   1   9        564.55        538.87        12.09 o
   3   1   9        313.57        314.89         6.59 o
   4   1   9        198.23        191.19         7.43 o
   5   1   9         92.13         95.25         4.89 o
   6   1   9         75.87         69.96         5.60 o
   7   1   9         19.69         20.20         4.94 o
  -6   2   9        103.85        113.84        17.14 o
  -5   2   9        138.30        131.44         7.56 o
  -4   2   9          1.95          3.10         1.38 o
  -3   2   9         62.07         64.74         3.05 o
  -2   2   9         15.30         17.05         1.24 o
  -1   2   9        289.79        292.03         4.59 o
   0   2   9         19.64         15.65         1.00 o
   1   2   9         48.22         67.61         3.11 o
   2   2   9          4.05          2.36         0.56 o
   3   2   9         36.49         38.18         1.58 o
   4   2   9        247.75        264.64         6.93 o
   5   2   9         96.48        115.48         5.50 o
   6   2   9          5.27          3.90         2.62 o
   7   2   9          2.41          7.38         3.79 o
  -6   3   9         10.68         14.93         4.25 o
  -5   3   9        715.39        676.13        18.61 o
  -4   3   9        152.15        146.47         6.51 o
  -3   3   9        217.49        229.62         6.41 o
  -2   3   9        236.64        205.41         4.97 o
  -1   3   9        325.89        298.73         6.67 o
   0   3   9         19.40         17.04         1.00 o
   1   3   9          2.48          8.83         1.00 o
   2   3   9          5.67         13.19         0.97 o
   3   3   9        248.67        250.41         4.57 o
   4   3   9         73.77         64.04         2.38 o
   5   3   9          0.62          0.41         1.24 o
   6   3   9         65.00         73.05         5.45 o
   7   3   9          2.77         -2.01         2.91 o
  -6   4   9         21.32         19.23         4.76 o
  -5   4   9         24.28         24.15         4.69 o
  -4   4   9         97.26        102.14         6.26 o
  -3   4   9         16.24         20.27         2.08 o
  -2   4   9         40.84         43.95         2.49 o
  -1   4   9        645.32        647.12         9.58 o
   0   4   9        103.98        125.27         2.74 o
   1   4   9        557.27        577.21         7.44 o
   2   4   9         46.08         57.85         2.20 o
   3   4   9        170.78        153.32         4.77 o
   4   4   9        260.48        241.40         5.88 o
   5   4   9         44.57         45.05         3.47 o
   6   4   9        105.97        112.13         6.68 o
   7   4   9          5.81          1.74         2.24 o
  -6   5   9          8.81         10.86         4.21 o
  -5   5   9          0.27          0.75         2.72 o
  -4   5   9         66.44         75.24         4.68 o
  -3   5   9          0.92          1.76         1.46 o
  -2   5   9         97.73         88.28         4.00 o
  -1   5   9         47.48         43.21         2.83 o
   0   5   9         19.29         21.89         1.32 o
   1   5   9        279.50        296.85         4.74 o
   2   5   9        106.55        105.04         5.81 o
   3   5   9        566.76        545.28        10.05 o
   4   5   9        311.06        315.67        10.26 o
   5   5   9        135.25        149.22         8.60 o
   6   5   9        260.22        272.46        11.65 o
   7   5   9         84.57         82.49         7.53 o
  -5   6   9          7.78          6.33         2.67 o
  -4   6   9        117.87        109.37         8.06 o
  -3   6   9          0.04          0.82         2.08 o
  -2   6   9         61.00         59.72         4.96 o
  -1   6   9        508.97        491.83        17.17 o
   0   6   9        225.84        222.38         6.55 o
   1   6   9        698.56        702.15        21.88 o
   2   6   9        125.28        112.92         4.03 o
   3   6   9         18.11         18.46         2.67 o
   4   6   9          0.09          2.14         2.04 o
   5   6   9        296.71        300.24        14.00 o
   6   6   9        254.66        248.13        17.49 o
  -5   7   9          2.58          1.81         2.34 o
  -4   7   9          3.85          3.40         2.71 o
  -3   7   9         82.93         79.07         6.14 o
  -2   7   9         55.54         60.08         4.96 o
  -1   7   9        291.64        271.21         9.44 o
   0   7   9        185.73        164.74         9.18 o
   1   7   9          4.70         10.10         1.62 o
   2   7   9        166.35        161.78         4.45 o
   3   7   9          0.06          0.94         1.54 o
   4   7   9          0.95          0.67         4.05 o
   5   7   9         30.93         31.15         5.02 o
   6   7   9         90.09         77.11         8.37 o
  -4   8   9         55.66         63.63         6.19 o
  -3   8   9        212.42        208.95        10.45 o
  -2   8   9          6.28          5.62         2.13 o
  -1   8   9        108.18        119.64         6.07 o
   0   8   9        467.05        447.34        11.10 o
   1   8   9         72.24         64.27         3.90 o
   2   8   9        106.55        112.05         6.57 o
   3   8   9          1.72          1.09         1.83 o
   4   8   9          2.29          1.74         1.72 o
   5   8   9         11.49         13.33         3.96 o
   6   8   9         72.00         65.80         7.56 o
  -4   9   9         72.98        101.19         8.04 o
  -3   9   9        194.25        224.43        11.30 o
  -2   9   9         23.51         26.53         4.15 o
  -1   9   9          0.42         -0.26         1.76 o
   0   9   9         48.92         54.86         3.92 o
   1   9   9        234.16        232.11         8.01 o
   2   9   9        215.65        198.78        11.39 o
   3   9   9         20.00         17.39         3.28 o
   4   9   9         11.21          7.31         2.69 o
   5   9   9         12.56         16.52         7.37 o
  -3  10   9          3.20          7.11         3.00 o
  -2  10   9          6.98          8.20         2.13 o
  -1  10   9          7.36          7.82         4.44 o
   0  10   9          8.88         17.05         3.26 o
   1  10   9        357.16        326.05        15.05 o
   2  10   9         26.25         27.63         3.84 o
   3  10   9         60.18         61.31         5.84 o
   4  10   9          1.79         -0.95         1.99 o
  -2  11   9         13.60          9.02         6.00 o
  -1  11   9          8.89          8.97         2.34 o
   0  11   9         76.98         77.01        11.46 o
   1  11   9        151.21        168.99        12.26 o
   2  11   9         15.04         11.09         3.36 o
   3  11   9          0.61          0.60         1.98 o
  -1  -9  10          4.99          5.89         2.31 o
   0  -9  10         40.30         34.48         4.16 o
  -3  -8  10         10.16         12.74         3.52 o
  -2  -8  10         35.35         38.52         5.74 o
  -1  -8  10         83.97        101.33         7.40 o
   0  -8  10          1.62         -1.10         2.39 o
   1  -8  10         28.97         24.45         3.29 o
   2  -8  10        268.62        308.89        21.72 o
  -4  -7  10          9.38          7.51         2.44 o
  -3  -7  10         40.18         36.95         3.85 o
  -2  -7  10         92.02         83.17         5.51 o
  -1  -7  10        158.48        151.61         7.30 o
   0  -7  10         22.25         25.40         3.11 o
   1  -7  10         24.89         20.93         3.00 o
   2  -7  10        127.09        142.53         8.68 o
   3  -7  10        323.31        351.42        14.53 o
  -5  -6  10          9.69          7.84         2.54 o
  -4  -6  10         11.21         17.53         2.87 o
  -3  -6  10         40.81         34.20         3.59 o
  -2  -6  10          0.75          0.85         1.56 o
  -1  -6  10        112.11        106.12         7.32 o
   0  -6  10          0.89          1.54         1.46 o
   1  -6  10         53.13         51.14         4.03 o
   2  -6  10          0.86          2.58         2.16 o
   3  -6  10         57.63         70.68         7.38 o
   4  -6  10          8.99         11.32         3.46 o
  -5  -5  10          7.04          8.26         2.31 o
  -4  -5  10         17.56         19.70         2.87 o
  -3  -5  10         80.03         93.06         5.72 o
  -2  -5  10        681.05        627.15        15.08 o
  -1  -5  10          1.01          1.99         1.46 o
   0  -5  10          7.55         11.57         2.10 o
   1  -5  10       1154.12       1097.51        21.27 o
   2  -5  10         37.37         37.08         3.74 o
   3  -5  10         32.83         31.86         4.66 o
   4  -5  10          5.70          8.02         2.41 o
   5  -5  10          2.85         -0.03         2.91 o
  -6  -4  10         14.61         16.15         3.87 o
  -5  -4  10          0.85          1.97         1.57 o
  -4  -4  10          0.04          0.54         1.51 o
  -3  -4  10         46.13         44.96         3.12 o
  -2  -4  10        218.79        209.60         7.71 o
  -1  -4  10         28.85         32.17         2.94 o
   0  -4  10         68.78         56.90         3.80 o
   1  -4  10       2673.18       2509.35        48.43 o
   2  -4  10         10.97          3.99         3.54 o
   3  -4  10        308.65        273.68        10.75 o
   4  -4  10          7.82          6.95         2.11 o
   5  -4  10         70.18         64.62         5.84 o
  -6  -3  10         48.53         40.38         4.94 o
  -5  -3  10        126.22        116.62         5.76 o
  -4  -3  10         19.59         14.21         2.06 o
  -3  -3  10         22.29         25.09         2.40 o
  -2  -3  10         77.83         93.15         3.83 o
  -1  -3  10        107.19        120.01         5.25 o
   0  -3  10         23.12         20.45         2.32 o
   1  -3  10        191.52        179.51         6.29 o
   2  -3  10        305.01        279.89         7.50 o
   3  -3  10        307.18        283.95         7.25 o
   4  -3  10        133.21        121.55         6.94 o
   5  -3  10         63.85         67.50         4.74 o
   6  -3  10        207.00        205.83        10.82 o
  -6  -2  10          1.18          0.33         1.83 o
  -5  -2  10         86.37         75.57         6.00 o
  -4  -2  10        229.15        206.35         9.24 o
  -3  -2  10          0.82          1.58         1.44 o
  -2  -2  10        177.18        173.01         6.39 o
  -1  -2  10         16.96         10.18         1.71 o
   0  -2  10        150.40        165.83         4.96 o
   1  -2  10        343.10        330.85         6.70 o
   2  -2  10        154.06        168.10         4.30 o
   3  -2  10         26.37         21.13         2.24 o
   4  -2  10         20.61         15.52         2.16 o
   5  -2  10          0.55         -0.58         1.52 o
   6  -2  10        181.99        191.26        10.19 o
  -6  -1  10         14.55          9.66         3.73 o
  -5  -1  10         46.80         45.98         4.51 o
  -4  -1  10         41.78         41.69         3.80 o
  -3  -1  10        410.16        400.31        10.50 o
  -2  -1  10        126.09        135.58         5.35 o
  -1  -1  10        474.37        522.12         9.91 o
   0  -1  10        173.77        143.31         4.89 o
   1  -1  10        182.70        182.49         4.99 o
   2  -1  10        922.93        908.80        12.49 o
   3  -1  10        236.40        227.42         5.14 o
   4  -1  10        118.69        115.24         5.20 o
   5  -1  10         25.56         30.52         3.08 o
   6  -1  10         23.55         30.67         4.08 o
  -6   0  10         43.52         37.93         5.78 o
  -5   0  10        173.31        179.11         6.97 o
  -4   0  10        409.99        414.21        11.29 o
  -3   0  10        208.90        196.70         6.95 o
  -2   0  10         44.19         47.75         3.30 o
  -1   0  10        428.12        432.28         7.56 o
   0   0  10          5.68         19.05         1.56 o
   1   0  10       1655.41       1615.77        18.80 o
   2   0  10       1147.83       1043.97        14.99 o
   3   0  10        654.94        686.48        10.06 o
   4   0  10         39.83         37.53         2.94 o
   5   0  10         10.39         15.60         2.18 o
   6   0  10          0.07          0.32         1.84 o
   7   0  10          0.95          2.90         3.12 o
  -6   1  10        145.95        155.35         9.09 o
  -5   1  10        231.37        216.18        12.48 o
  -4   1  10        305.99        300.27         8.92 o
  -3   1  10        234.17        227.37         7.24 o
  -2   1  10        422.71        417.78         7.54 o
  -1   1  10        577.56        570.71         8.97 o
   0   1  10        289.34        298.93         4.99 o
   1   1  10        529.82        569.83        10.07 o
   2   1  10        316.66        309.57         7.67 o
   3   1  10        351.18        338.68         6.78 o
   4   1  10         91.37         98.09         4.57 o
   5   1  10         47.56         50.26         4.29 o
   6   1  10        126.56        136.18        10.54 o
   7   1  10          0.20         -2.10         3.62 o
  -6   2  10         27.38         21.98         6.82 o
  -5   2  10         30.93         34.77         4.88 o
  -4   2  10         74.36         77.46         3.81 o
  -3   2  10        215.27        191.59         7.29 o
  -2   2  10        509.19        515.40         9.29 o
  -1   2  10        488.02        489.48         7.05 o
   0   2  10         31.60         29.01         1.31 o
   1   2  10        305.36        304.33         6.87 o
   2   2  10         24.87         35.70         2.45 o
   3   2  10          1.37          2.93         0.84 o
   4   2  10        420.90        388.67         9.72 o
   5   2  10          0.20          0.35         1.30 o
   6   2  10          1.00          9.23         3.74 o
   7   2  10        163.03        161.27        12.85 o
  -6   3  10         14.87          6.68         3.06 o
  -5   3  10         67.74         60.28         6.62 o
  -4   3  10         86.27         83.40         3.95 o
  -3   3  10        211.25        192.82         6.03 o
  -2   3  10         67.43         67.85         3.10 o
  -1   3  10         44.05         45.64         2.16 o
   0   3  10          2.67          4.65         0.72 o
   1   3  10        225.12        210.43         3.91 o
   2   3  10         18.53         15.40         1.13 o
   3   3  10         48.08         47.41         2.01 o
   4   3  10        170.98        164.45         4.78 o
   5   3  10         34.73         39.44         2.62 o
   6   3  10         49.61         52.80         5.00 o
   7   3  10        215.41        253.39        15.90 o
  -6   4  10         85.51        109.70        10.49 o
  -5   4  10          0.01          3.47         2.06 o
  -4   4  10        385.74        349.69        11.50 o
  -3   4  10        110.44        103.45         4.28 o
  -2   4  10         81.46         81.43         3.45 o
  -1   4  10        597.99        574.20         9.12 o
   0   4  10        117.38        123.37         2.93 o
   1   4  10        115.50        136.07         2.96 o
   2   4  10          9.25         16.79         1.28 o
   3   4  10         70.24         61.85         2.10 o
   4   4  10          4.92         -0.57         1.00 o
   5   4  10         75.07         79.50         4.79 o
   6   4  10        144.45        143.04         7.14 o
   7   4  10         25.92         41.25         6.90 o
  -6   5  10         81.57         90.39        18.37 o
  -5   5  10          6.60          6.56         3.40 o
  -4   5  10        280.72        243.23         8.80 o
  -3   5  10          1.86          0.83         1.38 o
  -2   5  10        280.55        291.03         8.12 o
  -1   5  10        242.59        218.04         6.18 o
   0   5  10          1.69          4.74         0.95 o
   1   5  10         31.68         38.18         1.48 o
   2   5  10        216.54        221.05         4.01 o
   3   5  10          5.08          4.45         1.08 o
   4   5  10          7.72          4.18         1.37 o
   5   5  10         29.50         22.23         2.77 o
   6   5  10          0.87          4.65         1.91 o
  -5   6  10          0.35          1.06         2.91 o
  -4   6  10         35.40         31.49         4.01 o
  -3   6  10        132.97        124.82        11.64 o
  -2   6  10          3.41          2.24         1.54 o
  -1   6  10        417.80        354.26        13.09 o
   0   6  10        627.84        578.58        10.89 o
   1   6  10        224.09        236.83         6.41 o
   2   6  10         97.60        105.39         2.98 o
   3   6  10        433.78        435.01        13.25 o
   4   6  10          0.32          0.19         1.52 o
   5   6  10         61.41         58.46         4.47 o
   6   6  10         22.09         19.92         3.59 o
  -5   7  10         19.32         22.90         5.05 o
  -4   7  10         38.12         38.32         5.10 o
  -3   7  10          7.19         10.91         2.85 o
  -2   7  10          0.62         -2.32         2.09 o
  -1   7  10         19.13         20.31         1.37 o
   0   7  10        122.73        121.07         4.02 o
   1   7  10         83.76         91.25         2.81 o
   2   7  10       1016.57       1011.49        14.31 o
   3   7  10        102.77         95.43         7.45 o
   4   7  10         21.62         20.56         3.82 o
   5   7  10        165.69        183.01         9.58 o
   6   7  10         17.32         14.32         3.08 o
  -4   8  10         17.76         18.42         3.64 o
  -3   8  10          0.30          0.85         2.07 o
  -2   8  10         32.64         41.34         4.63 o
  -1   8  10         44.60         47.21         3.99 o
   0   8  10         43.60         38.17         2.87 o
   1   8  10          8.77          9.85         1.69 o
   2   8  10         26.98         35.75         3.87 o
   3   8  10          7.33          4.47         3.67 o
   4   8  10         17.89         17.81         3.92 o
   5   8  10        172.76        186.85        22.12 o
  -4   9  10          0.72         -1.12         2.49 o
  -3   9  10        333.39        352.57        14.65 o
  -2   9  10          0.01          3.98         2.38 o
  -1   9  10         19.35         20.71         3.62 o
   0   9  10         90.45         86.58         5.30 o
   1   9  10         32.20         32.05         3.00 o
   2   9  10          0.91          1.49         2.85 o
   3   9  10          0.02         -2.92         1.95 o
   4   9  10          7.55          6.76         2.99 o
   5   9  10         21.95         33.10         6.66 o
  -3  10  10        109.93        130.56         9.03 o
  -2  10  10         31.31         40.45         5.03 o
  -1  10  10         16.60         16.98         3.28 o
   0  10  10        236.85        234.20        10.40 o
   1  10  10          0.00          3.41         2.30 o
   2  10  10          6.68          8.70         2.68 o
   3  10  10         20.26         16.67         3.25 o
   4  10  10         12.79         16.76         3.48 o
  -1  11  10          6.30          5.09         2.11 o
   0  11  10         53.62         58.71         7.21 o
   1  11  10          6.94          7.09         6.08 o
   2  11  10        111.29         99.89        13.00 o
   3  11  10         16.16          5.09         2.99 o
  -2  -8  11         17.59         19.85         3.76 o
  -1  -8  11          0.06         -2.37         2.04 o
   0  -8  11          0.01          1.53         2.53 o
   1  -8  11         20.26         17.91         4.18 o
   2  -8  11         13.61         14.26         3.28 o
  -4  -7  11         55.76         60.86         8.62 o
  -3  -7  11        123.21        128.36         7.16 o
  -2  -7  11        207.17        206.73         8.97 o
  -1  -7  11        133.92        127.11         6.84 o
   0  -7  11         54.32         56.06         4.54 o
   1  -7  11        101.69         95.67         5.96 o
   2  -7  11         48.53         56.11         4.71 o
   3  -7  11        187.44        192.49        10.86 o
  -4  -6  11         36.39         41.40         4.10 o
  -3  -6  11        102.59        102.21         6.18 o
  -2  -6  11        162.30        177.66         7.91 o
  -1  -6  11        142.40        147.19         7.07 o
   0  -6  11        244.80        242.96         9.22 o
   1  -6  11        124.37        122.54         6.48 o
   2  -6  11          9.60          3.33         1.90 o
   3  -6  11         19.57         20.37         4.61 o
   4  -6  11         28.44         33.24         8.80 o
  -5  -5  11          0.01         -0.07         1.68 o
  -4  -5  11         10.36         19.18         2.92 o
  -3  -5  11         30.08         28.49         3.26 o
  -2  -5  11        231.18        225.44        10.99 o
  -1  -5  11         56.24         69.69         4.59 o
   0  -5  11        145.49        151.54         6.81 o
   1  -5  11         72.42         72.21         4.17 o
   2  -5  11         20.28         20.82         3.04 o
   3  -5  11         13.01         14.03         6.22 o
   4  -5  11          4.60          1.97         2.46 o
   5  -5  11         25.92         24.16         5.32 o
  -5  -4  11          1.90          2.22         1.83 o
  -4  -4  11         81.62         76.97         5.26 o
  -3  -4  11        131.25        118.20         6.18 o
  -2  -4  11        124.23        134.24         6.28 o
  -1  -4  11        281.52        283.72         9.10 o
   0  -4  11        290.56        284.77         9.02 o
   1  -4  11        199.33        173.42         6.17 o
   2  -4  11        177.31        184.45         8.34 o
   3  -4  11          1.56          1.67         2.46 o
   4  -4  11          7.01          0.73         1.69 o
   5  -4  11          1.97          2.15         2.22 o
  -6  -3  11         49.04         61.56         6.12 o
  -5  -3  11         10.36         11.78         2.14 o
  -4  -3  11        267.30        266.10         8.30 o
  -3  -3  11         78.28         63.28         3.60 o
  -2  -3  11          9.76         12.91         1.57 o
  -1  -3  11        382.73        394.37        10.44 o
   0  -3  11        168.25        168.08         6.39 o
   1  -3  11         66.65         69.52         4.04 o
   2  -3  11       2544.72       2426.70        47.71 o
   3  -3  11        376.18        363.68        10.26 o
   4  -3  11         61.15         65.95         4.40 o
   5  -3  11         31.17         28.88         3.53 o
   6  -3  11         11.69          9.35         6.30 o
  -6  -2  11         57.63         56.51         6.04 o
  -5  -2  11         12.31         14.61         2.83 o
  -4  -2  11         22.29         21.71         2.84 o
  -3  -2  11          0.01         -0.88         1.35 o
  -2  -2  11         15.12         17.94         2.31 o
  -1  -2  11        230.51        235.97         7.37 o
   0  -2  11        228.04        224.92         6.29 o
   1  -2  11        670.46        655.41        10.62 o
   2  -2  11       1815.61       1670.13        22.62 o
   3  -2  11        477.98        473.57         9.74 o
   4  -2  11         18.36         14.49         2.08 o
   5  -2  11        103.68         97.35         6.89 o
   6  -2  11          0.17          1.95         2.23 o
  -6  -1  11        222.67        251.37        12.38 o
  -5  -1  11          2.36          2.53         2.20 o
  -4  -1  11        283.22        274.91         9.26 o
  -3  -1  11       1190.64       1180.01        22.36 o
  -2  -1  11          8.31         11.26         2.33 o
  -1  -1  11        107.22        104.52         3.61 o
   0  -1  11          1.21          2.75         1.48 o
   1  -1  11        401.82        377.84         6.84 o
   2  -1  11        251.72        242.08         6.71 o
   3  -1  11        236.64        214.63         5.66 o
   4  -1  11        212.44        232.67         9.22 o
   5  -1  11         13.46         13.61         3.36 o
   6  -1  11         67.67         69.37         6.01 o
  -6   0  11         56.06         62.71         7.61 o
  -5   0  11         28.18         25.22         3.26 o
  -4   0  11         43.95         43.64         3.55 o
  -3   0  11       1047.60       1000.67        18.61 o
  -2   0  11        898.65        883.58        14.70 o
  -1   0  11         57.35         83.98         3.05 o
   0   0  11        406.09        397.89         8.65 o
   1   0  11        141.60        152.22         3.61 o
   2   0  11         76.51         72.50         3.73 o
   3   0  11        219.04        206.57         4.62 o
   4   0  11        114.10         90.91         4.51 o
   5   0  11          0.04          2.46         1.96 o
   6   0  11        110.03        110.61         9.49 o
  -6   1  11         18.26         21.04         3.60 o
  -5   1  11        114.93        115.88         6.56 o
  -4   1  11        405.65        402.25        10.68 o
  -3   1  11        416.61        396.73         9.06 o
  -2   1  11       1479.02       1427.68        22.38 o
  -1   1  11        103.43        113.34         3.82 o
   0   1  11         61.32         71.01         2.29 o
   1   1  11        265.73        312.42         7.13 o
   2   1  11          9.14         11.31         2.29 o
   3   1  11         69.15         68.37         3.21 o
   4   1  11         67.91         53.89         4.27 o
   5   1  11         19.28         18.82         4.95 o
   6   1  11         25.71         29.35         5.29 o
  -6   2  11          0.03          2.54         2.37 o
  -5   2  11          0.73         -1.01         1.76 o
  -4   2  11        243.85        243.16         7.24 o
  -3   2  11        381.37        367.00        10.45 o
  -2   2  11        182.28        183.75         5.39 o
  -1   2  11        549.87        545.24         7.86 o
   0   2  11         69.72         60.99         2.30 o
   1   2  11          4.87          3.36         1.06 o
   2   2  11         29.96         29.92         2.83 o
   3   2  11         11.13         10.00         1.05 o
   4   2  11        125.10        118.39         4.91 o
   5   2  11          7.87         11.99         2.26 o
   6   2  11        140.41        137.63         6.88 o
   7   2  11         52.81         59.14         7.59 o
  -6   3  11         21.17         31.60         6.25 o
  -5   3  11          0.48          1.38         2.05 o
  -4   3  11          5.63          4.47         1.82 o
  -3   3  11         29.63         28.59         2.44 o
  -2   3  11          1.00          0.66         1.07 o
  -1   3  11        256.81        240.68         8.25 o
   0   3  11         35.79         38.83         1.65 o
   1   3  11          0.84          3.90         0.66 o
   2   3  11          1.58          2.96         0.79 o
   3   3  11         44.14         44.22         1.71 o
   4   3  11         14.10         16.28         1.56 o
   5   3  11          2.74          4.74         1.69 o
   6   3  11         29.23         24.01         3.67 o
   7   3  11         43.17         39.78         7.59 o
  -6   4  11         16.52         17.50         4.79 o
  -5   4  11          7.60          8.40         2.55 o
  -4   4  11         26.20         24.79         3.19 o
  -3   4  11         18.68         19.68         2.03 o
  -2   4  11         14.84         24.39         2.06 o
  -1   4  11        308.69        302.28         6.82 o
   0   4  11         28.62         25.70         1.34 o
   1   4  11        210.46        231.54         5.35 o
   2   4  11        111.95        122.73         3.46 o
   3   4  11         95.49         97.62         2.88 o
   4   4  11          0.23          0.27         1.09 o
   5   4  11          2.93          4.39         2.14 o
   6   4  11          2.40          1.07         1.64 o
  -5   5  11        145.85        145.01        11.30 o
  -4   5  11          3.13          3.28         1.75 o
  -3   5  11         42.39         35.66         2.61 o
  -2   5  11         45.71         43.56         2.70 o
  -1   5  11         20.19         22.56         2.13 o
   0   5  11        279.01        294.72         5.18 o
   1   5  11        166.22        183.78         4.03 o
   2   5  11        200.93        204.42         3.94 o
   3   5  11        325.20        327.26         6.92 o
   4   5  11          0.03          0.04         1.17 o
   5   5  11        155.89        170.51         7.31 o
   6   5  11         90.07        107.01         6.19 o
  -5   6  11         83.98         94.06         9.39 o
  -4   6  11          1.03          2.38         2.29 o
  -3   6  11         19.15         13.02         3.69 o
  -2   6  11         18.31         19.21         2.14 o
  -1   6  11          2.15          3.04         1.25 o
   0   6  11         22.88         23.36         1.57 o
   1   6  11          3.14          6.12         1.11 o
   2   6  11        246.65        234.27         4.41 o
   3   6  11        378.81        354.00         9.11 o
   4   6  11        196.32        192.45        10.05 o
   5   6  11        131.89        141.54         6.95 o
   6   6  11        161.27        162.81        12.24 o
  -5   7  11         97.96        107.70         8.32 o
  -4   7  11          0.94          0.02         2.22 o
  -3   7  11          6.69          7.18         2.55 o
  -2   7  11         59.67         55.00         5.01 o
  -1   7  11         21.71         15.73         2.23 o
   0   7  11         28.34         30.38         1.94 o
   1   7  11         88.87         91.15         3.54 o
   2   7  11        139.28        133.90         4.14 o
   3   7  11         56.22         60.73         4.99 o
   4   7  11         84.49         89.82         5.43 o
   5   7  11         77.25         87.96         5.52 o
   6   7  11        187.68        173.08        16.50 o
  -4   8  11          6.50          6.94         2.64 o
  -3   8  11          0.09         -3.58         2.84 o
  -2   8  11        314.76        328.98        14.16 o
  -1   8  11         96.27         87.40         6.18 o
   0   8  11        100.74         92.54         4.30 o
   1   8  11        114.35        106.69         4.62 o
   2   8  11         11.22         12.73         3.83 o
   3   8  11         14.70         14.94         3.34 o
   4   8  11         25.38         22.74         3.98 o
   5   8  11         48.86         49.26         5.31 o
  -3   9  11          5.08          5.45         2.86 o
  -2   9  11          0.27          0.01         2.23 o
  -1   9  11         73.82         83.80         5.50 o
   0   9  11        101.31        104.72         5.86 o
   1   9  11        162.29        146.67         7.67 o
   2   9  11        139.95        127.35         7.53 o
   3   9  11          0.63          1.30         2.44 o
   4   9  11          2.35          5.43         2.90 o
   5   9  11          0.67          3.64         2.53 o
  -2  10  11          2.29          2.81         2.50 o
  -1  10  11         13.22         10.33         2.33 o
   0  10  11         61.78         58.93         4.71 o
   1  10  11         60.20         68.27         7.22 o
   2  10  11         70.84         65.93         5.78 o
   3  10  11         24.96         22.87         3.98 o
   4  10  11         10.04         12.28         4.17 o
  -1  11  11          1.10         -1.16         2.14 o
   0  11  11          5.96          6.55         2.54 o
   1  11  11        365.38        388.31        33.54 o
   2  11  11         68.05         73.97         8.38 o
   3  11  11         16.68         15.12         3.91 o
  -1  -8  12         45.21         58.72         5.83 o
   0  -8  12         32.75         34.24         4.66 o
   1  -8  12         13.12         13.27         3.41 o
  -3  -7  12         98.89         96.92         6.47 o
  -2  -7  12        160.73        165.42         8.15 o
  -1  -7  12        108.31        111.39         6.62 o
   0  -7  12        130.39        148.44         7.52 o
   1  -7  12         35.16         32.15         3.44 o
   2  -7  12         12.41         19.52         3.05 o
  -4  -6  12          0.77          2.23         2.18 o
  -3  -6  12         22.07         11.74         2.52 o
  -2  -6  12         76.73         83.68         5.87 o
  -1  -6  12        389.16        388.44        12.17 o
   0  -6  12        173.21        169.42         7.74 o
   1  -6  12        229.12        219.54         7.88 o
   2  -6  12        118.48        133.27         7.13 o
   3  -6  12         14.30         19.69         4.25 o
   4  -6  12         27.25         25.43         8.14 o
  -5  -5  12         56.41         62.82         6.31 o
  -4  -5  12         21.08         24.11         3.16 o
  -3  -5  12         45.50         45.20         4.28 o
  -2  -5  12         77.33         82.78         5.26 o
  -1  -5  12         46.67         51.06         4.60 o
   0  -5  12         56.33         70.56         4.72 o
   1  -5  12        121.18        126.91         5.68 o
   2  -5  12        361.27        347.30        12.60 o
   3  -5  12         16.05         19.46         6.29 o
   4  -5  12         15.64         10.36         3.90 o
  -5  -4  12          6.53          5.36         2.11 o
  -4  -4  12         15.17         17.98         2.59 o
  -3  -4  12          0.03          0.96         1.84 o
  -2  -4  12         42.86         36.53         3.36 o
  -1  -4  12         25.38         28.29         3.02 o
   0  -4  12          1.42          6.24         1.82 o
   1  -4  12         12.92         15.43         2.03 o
   2  -4  12         16.96         17.60         2.96 o
   3  -4  12          0.09          1.51         2.47 o
   4  -4  12          0.36         -0.08         2.65 o
   5  -4  12         43.56         54.60         7.56 o
  -5  -3  12         63.83         78.52         5.63 o
  -4  -3  12         11.17         13.25         2.36 o
  -3  -3  12        181.80        186.33         8.27 o
  -2  -3  12        101.90         93.24         5.11 o
  -1  -3  12        130.60        126.27         5.79 o
   0  -3  12         29.85         28.06         2.45 o
   1  -3  12        572.65        591.69        15.27 o
   2  -3  12          0.43         -0.35         1.48 o
   3  -3  12          9.17         11.14         1.87 o
   4  -3  12         88.69         98.02        16.79 o
   5  -3  12         37.96         49.93         6.77 o
  -6  -2  12        112.40        118.61        16.52 o
  -5  -2  12         84.10         80.61         5.72 o
  -4  -2  12        121.40        119.20         7.55 o
  -3  -2  12        304.68        283.86         9.38 o
  -2  -2  12         78.31         79.40         4.55 o
  -1  -2  12          6.28         12.23         2.04 o
   0  -2  12         11.22          6.73         1.41 o
   1  -2  12         47.43         50.49         2.73 o
   2  -2  12          6.80         11.36         2.74 o
   3  -2  12        211.27        210.43         7.03 o
   4  -2  12        181.49        160.96         8.15 o
   5  -2  12        120.78         96.52         7.48 o
   6  -2  12         86.96         85.72         9.38 o
  -6  -1  12         86.25         97.60         7.85 o
  -5  -1  12        172.09        163.16        11.05 o
  -4  -1  12         63.93         56.02         4.34 o
  -3  -1  12        203.66        206.87         7.55 o
  -2  -1  12        153.55        156.36         6.14 o
  -1  -1  12         39.85         49.53         2.97 o
   0  -1  12          8.87         14.80         2.00 o
   1  -1  12         10.22          6.97         1.10 o
   2  -1  12         22.48         24.51         2.16 o
   3  -1  12        536.42        525.32        10.18 o
   4  -1  12        257.20        246.95        10.17 o
   5  -1  12          8.74          5.84         2.23 o
   6  -1  12        153.57        184.89        10.14 o
  -6   0  12          2.40         -1.95         2.21 o
  -5   0  12         62.55         67.16         7.33 o
  -4   0  12         19.60         19.53         2.45 o
  -3   0  12         38.35         36.58         2.84 o
  -2   0  12         97.19         94.99         4.17 o
  -1   0  12        111.27        112.68         3.67 o
   0   0  12        276.27        266.71         6.89 o
   1   0  12         65.37         61.51         2.21 o
   2   0  12        218.51        205.22         8.26 o
   3   0  12          0.34          4.16         2.84 o
   4   0  12         35.19         34.59         3.85 o
   5   0  12         32.27         33.33         4.10 o
   6   0  12          5.49          0.45         2.52 o
  -6   1  12          2.64          6.99         2.57 o
  -5   1  12          0.45          1.94         2.44 o
  -4   1  12         17.61         18.53         2.21 o
  -3   1  12        798.23        779.54        14.17 o
  -2   1  12        246.14        259.62         6.05 o
  -1   1  12        840.71        856.04        14.98 o
   0   1  12         22.08         30.64         1.53 o
   1   1  12        246.22        268.18         6.73 o
   2   1  12       1133.65       1158.85        23.59 o
   3   1  12        690.55        667.96        34.06 o
   4   1  12         65.48         65.16         5.04 o
   5   1  12          2.75          8.09         2.28 o
   6   1  12         33.48         32.04         4.35 o
  -6   2  12         14.50         12.63         3.06 o
  -5   2  12          1.77          3.30         2.06 o
  -4   2  12         77.92         67.80         4.87 o
  -3   2  12          1.46         -0.70         0.95 o
  -2   2  12         99.99         92.26         3.98 o
  -1   2  12         93.86         93.81         2.84 o
   0   2  12         45.14         55.16         2.10 o
   1   2  12        153.02        154.92         7.02 o
   2   2  12        316.48        316.58        12.35 o
   3   2  12        898.20        859.86        23.97 o
   4   2  12          2.64          3.57         1.17 o
   5   2  12         19.60         12.99         2.34 o
   6   2  12        113.57        117.05         6.46 o
  -6   3  12         78.25         83.49         9.47 o
  -5   3  12          0.11          1.37         1.82 o
  -4   3  12         17.30         17.07         2.70 o
  -3   3  12          0.77          1.37         1.28 o
  -2   3  12          6.61          3.65         0.86 o
  -1   3  12         49.42         44.12         1.75 o
   0   3  12         79.98         83.53         2.48 o
   1   3  12        202.35        207.11        12.22 o
   2   3  12        476.82        497.40        12.27 o
   3   3  12         38.01         33.44         3.40 o
   4   3  12          0.65          1.21         1.01 o
   5   3  12         13.54         19.85         3.08 o
   6   3  12         45.92         48.11         5.05 o
  -6   4  12         24.04         28.60         5.97 o
  -5   4  12         15.52         26.68         3.95 o
  -4   4  12          9.99          7.72         1.91 o
  -3   4  12         56.53         52.51         3.40 o
  -2   4  12        831.91        844.95        12.87 o
  -1   4  12          8.76         13.39         1.66 o
   0   4  12         47.51         59.28         2.07 o
   1   4  12        242.56        275.64         6.02 o
   2   4  12        133.63        138.98         3.65 o
   3   4  12        189.50        185.77         4.13 o
   4   4  12          3.87          2.60         1.25 o
   5   4  12         77.79         81.47         5.70 o
   6   4  12         11.84         10.24         3.36 o
  -5   5  12         16.50         18.50         4.46 o
  -4   5  12          0.73          2.73         1.73 o
  -3   5  12        137.92        109.81         4.61 o
  -2   5  12        139.56        132.99         4.88 o
  -1   5  12        227.11        222.31         5.62 o
   0   5  12        137.61        137.56         4.24 o
   1   5  12          0.26         10.16         1.15 o
   2   5  12         10.48         15.04         1.39 o
   3   5  12        327.17        312.88         7.50 o
   4   5  12         51.66         56.91         4.30 o
   5   5  12         69.76         75.82         5.67 o
   6   5  12        152.85        156.05        21.19 o
  -5   6  12          8.97         10.63         3.72 o
  -4   6  12         48.21         39.79         3.88 o
  -3   6  12        116.07         90.35         5.44 o
  -2   6  12        105.84         86.81         4.39 o
  -1   6  12        263.97        256.46         7.33 o
   0   6  12         30.67         27.31         1.71 o
   1   6  12         34.95         33.69         1.94 o
   2   6  12        469.36        448.80         7.24 o
   3   6  12         73.36         70.68         3.94 o
   4   6  12        153.56        163.80         7.66 o
   5   6  12         20.80         28.74         3.20 o
   6   6  12         83.01        101.24         7.55 o
  -4   7  12          4.93          2.73         2.92 o
  -3   7  12         12.04          8.94         2.76 o
  -2   7  12        132.54        126.41         6.08 o
  -1   7  12          4.01          5.68         1.82 o
   0   7  12        369.45        366.39         8.57 o
   1   7  12        350.91        357.67         8.52 o
   2   7  12        136.98        154.76         5.12 o
   3   7  12        258.13        253.01         8.01 o
   4   7  12          0.05         -1.79         1.48 o
   5   7  12          1.72          2.65         2.10 o
   6   7  12         20.09         14.80         7.85 o
  -4   8  12         29.35         27.43         4.39 o
  -3   8  12         78.39         72.05         6.39 o
  -2   8  12         72.09         73.36         6.15 o
  -1   8  12        124.87        106.29         8.18 o
   0   8  12          0.98          1.21         1.87 o
   1   8  12        104.91        112.28         4.78 o
   2   8  12         88.65         96.21        11.00 o
   3   8  12        294.18        309.11        11.88 o
   4   8  12          1.92         -1.46         1.56 o
   5   8  12         12.49          5.82         1.91 o
  -3   9  12          5.51          8.25         3.32 o
  -2   9  12          2.49          1.06         2.10 o
  -1   9  12        117.63        121.67         7.66 o
   0   9  12          1.33         -0.27         1.70 o
   1   9  12         89.90        105.16         7.76 o
   2   9  12        105.66        104.28         7.12 o
   3   9  12          0.15          0.12         2.38 o
   4   9  12          5.37          6.70         6.78 o
   5   9  12         19.71         17.35         4.32 o
  -2  10  12        202.94        230.89        11.77 o
  -1  10  12          1.18          2.20         2.40 o
   0  10  12         35.69         39.68         5.50 o
   1  10  12          1.86          4.52         2.91 o
   2  10  12         10.76          6.80         2.31 o
   3  10  12          9.46         10.07         3.10 o
   4  10  12         28.73         30.55        11.27 o
  -1  11  12         37.73         33.91         6.23 o
   0  11  12          2.65          2.70         2.72 o
   1  11  12          4.72          6.64         2.39 o
   2  11  12         45.58         61.12         7.51 o
  -2  -7  13         17.89         14.65         2.73 o
  -1  -7  13          3.68          4.18         1.86 o
   0  -7  13         49.68         57.01         4.81 o
   1  -7  13         55.44         67.39         6.29 o
   2  -7  13        117.95        130.15         8.99 o
  -3  -6  13          3.93          2.38         2.41 o
  -2  -6  13         15.55         17.57         2.90 o
  -1  -6  13         12.42         13.82         2.62 o
   0  -6  13          1.75          0.48         1.57 o
   1  -6  13          1.08          1.90         1.91 o
   2  -6  13         32.10         27.96         4.11 o
   3  -6  13         16.47         18.04         7.37 o
  -4  -5  13         55.93         60.15         4.99 o
  -3  -5  13        146.49        138.09         7.30 o
  -2  -5  13         13.80         17.81         4.01 o
  -1  -5  13          0.89          0.49         1.45 o
   0  -5  13          0.32         -0.36         1.70 o
   1  -5  13         50.92         60.49         4.03 o
   2  -5  13         76.48         70.38         5.67 o
   3  -5  13          8.07         10.36         3.20 o
   4  -5  13          5.79         13.28         5.91 o
  -5  -4  13          1.50          3.22         2.47 o
  -4  -4  13         47.79         53.54         4.56 o
  -3  -4  13        149.43        158.45         7.53 o
  -2  -4  13          1.46          2.35         1.80 o
  -1  -4  13         16.43         24.37         2.92 o
   0  -4  13        171.05        157.17         6.86 o
   1  -4  13        190.22        201.82         6.99 o
   2  -4  13          1.55          2.33         1.50 o
   3  -4  13          5.85          7.88         3.25 o
   4  -4  13         19.90         11.60         4.51 o
   5  -4  13         25.33         23.58         5.34 o
  -5  -3  13          1.20          1.66         1.63 o
  -4  -3  13          4.52          3.88         1.78 o
  -3  -3  13          0.19          0.87         1.47 o
  -2  -3  13          0.23          1.19         1.38 o
  -1  -3  13         12.65         11.29         1.91 o
   0  -3  13         36.90         39.53         3.04 o
   1  -3  13         59.23         53.71         3.71 o
   2  -3  13         52.09         59.05         4.56 o
   3  -3  13         11.70         14.77         2.70 o
   4  -3  13          1.03         11.40         3.80 o
   5  -3  13          7.02          9.36         4.00 o
  -5  -2  13         27.44         30.77         3.56 o
  -4  -2  13          3.99          5.84         1.92 o
  -3  -2  13          7.51          6.26         2.64 o
  -2  -2  13         47.48         63.99         4.23 o
  -1  -2  13          2.18         -0.47         1.32 o
   0  -2  13        128.00        125.73         4.89 o
   1  -2  13        235.28        244.25         8.23 o
   2  -2  13         51.32         42.37         2.82 o
   3  -2  13        447.30        456.18        11.40 o
   4  -2  13        121.68        113.08         9.51 o
   5  -2  13         72.71         72.60        11.70 o
  -6  -1  13          1.46          5.87         2.46 o
  -5  -1  13          2.81          4.66         4.48 o
  -4  -1  13          3.72          4.95         1.67 o
  -3  -1  13         48.03         49.57         3.75 o
  -2  -1  13        156.40        149.73         5.67 o
  -1  -1  13        225.39        250.92         7.07 o
   0  -1  13         40.25         36.15         2.29 o
   1  -1  13        266.27        290.75         7.51 o
   2  -1  13       1977.07       1929.42        26.46 o
   3  -1  13        754.84        705.15        19.94 o
   4  -1  13         68.15         81.30         5.78 o
   5  -1  13          4.83          5.60         2.08 o
   6  -1  13          4.13          3.83         2.16 o
  -6   0  13         38.64         39.89         4.45 o
  -5   0  13          0.67          0.83         2.42 o
  -4   0  13         29.95         33.33         3.05 o
  -3   0  13          0.32          1.11         1.37 o
  -2   0  13          2.31          2.33         1.33 o
  -1   0  13         23.09         26.60         1.92 o
   0   0  13         45.63         42.27         2.78 o
   1   0  13        304.98        252.11         9.86 o
   2   0  13        431.46        423.05        12.91 o
   3   0  13        488.23        459.79        21.84 o
   4   0  13         58.60         42.58         4.20 o
   5   0  13          0.15          1.55         2.19 o
   6   0  13         78.51         68.92         6.21 o
  -6   1  13         45.37         58.88         5.29 o
  -5   1  13          9.09          7.82         2.30 o
  -4   1  13          0.28          0.15         1.86 o
  -3   1  13        793.88        760.93        15.97 o
  -2   1  13        269.02        253.63         8.80 o
  -1   1  13        144.42        152.80         4.68 o
   0   1  13          1.30          1.46         0.91 o
   1   1  13          0.12          1.49         1.46 o
   2   1  13         33.52         25.47         3.23 o
   3   1  13        167.03        171.86        15.37 o
   4   1  13         34.88         41.17         5.28 o
   5   1  13          2.65          1.15         1.85 o
   6   1  13         47.15         55.09         5.64 o
  -6   2  13         20.27         25.91         4.12 o
  -5   2  13         36.91         48.25         4.43 o
  -4   2  13        190.75        193.43         8.31 o
  -3   2  13        421.74        385.74        10.01 o
  -2   2  13       2600.12       2524.31        29.16 o
  -1   2  13        406.66        391.94         6.72 o
   0   2  13          6.41          6.42         1.08 o
   1   2  13        284.62        267.17         8.08 o
   2   2  13          0.02          1.02         2.56 o
   3   2  13        701.80        697.64        21.43 o
   4   2  13          0.76          1.95         3.19 o
   5   2  13         34.65         34.46         4.08 o
   6   2  13         44.51         47.98         4.18 o
  -6   3  13         18.85         16.27         4.67 o
  -5   3  13          0.62         -0.74         1.71 o
  -4   3  13          2.09          0.49         1.55 o
  -3   3  13        200.44        201.96         6.80 o
  -2   3  13        801.78        817.91        16.84 o
  -1   3  13         52.49         47.92         2.01 o
   0   3  13        234.05        238.71         4.86 o
   1   3  13        590.14        636.22        12.04 o
   2   3  13         24.59         32.10         2.89 o
   3   3  13        733.16        723.98        25.88 o
   4   3  13        247.60        241.07         9.74 o
   5   3  13         26.66         24.59         3.19 o
   6   3  13         91.93        113.97        10.74 o
  -5   4  13         16.76         16.78         3.26 o
  -4   4  13          0.18         -1.02         1.50 o
  -3   4  13         12.40         13.36         1.98 o
  -2   4  13         69.69         63.99         3.19 o
  -1   4  13          7.61          6.44         1.71 o
   0   4  13         33.86         29.39         2.27 o
   1   4  13          0.41          1.18         0.60 o
   2   4  13         23.14         22.15         1.27 o
   3   4  13        427.30        434.12         9.01 o
   4   4  13        501.80        500.91        10.38 o
   5   4  13          0.37         -1.62         2.28 o
   6   4  13          9.19          9.11         8.28 o
  -5   5  13         62.07         52.90         7.54 o
  -4   5  13         90.28         83.16         5.52 o
  -3   5  13          1.05          2.79         1.32 o
  -2   5  13        219.48        210.64         6.39 o
  -1   5  13        281.13        276.73         6.54 o
   0   5  13         73.97         81.81         2.89 o
   1   5  13         24.61         32.62         1.87 o
   2   5  13         27.55         33.19         2.11 o
   3   5  13          3.94          2.21         0.99 o
   4   5  13          3.29         -0.90         1.32 o
   5   5  13          0.01         -1.24         2.25 o
   6   5  13         18.21         17.22         7.03 o
  -5   6  13          1.77          2.77         5.36 o
  -4   6  13          3.23          4.09         2.00 o
  -3   6  13         13.50         12.59         2.12 o
  -2   6  13        345.81        312.36        14.38 o
  -1   6  13        743.77        691.22        18.48 o
   0   6  13         33.74         35.95         2.23 o
   1   6  13         14.64         23.02         1.68 o
   2   6  13        364.14        362.05         6.82 o
   3   6  13          1.05          0.61         2.15 o
   4   6  13         11.07          9.88         1.83 o
   5   6  13         29.02         22.27         3.70 o
   6   6  13          0.15         -1.94         2.90 o
  -4   7  13          7.60          6.66         2.98 o
  -3   7  13         26.80         38.23         4.74 o
  -2   7  13        219.27        202.69         7.96 o
  -1   7  13        288.30        271.70         7.92 o
   0   7  13        105.36        110.75         4.01 o
   1   7  13        145.77        141.46         4.56 o
   2   7  13         63.56         68.53         3.42 o
   3   7  13         49.19         50.79         3.11 o
   4   7  13         46.35         40.05         3.28 o
   5   7  13         52.99         51.47         5.31 o
  -4   8  13          4.71          5.97         3.01 o
  -3   8  13         46.65         52.89         5.54 o
  -2   8  13         23.08         22.10         3.86 o
  -1   8  13          4.47          3.93         1.92 o
   0   8  13          3.70          3.47         2.12 o
   1   8  13          9.21         14.96         1.84 o
   2   8  13         28.44         28.36         2.78 o
   3   8  13        418.40        421.55        14.93 o
   4   8  13        132.73        133.96         6.93 o
   5   8  13          2.74          2.51         2.83 o
  -3   9  13          2.74          1.19         2.76 o
  -2   9  13         25.25         28.64         5.34 o
  -1   9  13         33.66         31.12         4.81 o
   0   9  13         15.23         15.49         3.70 o
   1   9  13          4.11          2.78         2.08 o
   2   9  13          0.32         -1.67         1.76 o
   3   9  13          0.18          3.50         2.05 o
   4   9  13        192.86        206.27        11.29 o
  -2  10  13         45.90         44.21         9.66 o
  -1  10  13          1.92          4.45         2.89 o
   0  10  13          9.91         11.03         3.18 o
   1  10  13          7.04          2.74         3.12 o
   2  10  13          1.28          2.90         3.26 o
   3  10  13          0.15         -1.51         2.32 o
   0  11  13          0.99          4.81         3.09 o
   1  11  13          7.80          8.67         3.45 o
   2  11  13         31.19         32.10         4.79 o
  -1  -7  14        105.01        120.43         7.19 o
   0  -7  14          3.68          8.08         2.73 o
   1  -7  14         36.60         41.89         5.23 o
  -3  -6  14        132.18        147.04         7.97 o
  -2  -6  14        226.56        240.30         9.96 o
  -1  -6  14         60.60         57.66         4.77 o
   0  -6  14        253.52        257.40        17.14 o
   1  -6  14        141.48        136.73         7.39 o
   2  -6  14          2.93          5.09         2.66 o
  -4  -5  14          1.57          6.16         2.25 o
  -3  -5  14         87.64         78.89         5.63 o
  -2  -5  14          1.53          4.12         1.65 o
  -1  -5  14        102.27        105.89         6.13 o
   0  -5  14        226.79        228.13         8.11 o
   1  -5  14        142.51        155.46         7.75 o
   2  -5  14         67.57         73.39         6.46 o
   3  -5  14          0.15         -3.02         3.98 o
  -4  -4  14          1.78          2.09         1.85 o
  -3  -4  14         19.23         15.24         3.10 o
  -2  -4  14         20.16         22.22         2.93 o
  -1  -4  14          1.62          2.15         1.62 o
   0  -4  14        101.90         92.77         4.85 o
   1  -4  14          3.53          4.07         1.73 o
   2  -4  14         40.74         40.18         5.17 o
   3  -4  14          6.77          5.53         3.14 o
   4  -4  14          3.05          7.55         3.20 o
  -5  -3  14         41.45         37.58         4.61 o
  -4  -3  14         54.56         58.12         4.75 o
  -3  -3  14          0.02          0.05         1.40 o
  -2  -3  14        249.13        227.23         8.60 o
  -1  -3  14         72.03         46.73         3.75 o
   0  -3  14         24.06         23.34         2.38 o
   1  -3  14        688.30        672.63        15.01 o
   2  -3  14          7.01          3.63         2.09 o
   3  -3  14          6.61          6.83         2.58 o
   4  -3  14         20.47         25.11         5.23 o
   5  -3  14          6.85          6.20         6.97 o
  -5  -2  14         37.98         33.96         4.71 o
  -4  -2  14         49.49         58.76         5.86 o
  -3  -2  14         67.84         60.91         4.43 o
  -2  -2  14          0.00          2.17         1.61 o
  -1  -2  14          6.29         14.47         1.99 o
   0  -2  14          3.58          2.65         1.47 o
   1  -2  14        885.85        856.65        16.82 o
   2  -2  14          0.03          1.68         1.51 o
   3  -2  14          9.10          9.95         2.34 o
   4  -2  14        260.24        246.69        14.43 o
   5  -2  14         41.70         48.04         7.04 o
  -5  -1  14         40.52         44.68         5.31 o
  -4  -1  14        162.14        167.51         7.55 o
  -3  -1  14         86.40         90.93         4.95 o
  -2  -1  14         36.67         32.53         2.83 o
  -1  -1  14          6.51          6.35         1.42 o
   0  -1  14         23.49         22.51         2.04 o
   1  -1  14        122.57        103.41         5.85 o
   2  -1  14        446.76        418.06        11.81 o
   3  -1  14         74.54         64.60         5.18 o
   4  -1  14        375.71        382.10        13.19 o
   5  -1  14        183.33        197.64        13.19 o
  -5   0  14         22.15         21.75         4.82 o
  -4   0  14        405.97        402.96        12.72 o
  -3   0  14         11.77         14.37         2.06 o
  -2   0  14        226.03        230.80         7.25 o
  -1   0  14        331.99        320.71         6.97 o
   0   0  14         21.63         25.49         2.07 o
   1   0  14          0.00          1.44         1.60 o
   2   0  14          0.55          1.81         1.71 o
   3   0  14        370.31        345.57        15.41 o
   4   0  14        407.02        386.08        17.27 o
   5   0  14        207.01        207.01        10.20 o
   6   0  14         12.98         17.27         3.26 o
  -5   1  14          9.48          8.19         2.29 o
  -4   1  14         10.15         12.81         2.50 o
  -3   1  14        297.24        301.33         9.20 o
  -2   1  14          6.20          4.79         2.81 o
  -1   1  14         57.92         45.51         2.72 o
   0   1  14        169.47        165.34         5.64 o
   1   1  14        195.03        182.62         5.79 o
   2   1  14          3.41          4.06         1.69 o
   3   1  14         72.91         64.39         6.44 o
   4   1  14         71.71         78.08        13.77 o
   5   1  14         28.01         26.98         3.77 o
   6   1  14         10.04          5.52         2.13 o
  -5   2  14         34.57         38.88         4.28 o
  -4   2  14         18.54         12.21         2.88 o
  -3   2  14         16.01         13.59         2.50 o
  -2   2  14        111.40        112.57         4.34 o
  -1   2  14        235.10        238.60         5.60 o
   0   2  14        143.18        139.89         3.79 o
   1   2  14          7.15          7.42         1.70 o
   2   2  14         59.32         55.90         3.97 o
   3   2  14         58.99         52.57         5.53 o
   4   2  14         19.60         24.93         4.11 o
   5   2  14          3.44          1.98         2.27 o
   6   2  14         31.60         38.13         4.74 o
  -5   3  14          0.24         -0.32         1.70 o
  -4   3  14          0.90          1.36         1.67 o
  -3   3  14         36.34         34.30         3.01 o
  -2   3  14        673.71        698.50        15.52 o
  -1   3  14       1173.33       1131.81        15.40 o
   0   3  14          0.67          1.94         0.69 o
   1   3  14        102.01        103.34         4.52 o
   2   3  14        281.79        299.32         8.86 o
   3   3  14          2.95          2.27         2.79 o
   4   3  14         24.40         19.49         3.55 o
   5   3  14         25.43         31.88         3.90 o
   6   3  14         56.02         58.39         7.21 o
  -5   4  14          8.85         12.46         2.76 o
  -4   4  14          6.48          3.89         1.67 o
  -3   4  14          0.07         -0.27         1.13 o
  -2   4  14         92.46         85.29         4.36 o
  -1   4  14        544.26        541.22        10.02 o
   0   4  14        134.33        128.71         3.21 o
   1   4  14          9.23          7.19         1.05 o
   2   4  14        322.74        301.80        11.51 o
   3   4  14        122.37        118.61         5.52 o
   4   4  14        268.42        273.72         8.87 o
   5   4  14          4.39          5.29         2.97 o
   6   4  14          4.64          6.18         2.89 o
  -5   5  14          5.50          1.99         2.78 o
  -4   5  14          0.94          0.79         2.00 o
  -3   5  14          4.06          1.72         1.32 o
  -2   5  14         16.73         18.12         2.12 o
  -1   5  14        141.97        133.89         4.53 o
   0   5  14          5.41          7.41         1.39 o
   1   5  14         18.26         18.77         1.64 o
   2   5  14        204.35        211.47         5.49 o
   3   5  14         36.90         44.56         3.44 o
   4   5  14          1.92          0.45         2.10 o
   5   5  14          0.24          3.51         2.66 o
   6   5  14          3.22          1.16         3.02 o
  -4   6  14         16.19         12.68         2.90 o
  -3   6  14        243.73        216.11         7.05 o
  -2   6  14         57.97         47.47         3.46 o
  -1   6  14        116.22        124.52         5.20 o
   0   6  14         85.61         77.71         3.43 o
   1   6  14         13.30         13.73         1.40 o
   2   6  14        207.07        198.04         4.94 o
   3   6  14         33.13         35.31         3.96 o
   4   6  14         74.43         78.79         7.42 o
   5   6  14         19.27         23.59         7.10 o
  -4   7  14          8.67          3.98         2.89 o
  -3   7  14        230.68        231.74        10.99 o
  -2   7  14         95.91         87.68         4.78 o
  -1   7  14          0.14          0.78         1.30 o
   0   7  14         15.57         14.33         1.91 o
   1   7  14         17.37         14.36         1.65 o
   2   7  14         12.73         13.19         1.85 o
   3   7  14          2.22          2.71         1.35 o
   4   7  14         24.32         22.21         2.97 o
   5   7  14         37.69         37.04         4.87 o
  -3   8  14         29.72         18.42         4.02 o
  -2   8  14        119.77        141.25        10.88 o
  -1   8  14          8.73          4.56         2.22 o
   0   8  14         48.57         44.97         3.86 o
   1   8  14         10.81          9.59         1.87 o
   2   8  14        141.13        121.65         7.00 o
   3   8  14         14.90          8.26         2.19 o
   4   8  14          0.58          2.49         2.24 o
   5   8  14          1.83         -4.40        10.34 o
  -3   9  14          0.85          0.98         2.62 o
  -2   9  14         23.52         34.55         4.65 o
  -1   9  14         43.46         51.75         5.04 o
   0   9  14         47.90         46.13         4.54 o
   1   9  14         21.55         25.64         3.76 o
   2   9  14          1.12         -0.84         2.13 o
   3   9  14        143.92        139.92         8.66 o
   4   9  14          9.59         10.03         3.06 o
  -2  10  14          0.31         -7.27         4.85 o
  -1  10  14         10.86          7.67         2.88 o
   0  10  14          2.68          3.76         3.31 o
   1  10  14         14.53         14.36         2.97 o
   2  10  14         72.10         97.31         9.68 o
   3  10  14         55.06         46.57         5.32 o
   1  11  14          2.38         -2.42         3.42 o
  -2  -6  15         23.42         16.92         2.96 o
  -1  -6  15        116.66        131.42         8.81 o
   0  -6  15        143.65        151.40         8.09 o
   1  -6  15         37.14         32.47         3.76 o
   2  -6  15         40.53         45.19         5.51 o
  -3  -5  15         22.16         21.21         3.27 o
  -2  -5  15         21.69         22.09         3.03 o
  -1  -5  15         25.56         29.24         4.20 o
   0  -5  15        147.08        144.65         7.75 o
   1  -5  15        168.85        162.96         8.19 o
   2  -5  15         64.35         71.70         6.68 o
   3  -5  15          9.44          3.93         2.81 o
  -4  -4  15        118.02        123.38         9.60 o
  -3  -4  15         65.72         67.45         5.08 o
  -2  -4  15          1.25          0.48         1.51 o
  -1  -4  15          5.76          5.20         1.78 o
   0  -4  15         33.37         31.55         3.69 o
   1  -4  15        246.55        270.74        10.27 o
   2  -4  15        120.44        116.07         7.67 o
   3  -4  15         27.08         31.58         5.76 o
   4  -4  15         71.37         81.20         9.22 o
  -4  -3  15         10.40          5.10         2.02 o
  -3  -3  15        154.46        170.14         7.91 o
  -2  -3  15        105.23         89.59         5.45 o
  -1  -3  15          0.52          3.02         1.32 o
   0  -3  15         17.11         14.53         2.84 o
   1  -3  15        335.28        339.46        19.07 o
   2  -3  15        119.11        132.03         7.86 o
   3  -3  15         10.87          8.96         3.81 o
   4  -3  15         32.96         37.62         6.27 o
  -5  -2  15         13.15          9.50         2.99 o
  -4  -2  15        196.22        218.92         9.55 o
  -3  -2  15         74.47         74.68         5.02 o
  -2  -2  15          1.17         -0.54         1.41 o
  -1  -2  15          8.64          9.08         1.73 o
   0  -2  15         45.75         39.46         4.31 o
   1  -2  15         77.50         79.52         6.10 o
   2  -2  15          4.51          3.14         1.93 o
   3  -2  15         32.92         26.25         4.24 o
   4  -2  15          5.65          9.66         3.54 o
   5  -2  15          2.86          4.11         2.85 o
  -5  -1  15         42.34         37.41         4.15 o
  -4  -1  15        277.28        282.31        10.83 o
  -3  -1  15         90.53         87.86         4.80 o
  -2  -1  15         85.33         92.91         4.68 o
  -1  -1  15         11.78          9.55         1.59 o
   0  -1  15         82.41         60.67         4.36 o
   1  -1  15        298.28        282.05        11.17 o
   2  -1  15        391.71        391.99        11.75 o
   3  -1  15        127.26        110.19         7.02 o
   4  -1  15        128.87        138.94        16.74 o
   5  -1  15         36.09         35.05         5.95 o
  -5   0  15          0.16          3.78         2.03 o
  -4   0  15        127.93        132.27         9.62 o
  -3   0  15        122.01        130.69         6.34 o
  -2   0  15        172.43        167.71         6.05 o
  -1   0  15        184.07        178.99         5.90 o
   0   0  15        124.57        117.48         6.98 o
   1   0  15         25.13         20.23         2.74 o
   2   0  15          2.46          0.75         1.86 o
   3   0  15         99.10         81.83        13.58 o
   4   0  15        186.44        175.38        11.76 o
   5   0  15         88.74         86.35         8.71 o
  -5   1  15         26.98         35.70         4.21 o
  -4   1  15         11.88         10.15         2.47 o
  -3   1  15        527.97        543.79        14.57 o
  -2   1  15          0.18          0.83         1.22 o
  -1   1  15         97.21         88.32         4.07 o
   0   1  15         83.03         95.66         4.31 o
   1   1  15        128.24        119.25         5.84 o
   2   1  15        357.16        336.85        10.38 o
   3   1  15          0.60          2.69         2.30 o
   4   1  15         36.38         29.96         4.94 o
   5   1  15         14.87         21.89         5.59 o
   6   1  15        121.58        119.87         8.30 o
  -5   2  15          5.64          4.55         4.11 o
  -4   2  15         23.28         22.70         3.12 o
  -3   2  15          1.63          3.37         1.97 o
  -2   2  15         48.99         41.80         2.73 o
  -1   2  15        167.60        154.93         5.94 o
   0   2  15          4.97          9.86         1.43 o
   1   2  15          0.25         -1.39         1.58 o
   2   2  15        390.17        337.80        10.26 o
   3   2  15         19.71         20.05         3.86 o
   4   2  15          0.83          1.59         2.14 o
   5   2  15         79.21         79.61        14.16 o
   6   2  15         29.71         27.63         5.24 o
  -5   3  15         25.17         28.06         3.76 o
  -4   3  15          1.64          1.12         1.91 o
  -3   3  15         52.30         57.51         3.78 o
  -2   3  15         18.38         11.88         2.22 o
  -1   3  15        317.12        315.28         7.51 o
   0   3  15         63.18         75.64         3.44 o
   1   3  15         41.08         52.34         3.75 o
   2   3  15         47.68         45.33         4.16 o
   3   3  15         76.28         72.81         6.43 o
   4   3  15          6.13          8.35         2.71 o
   5   3  15         96.00        100.61         6.89 o
   6   3  15          3.25          6.70         2.81 o
  -5   4  15         70.48         81.76         5.99 o
  -4   4  15          2.27          1.39         1.93 o
  -3   4  15         74.84         75.83         4.42 o
  -2   4  15        183.44        176.04         6.50 o
  -1   4  15         16.81         18.02         2.72 o
   0   4  15          1.78          4.45         1.10 o
   1   4  15        125.30        128.52         5.18 o
   2   4  15         27.81         27.91         2.51 o
   3   4  15        143.53        132.88         6.11 o
   4   4  15         90.42         98.30         5.18 o
   5   4  15        163.28        173.30        11.76 o
   6   4  15        107.70        114.79        12.08 o
  -5   5  15          0.18          1.74         3.17 o
  -4   5  15          1.57          3.40         1.69 o
  -3   5  15        128.76        138.18         7.31 o
  -2   5  15         85.07         82.05         4.10 o
  -1   5  15         76.65         81.43         3.93 o
   0   5  15          0.84          0.48         1.02 o
   1   5  15          0.14          1.33         0.91 o
   2   5  15        106.91        104.58         4.73 o
   3   5  15         53.48         46.46         3.68 o
   4   5  15        300.13        294.92        11.55 o
   5   5  15         64.11         62.10         7.31 o
  -4   6  15          0.09          0.73         1.74 o
  -3   6  15          0.10          1.86         1.33 o
  -2   6  15        184.92        182.47         6.31 o
  -1   6  15          3.19          5.26         1.63 o
   0   6  15          8.13          8.90         1.18 o
   1   6  15        133.40        129.08         4.08 o
   2   6  15         24.68         25.14         2.11 o
   3   6  15        103.49        116.10         6.01 o
   4   6  15         35.55         37.57         4.33 o
   5   6  15          4.40          3.71         6.90 o
  -4   7  15          0.31          1.87         2.60 o
  -3   7  15          3.41          6.84         2.57 o
  -2   7  15        112.10        107.00         7.90 o
  -1   7  15        520.38        498.03        11.74 o
   0   7  15         72.92         71.54         3.96 o
   1   7  15        252.48        251.51         7.50 o
   2   7  15         77.73         83.75         4.93 o
   3   7  15          5.30          3.57         2.34 o
   4   7  15          0.05          2.27         2.32 o
   5   7  15          9.26         13.22         4.09 o
  -3   8  15          3.77         -1.11         2.58 o
  -2   8  15         59.10         60.95         5.82 o
  -1   8  15        185.75        183.30         8.13 o
   0   8  15         62.59         68.04         4.71 o
   1   8  15         64.59         84.54         7.09 o
   2   8  15        330.39        328.59        20.08 o
   3   8  15         11.35         26.48         4.00 o
   4   8  15         34.18         28.27         3.56 o
  -2   9  15         40.13         41.76         5.09 o
  -1   9  15          2.48          4.27         2.30 o
   0   9  15         24.90         18.94         3.20 o
   1   9  15          0.24          1.86         2.63 o
   2   9  15          0.44          5.56         3.95 o
   3   9  15        124.19        109.52         7.79 o
   4   9  15         17.64         19.10         4.27 o
  -1  10  15          6.88          4.04         2.30 o
   0  10  15          2.26          2.60         5.71 o
   1  10  15          4.86          2.10         5.24 o
   2  10  15         14.19         20.07        10.58 o
   3  10  15        108.66        107.24        10.41 o
  -1  -6  16         53.87         61.01         6.24 o
   0  -6  16          5.20          1.36         2.48 o
   1  -6  16         67.84         83.70         7.34 o
  -3  -5  16         79.72         95.99         7.64 o
  -2  -5  16         20.01         23.55         3.98 o
  -1  -5  16         25.58         29.15         3.57 o
   0  -5  16          3.50          3.27         2.06 o
   1  -5  16          5.29          2.94         1.82 o
   2  -5  16          0.45          3.20         3.06 o
  -3  -4  16        199.01        197.60         8.99 o
  -2  -4  16         51.50         50.16         5.40 o
  -1  -4  16          4.02          3.14         2.26 o
   0  -4  16         90.90         83.11         5.79 o
   1  -4  16          2.74          2.82         1.80 o
   2  -4  16          0.08         -0.67         2.26 o
   3  -4  16          6.73          8.52         3.78 o
  -4  -3  16         20.98         23.18         3.23 o
  -3  -3  16        103.91        114.06         8.46 o
  -2  -3  16         31.98         29.74         3.03 o
  -1  -3  16         86.77         87.14         5.86 o
   0  -3  16          2.21          0.63         1.80 o
   1  -3  16          7.15          6.91         2.08 o
   2  -3  16         53.08         45.60         4.85 o
   3  -3  16         22.25         21.52         4.12 o
   4  -3  16          1.74         -0.46         2.82 o
  -4  -2  16         24.12         26.07         4.00 o
  -3  -2  16          0.18          0.46         1.58 o
  -2  -2  16         48.84         48.54         3.60 o
  -1  -2  16          1.89         11.14         2.44 o
   0  -2  16          3.49          9.69         2.81 o
   1  -2  16          2.60          5.66         2.29 o
   2  -2  16         35.95         36.01         4.84 o
   3  -2  16         38.72         30.31         3.46 o
   4  -2  16         26.35         29.69         5.53 o
  -5  -1  16          0.13         -1.34         2.16 o
  -4  -1  16          0.16         -0.91         1.75 o
  -3  -1  16         56.31         56.82         4.03 o
  -2  -1  16          3.95          6.02         1.60 o
  -1  -1  16         11.32          8.17         2.22 o
   0  -1  16         66.19         83.94         5.31 o
   1  -1  16        371.62        377.89        13.57 o
   2  -1  16          5.97          3.80         1.81 o
   3  -1  16        129.45        140.27         9.88 o
   4  -1  16         51.86         59.88         7.26 o
   5  -1  16         70.61         72.88         8.44 o
  -5   0  16          4.84          3.74         1.88 o
  -4   0  16          9.95          5.87         2.12 o
  -3   0  16          0.04          0.44         2.18 o
  -2   0  16         12.97         21.36         2.44 o
  -1   0  16          0.19          0.63         1.45 o
   0   0  16          2.19          3.74         2.23 o
   1   0  16        284.39        294.69         9.93 o
   2   0  16        473.10        450.78        12.86 o
   3   0  16        115.52        103.63         6.88 o
   4   0  16        334.99        339.93        16.94 o
   5   0  16        450.11        462.08        31.19 o
  -5   1  16         18.04         21.02         5.39 o
  -4   1  16         90.98         87.18         6.04 o
  -3   1  16         30.23         29.67         3.48 o
  -2   1  16          5.34          5.62         1.52 o
  -1   1  16          4.00          3.12         1.66 o
   0   1  16          1.69          5.95         2.01 o
   1   1  16         14.94         10.93         2.22 o
   2   1  16        400.49        394.97        11.75 o
   3   1  16          8.06         12.57         3.54 o
   4   1  16        101.18         89.29         8.25 o
   5   1  16        788.41        831.48        28.77 o
  -5   2  16          1.74          1.17         1.97 o
  -4   2  16         54.41         59.41         5.02 o
  -3   2  16         91.30         88.59         6.20 o
  -2   2  16         48.35         46.04         3.86 o
  -1   2  16          0.18          3.51         1.27 o
   0   2  16          7.63          5.38         1.80 o
   1   2  16        138.94        133.15         6.27 o
   2   2  16         27.83         24.48         2.83 o
   3   2  16         29.03         31.20         5.32 o
   4   2  16          3.71          8.82         3.49 o
   5   2  16        181.29        181.11        12.05 o
  -5   3  16          5.78          4.34         2.06 o
  -4   3  16         16.74         16.99         3.01 o
  -3   3  16        451.24        471.55        11.89 o
  -2   3  16         36.12         34.27         3.34 o
  -1   3  16        206.45        209.62         6.13 o
   0   3  16       1036.88        998.22        19.42 o
   1   3  16         23.94         19.09         2.40 o
   2   3  16         13.80         13.63         2.59 o
   3   3  16         42.87         39.11         6.62 o
   4   3  16         23.47         11.65         3.15 o
   5   3  16         30.78         31.54         5.34 o
  -5   4  16          1.18          2.14         2.05 o
  -4   4  16          0.01          2.91         2.85 o
  -3   4  16          1.02          0.57         1.52 o
  -2   4  16         57.86         55.95         3.80 o
  -1   4  16         83.01         90.40         4.47 o
   0   4  16        813.69        857.21        15.64 o
   1   4  16         91.92         83.05         4.73 o
   2   4  16         37.95         36.60         2.95 o
   3   4  16        110.64        104.63         5.03 o
   4   4  16          0.60          1.32         1.94 o
   5   4  16        123.09        129.56        13.16 o
  -4   5  16          4.03          1.93         2.10 o
  -3   5  16          4.52          4.11         1.46 o
  -2   5  16        208.73        214.14         6.46 o
  -1   5  16         81.76         75.38         3.86 o
   0   5  16        190.94        194.49         5.56 o
   1   5  16        469.54        485.07        11.06 o
   2   5  16         71.96         75.24         4.19 o
   3   5  16          0.04         -0.20         1.51 o
   4   5  16          3.30          0.90         2.52 o
   5   5  16         85.73         90.06         8.82 o
  -4   6  16          8.68          8.01         2.05 o
  -3   6  16          0.02          0.52         1.58 o
  -2   6  16        148.15        156.11         8.10 o
  -1   6  16         76.56         69.63         3.79 o
   0   6  16         69.79         75.88         3.72 o
   1   6  16        151.11        156.35         5.27 o
   2   6  16         36.47         29.92         2.67 o
   3   6  16         35.32         37.16         3.60 o
   4   6  16          5.63          7.32         2.59 o
   5   6  16          3.78          8.36         3.37 o
  -3   7  16          3.24          2.42         2.51 o
  -2   7  16          0.55          1.48         1.30 o
  -1   7  16         63.14         66.36         6.96 o
   0   7  16          5.25          6.74         2.21 o
   1   7  16         78.88         83.33         3.78 o
   2   7  16         53.15         62.55         4.39 o
   3   7  16         33.21         35.94         3.58 o
   4   7  16         32.07         34.33         4.43 o
   5   7  16          9.77          8.49         5.95 o
  -3   8  16         27.81         25.19         4.14 o
  -2   8  16         15.87         14.29         3.23 o
  -1   8  16          4.96          1.42         1.75 o
   0   8  16         55.06         53.93         5.14 o
   1   8  16         56.51         46.36         9.07 o
   2   8  16        223.68        236.93        10.80 o
   3   8  16          2.54          0.22         2.12 o
   4   8  16          2.60          4.65         2.22 o
  -2   9  16         68.51         70.36         6.49 o
  -1   9  16         27.42         23.39         3.92 o
   0   9  16        122.46        101.23        13.90 o
   1   9  16          4.28          3.20         6.18 o
   2   9  16          2.43          1.96         3.39 o
   3   9  16         91.74         96.63         7.42 o
  -1  10  16          1.25          3.18         2.80 o
   0  10  16         13.17         15.35         7.29 o
   1  10  16          3.38         -2.49         3.89 o
   2  10  16         26.70         24.05         7.77 o
  -2  -5  17         18.66         19.36         4.57 o
  -1  -5  17         84.72         89.31         6.44 o
   0  -5  17        192.25        213.38         9.99 o
   1  -5  17        188.93        203.51         9.65 o
  -3  -4  17         25.51         17.40         5.40 o
  -2  -4  17         15.50         12.34         3.02 o
  -1  -4  17          0.18         -0.08         1.90 o
   0  -4  17         84.35        111.59         6.90 o
   1  -4  17        103.03        104.60         6.72 o
   2  -4  17          7.11         -0.25         1.82 o
   3  -4  17         10.47         12.22         3.79 o
  -3  -3  17          0.08          2.12         2.01 o
  -2  -3  17          0.19         -0.88         1.80 o
  -1  -3  17         33.65         31.74         3.84 o
   0  -3  17         27.82         29.28         3.93 o
   1  -3  17         90.22         95.44         6.21 o
   2  -3  17         49.38         49.50         5.12 o
   3  -3  17         93.04         81.61         8.83 o
  -4  -2  17         17.68         22.30         4.15 o
  -3  -2  17          0.46          2.70         1.87 o
  -2  -2  17          0.00          3.61         2.44 o
  -1  -2  17        118.25        131.28         7.06 o
   0  -2  17        177.22        173.54         8.12 o
   1  -2  17         19.56         13.47         3.56 o
   2  -2  17        481.92        519.08        17.23 o
   3  -2  17        109.60        103.07         6.51 o
   4  -2  17         35.36         28.78         5.70 o
  -4  -1  17         76.86         85.49         6.16 o
  -3  -1  17         36.24         33.70         4.66 o
  -2  -1  17          0.25         -0.26         1.58 o
  -1  -1  17          5.24          6.23         2.02 o
   0  -1  17        114.73        123.90         6.62 o
   1  -1  17        114.75        116.03         7.53 o
   2  -1  17         14.61         17.34         2.92 o
   3  -1  17         92.57         90.99         5.95 o
   4  -1  17         11.44         11.64         3.78 o
  -4   0  17        106.29        123.05         7.37 o
  -3   0  17        165.00        160.19         9.63 o
  -2   0  17        153.32        157.15         7.23 o
  -1   0  17         33.55         35.30         3.50 o
   0   0  17         34.07         28.92         4.06 o
   1   0  17         80.26         66.11         4.88 o
   2   0  17         17.89         11.21         2.40 o
   3   0  17        162.26        166.85         7.96 o
   4   0  17         19.42         15.58         4.59 o
   5   0  17          5.38         11.93         4.08 o
  -4   1  17         50.17         55.30         5.04 o
  -3   1  17        134.76        158.07         7.81 o
  -2   1  17        347.38        341.70        11.08 o
  -1   1  17        134.85        139.37         6.51 o
   0   1  17        379.89        358.59        13.33 o
   1   1  17        261.73        226.57         8.78 o
   2   1  17        110.36         99.40         5.90 o
   3   1  17          3.61          0.89         2.68 o
   4   1  17          3.15          0.48         5.00 o
   5   1  17         41.99         45.36        12.91 o
  -4   2  17          1.88         -1.10         2.03 o
  -3   2  17         56.18         58.84         4.74 o
  -2   2  17         69.82         74.52         5.12 o
  -1   2  17         10.86          9.48         2.24 o
   0   2  17         35.58         35.57         4.03 o
   1   2  17         32.60         39.72         3.64 o
   2   2  17          8.28          4.62         1.96 o
   3   2  17         46.37         40.64         4.40 o
   4   2  17          0.13         -1.96         2.12 o
   5   2  17         20.62         23.42         7.66 o
  -4   3  17         17.07         12.32         2.62 o
  -3   3  17        140.13        139.82         6.38 o
  -2   3  17          0.43          0.53         1.56 o
  -1   3  17         11.86         10.28         2.97 o
   0   3  17          0.07          3.39         1.62 o
   1   3  17         38.25         48.85         3.83 o
   2   3  17          8.22          8.85         2.26 o
   3   3  17          8.08          8.58         3.32 o
   4   3  17         22.40         22.23         4.29 o
   5   3  17          9.20         10.13         3.50 o
  -4   4  17         83.44        104.44         7.00 o
  -3   4  17         10.83         12.47         2.00 o
  -2   4  17        396.14        401.92        10.73 o
  -1   4  17         53.98         53.25         3.56 o
   0   4  17          0.15          4.49         1.76 o
   1   4  17        575.56        594.05        16.08 o
   2   4  17         88.02         75.86         5.45 o
   3   4  17         17.40         12.10         2.28 o
   4   4  17        166.57        163.53        13.22 o
   5   4  17          0.50         -7.23         7.78 o
  -4   5  17         18.75         25.00         3.41 o
  -3   5  17          1.21          2.08         1.44 o
  -2   5  17         61.18         60.85         3.76 o
  -1   5  17          0.12         -0.92         1.22 o
   0   5  17          7.52          8.64         2.42 o
   1   5  17       1121.22       1140.21        19.51 o
   2   5  17        216.20        226.76         7.54 o
   3   5  17          2.70          4.54         2.15 o
   4   5  17         36.24         29.71         5.32 o
   5   5  17         84.28         89.95        18.17 o
  -4   6  17         17.12         15.88         2.66 o
  -3   6  17          0.01         -0.70         1.58 o
  -2   6  17          0.12          0.94         1.51 o
  -1   6  17          3.83          3.46         1.53 o
   0   6  17        119.09        121.64         6.12 o
   1   6  17        269.83        290.49         8.42 o
   2   6  17        212.93        232.16         8.77 o
   3   6  17         25.70         30.76         3.36 o
   4   6  17         21.54         19.05         5.77 o
   5   6  17        119.09        116.84        11.86 o
  -3   7  17         15.81         17.91         3.71 o
  -2   7  17          3.24          5.42         1.66 o
  -1   7  17         35.10         25.35         2.99 o
   0   7  17          4.23          0.78         1.73 o
   1   7  17          1.74          1.69         1.78 o
   2   7  17          8.93          3.18         2.63 o
   3   7  17         10.21          7.56         1.90 o
   4   7  17         53.63         57.71         6.12 o
  -2   8  17          0.08         -0.26         1.95 o
  -1   8  17          4.30          3.49         2.20 o
   0   8  17        153.03        153.88        15.12 o
   1   8  17         52.27         47.45        12.49 o
   2   8  17          6.25         10.35         4.09 o
   3   8  17         19.25         18.74         3.47 o
   4   8  17          1.03          1.53         2.66 o
  -1   9  17         57.43         49.33         6.71 o
   0   9  17          3.08         -0.81         9.05 o
   1   9  17         13.62         11.28         3.80 o
   2   9  17         17.86         17.15         5.20 o
   3   9  17         22.13         31.88         5.87 o
   1  10  17          0.75         -3.05         5.02 o
  -2  -4  18         14.64         21.77         3.30 o
  -1  -4  18          1.15          0.68         1.99 o
   0  -4  18         63.28         73.77         5.80 o
   1  -4  18         99.57        100.92         6.81 o
   2  -4  18        166.34        159.90        10.43 o
  -3  -3  18         41.70         45.90         4.71 o
  -2  -3  18        125.25        109.53         6.97 o
  -1  -3  18          0.10         -0.51         1.92 o
   0  -3  18         31.42         35.66         4.07 o
   1  -3  18         51.89         62.53         5.21 o
   2  -3  18        126.48        120.35         8.27 o
   3  -3  18         49.49         46.83         7.04 o
  -3  -2  18         82.25         95.52         7.88 o
  -2  -2  18         75.51         78.58         5.75 o
  -1  -2  18         31.11         29.35         4.07 o
   0  -2  18          2.73          2.73         2.01 o
   1  -2  18          0.22          0.68         2.03 o
   2  -2  18        115.86        111.13         7.87 o
   3  -2  18         81.31         74.00         6.84 o
  -4  -1  18         71.03         85.20         7.65 o
  -3  -1  18        184.55        228.87        11.99 o
  -2  -1  18         67.85         75.46         5.48 o
  -1  -1  18        164.09        154.26         7.65 o
   0  -1  18          3.64          1.73         1.75 o
   1  -1  18          1.26         -0.40         1.91 o
   2  -1  18          2.70          2.03         1.91 o
   3  -1  18         72.03         69.62         5.35 o
   4  -1  18         20.36         21.18         3.78 o
  -4   0  18         50.69         55.45         5.15 o
  -3   0  18        126.75        131.22         7.40 o
  -2   0  18        139.06        138.64         8.77 o
  -1   0  18         21.14         24.05         3.02 o
   0   0  18          9.92         12.84         2.55 o
   1   0  18          6.21          1.99         2.02 o
   2   0  18        150.22        135.87         7.24 o
   3   0  18         43.74         47.83         4.50 o
   4   0  18          0.01         -1.57         2.86 o
  -4   1  18          8.83          7.51         2.45 o
  -3   1  18          8.27          8.57         2.59 o
  -2   1  18        127.76        124.77         8.23 o
  -1   1  18        101.34        123.56         6.39 o
   0   1  18         10.83         14.71         3.21 o
   1   1  18         26.51         26.89         3.25 o
   2   1  18         21.17         19.92         2.98 o
   3   1  18        152.96        159.99        14.02 o
   4   1  18          0.73         -3.86         2.57 o
  -4   2  18          0.04         -2.58         1.79 o
  -3   2  18         21.32         22.44         3.48 o
  -2   2  18        223.19        227.81        11.13 o
  -1   2  18         61.55         73.33         6.10 o
   0   2  18          2.48          1.13         2.05 o
   1   2  18        318.99        299.92        10.28 o
   2   2  18        163.44        159.34         7.56 o
   3   2  18          8.70         13.78         2.97 o
   4   2  18         36.64         35.08         5.46 o
   5   2  18         50.77         58.27         7.29 o
  -4   3  18          1.07         -1.78         1.96 o
  -3   3  18          5.55          5.89         1.84 o
  -2   3  18         35.05         31.86         4.21 o
  -1   3  18         20.82         22.31         3.46 o
   0   3  18          6.08          4.13         3.27 o
   1   3  18         91.85         90.38         5.39 o
   2   3  18         23.69         14.59         3.04 o
   3   3  18          9.13          9.59         2.48 o
   4   3  18         61.16         62.38         6.82 o
   5   3  18         50.53         51.66         7.11 o
  -4   4  18          0.20          2.03         2.01 o
  -3   4  18         70.79         74.76         4.40 o
  -2   4  18         19.12         16.31         2.65 o
  -1   4  18          6.08          7.41         2.00 o
   0   4  18        134.22        139.65         9.38 o
   1   4  18         96.36         81.07         5.69 o
   2   4  18         37.42         41.08         4.56 o
   3   4  18          2.47          1.30         1.51 o
   4   4  18         53.32         51.01         6.82 o
   5   4  18         64.78         56.28         7.22 o
  -4   5  18         48.99         63.78         5.41 o
  -3   5  18        117.53        133.25         6.40 o
  -2   5  18         11.75          7.12         1.95 o
  -1   5  18         26.27         27.60         3.28 o
   0   5  18        214.92        218.19         8.01 o
   1   5  18         42.11         41.82         3.39 o
   2   5  18          5.68          5.79         1.72 o
   3   5  18         68.14         56.64         4.64 o
   4   5  18         27.89         25.21         3.90 o
  -3   6  18         62.68         69.37         5.26 o
  -2   6  18         22.35         26.77         5.71 o
  -1   6  18          1.42          0.05         2.09 o
   0   6  18        156.79        153.19         6.54 o
   1   6  18         86.00         82.97         5.34 o
   2   6  18         91.07         98.28         7.48 o
   3   6  18         62.09         61.84         4.76 o
   4   6  18          0.36         -3.32         2.35 o
  -3   7  18         18.04         16.98         3.82 o
  -2   7  18          4.90          3.71         2.60 o
  -1   7  18          7.42         10.90         2.50 o
   0   7  18        145.53        138.24         6.11 o
   1   7  18         32.00         32.37         4.29 o
   2   7  18         58.83         57.08         6.29 o
   3   7  18          7.75          5.61         2.32 o
   4   7  18          0.01         -0.95         4.01 o
  -2   8  18          9.20          8.00         2.73 o
  -1   8  18          8.10          6.21         2.28 o
   0   8  18        145.11        143.89         8.71 o
   1   8  18         60.57         72.92         8.25 o
   2   8  18         43.10         43.70         6.45 o
   3   8  18          4.34          2.52         2.20 o
  -1   9  18          0.44         -1.19         2.50 o
   0   9  18          0.36         -0.07         2.86 o
   1   9  18         74.75         83.71         9.19 o
   2   9  18        170.55        199.67        15.24 o
   0  -4  19         12.64         18.63         3.36 o
  -2  -3  19         22.24         25.19         4.13 o
  -1  -3  19         32.39         28.76         3.71 o
   0  -3  19          5.58          3.09         1.93 o
   1  -3  19         37.07         45.06         4.67 o
   2  -3  19          3.54          5.22         2.92 o
  -3  -2  19         24.78         30.38         5.19 o
  -2  -2  19         57.57         54.29         4.99 o
  -1  -2  19         25.36         28.76         3.51 o
   0  -2  19         74.60         70.48         5.47 o
   1  -2  19          8.02          4.19         2.37 o
   2  -2  19          1.51          0.73         2.99 o
   3  -2  19         10.50         12.14         3.04 o
  -3  -1  19          8.07          6.04         2.92 o
  -2  -1  19          3.89          3.06         2.83 o
  -1  -1  19        219.14        211.66         9.31 o
   0  -1  19         26.69         22.30         3.06 o
   1  -1  19         16.39         13.83         3.08 o
   2  -1  19        158.11        161.97         9.54 o
   3  -1  19          2.12          4.40         2.23 o
  -3   0  19         21.72         24.82         6.25 o
  -2   0  19         44.08         66.16         6.47 o
  -1   0  19         59.39         53.47         5.32 o
   0   0  19         42.74         48.90         4.32 o
   1   0  19         34.70         43.44         5.02 o
   2   0  19        384.00        391.74        13.04 o
   3   0  19          6.82          9.05         2.34 o
   4   0  19         23.50         27.27         4.54 o
  -3   1  19         24.26         25.57         4.27 o
  -2   1  19          0.88         -1.58         2.14 o
  -1   1  19         14.61         11.99         3.01 o
   0   1  19          1.86          2.01         1.80 o
   1   1  19         12.73         16.42         2.85 o
   2   1  19        103.57        109.28         6.50 o
   3   1  19        300.59        281.58        12.73 o
   4   1  19         49.32         48.53         5.45 o
  -4   2  19          1.73         -2.53         2.34 o
  -3   2  19         73.69         63.04         6.32 o
  -2   2  19          1.20          2.37         3.15 o
  -1   2  19          1.15         -0.14         2.75 o
   0   2  19        139.92        133.37         8.35 o
   1   2  19         15.71         16.82         2.75 o
   2   2  19          9.80          4.68         1.76 o
   3   2  19          1.99          2.16         2.06 o
   4   2  19         71.50         65.45         6.21 o
  -3   3  19          6.68          8.40         2.73 o
  -2   3  19        232.35        248.58        11.83 o
  -1   3  19         18.29         14.86         3.07 o
   0   3  19         38.65         34.43         4.20 o
   1   3  19         11.39         10.41         2.35 o
   2   3  19         60.08         63.01         7.21 o
   3   3  19          4.36          2.49         1.99 o
   4   3  19         80.22         76.41         6.51 o
  -3   4  19          0.12          1.22         1.95 o
  -2   4  19         40.38         43.53         4.22 o
  -1   4  19         23.80         23.54         3.21 o
   0   4  19         11.07         10.06         2.64 o
   1   4  19         75.52         69.99         4.85 o
   2   4  19         35.35         19.08         3.17 o
   3   4  19         31.55         34.15         3.63 o
   4   4  19         10.19         15.01         5.25 o
  -3   5  19          2.06          1.21         2.05 o
  -2   5  19         11.63         12.85         2.24 o
  -1   5  19        140.98        143.51         8.07 o
   0   5  19          5.45          7.58         2.16 o
   1   5  19         10.59          6.99         2.41 o
   2   5  19        149.32        161.59         7.41 o
   3   5  19          9.86         15.43         3.85 o
   4   5  19          0.26          1.71         2.10 o
  -3   6  19         28.04         26.06         4.09 o
  -2   6  19         76.32         74.71         5.56 o
  -1   6  19          1.23          2.41         1.62 o
   0   6  19        177.69        199.09         8.68 o
   1   6  19        230.84        237.14        12.01 o
   2   6  19        473.90        503.73        14.16 o
   3   6  19        105.37        116.63         7.45 o
   4   6  19         18.62         20.97         3.66 o
  -2   7  19         26.60         36.45         4.83 o
  -1   7  19          0.17          2.09         2.44 o
   0   7  19         57.38         57.31         6.40 o
   1   7  19        281.43        308.95        16.83 o
   2   7  19        260.09        299.54        16.64 o
   3   7  19         67.48         59.83         6.95 o
  -1   8  19          0.75         -1.27         2.26 o
   0   8  19          3.21          4.55         3.51 o
   1   8  19         25.81         20.56         6.17 o
   2   8  19         43.13         53.85         7.33 o
   3   8  19          1.31         -0.43         5.90 o
   1   9  19          6.42          1.72         3.29 o
   0  -3  20          0.95         -0.15         2.05 o
  -2  -2  20          1.34          0.54         3.07 o
  -1  -2  20          0.01          1.07         1.85 o
   0  -2  20         24.67         19.71         3.10 o
   1  -2  20         61.25         81.12         6.10 o
   2  -2  20        363.78        401.67        16.46 o
  -2  -1  20         10.86          8.34         2.70 o
  -1  -1  20         20.35         24.64         3.30 o
   0  -1  20          1.73          2.83         1.76 o
   1  -1  20         95.35         99.61         8.81 o
   2  -1  20        154.23        165.90         9.97 o
   3  -1  20        103.50         93.13         6.58 o
  -3   0  20        272.87        297.82        14.42 o
  -2   0  20         74.04         99.95         7.95 o
  -1   0  20         19.37         21.81         3.93 o
   0   0  20          3.35         -0.13         1.79 o
   1   0  20          1.09         -1.41         2.14 o
   2   0  20         84.33         84.11         6.12 o
   3   0  20          3.15          4.25         2.49 o
  -3   1  20        240.39        278.85        13.69 o
  -2   1  20        199.89        217.56        11.63 o
  -1   1  20         77.56         85.19         7.05 o
   0   1  20         41.95         34.08         3.68 o
   1   1  20          0.57          4.43         2.31 o
   2   1  20         14.30         11.25         2.35 o
   3   1  20         27.60         30.94         4.51 o
  -3   2  20         69.04         90.84        10.73 o
  -2   2  20         75.25         91.18         7.49 o
  -1   2  20         49.36         44.06         5.16 o
   0   2  20        187.03        203.40        10.67 o
   1   2  20         41.96         45.63         4.32 o
   2   2  20          1.47          2.61         1.88 o
   3   2  20         12.19          9.75         3.47 o
   4   2  20          0.00          3.26         2.41 o
  -3   3  20         18.72         11.14         3.39 o
  -2   3  20         95.97        102.11         7.82 o
  -1   3  20         10.03          8.30         2.55 o
   0   3  20          8.56         15.51         3.24 o
   1   3  20         65.71         60.59         4.78 o
   2   3  20          2.76         -0.20         1.99 o
   3   3  20        122.56        125.06         8.21 o
   4   3  20         13.78         12.79         3.13 o
  -3   4  20         16.46         17.19         3.41 o
  -2   4  20         22.05         24.64         3.34 o
  -1   4  20         22.32         20.31         3.65 o
   0   4  20         23.92         31.23         5.04 o
   1   4  20         41.15         41.57         4.01 o
   2   4  20         17.74         21.57         3.42 o
   3   4  20         22.00         25.66         3.37 o
   4   4  20          0.43         -0.56         2.07 o
  -2   5  20         74.95         83.35         5.95 o
  -1   5  20        131.22        144.38         7.70 o
   0   5  20        114.12        108.78         6.52 o
   1   5  20         15.27         11.17         2.85 o
   2   5  20         19.39         20.84         2.81 o
   3   5  20         40.74         33.29         4.44 o
   4   5  20         21.78         18.59         3.72 o
  -2   6  20          0.77          0.38         2.15 o
  -1   6  20          9.00          8.73         2.28 o
   0   6  20         47.42         52.61         4.64 o
   1   6  20          4.10         -3.01         2.01 o
   2   6  20         14.67         25.54         3.87 o
   3   6  20         51.90         51.26         5.30 o
  -1   7  20          6.88         -0.50         2.66 o
   0   7  20          4.24          6.47         2.28 o
   1   7  20          0.17          0.16         2.81 o
   2   7  20          3.24          5.67         3.61 o
   3   7  20        307.22        345.59        17.97 o
   0   8  20         14.66         14.19         4.44 o
   1   8  20         23.58         25.58         5.30 o
   2   8  20          2.82          3.05         4.15 o
  -1  -1  21         15.59         12.82         3.88 o
   0  -1  21        124.59        121.66         7.45 o
   1  -1  21         36.71         32.56         4.00 o
   2  -1  21          8.08          6.31         2.83 o
  -2   0  21         58.79         66.67         6.81 o
  -1   0  21         35.30         32.63         4.74 o
   0   0  21        194.44        200.32         9.34 o
   1   0  21         88.09         95.89         7.71 o
   2   0  21         39.59         46.40         5.46 o
  -2   1  21         92.77        113.83         8.75 o
  -1   1  21         79.55         93.00         7.69 o
   0   1  21          3.44          5.01         2.83 o
   1   1  21         92.99        110.45         8.03 o
   2   1  21          3.42          3.51         1.94 o
   3   1  21          7.04          4.14         3.89 o
  -2   2  21        161.08        192.07        11.11 o
  -1   2  21         20.92         30.84         4.51 o
   0   2  21         21.43         26.08         4.02 o
   1   2  21         80.80         84.05         7.06 o
   2   2  21          0.06          2.13         1.76 o
   3   2  21         20.62         21.33         3.94 o
  -2   3  21         27.32         25.94         4.28 o
  -1   3  21         15.90         20.39         4.67 o
   0   3  21         70.56         73.97         6.57 o
   1   3  21         17.61         20.23         3.55 o
   2   3  21          0.31          4.14         2.31 o
   3   3  21         88.55         84.31         6.98 o
  -2   4  21          0.22          2.45         2.04 o
  -1   4  21          5.48          1.01         1.93 o
   0   4  21         18.79         19.21         4.13 o
   1   4  21         21.47         24.92         4.80 o
   2   4  21         10.14         10.16         2.78 o
   3   4  21         20.08         23.43         3.22 o
  -2   5  21         14.71          9.57         2.53 o
  -1   5  21          5.69          1.47         2.03 o
   0   5  21          0.73          2.25         1.63 o
   1   5  21          2.12          1.17         1.87 o
   2   5  21          0.12          0.58         1.87 o
   3   5  21         17.87         15.86         3.96 o
  -1   6  21         79.93         71.97         5.61 o
   0   6  21          3.11          4.47         2.28 o
   1   6  21          1.73          2.76         2.06 o
   2   6  21         28.88         36.94        10.16 o
   0   7  21          5.56          3.46         2.00 o
   1   7  21          0.05          3.65         3.85 o
   2   7  21        267.19        267.73        22.41 o
   0   0  22         22.88         23.33         4.47 o
   1   0  22        229.09        227.66        10.34 o
  -1   1  22          0.79          2.73         2.41 o
   0   1  22         10.68          9.18         2.72 o
   1   1  22        203.36        216.16        17.03 o
   2   1  22        127.30        125.30         7.63 o
  -1   2  22         27.51         35.36         5.61 o
   0   2  22          2.13         -0.09         3.15 o
   1   2  22          3.76          1.69         2.24 o
   2   2  22         67.39         60.69         5.43 o
  -1   3  22          4.76          3.54         2.26 o
   0   3  22          2.97          0.34         2.48 o
   1   3  22         16.44         13.96         4.50 o
   2   3  22         14.50          6.76         4.08 o
  -1   4  22         22.21         20.36         3.33 o
   0   4  22         28.63         35.32         4.86 o
   1   4  22         21.37         20.65         4.71 o
   2   4  22          1.01          2.91         2.02 o
  -1   5  22          7.89          4.91         2.12 o
   0   5  22         44.89         40.70         4.40 o
   1   5  22          2.83          1.69         2.46 o
   2   5  22          0.37         -4.18         2.79 o
   0   6  22         18.26         12.54         3.77 o
   1   6  22         43.28         43.90        11.06 o
                                                
