# Supplementary material for: rac-2-Phenyl-1-[(2,4,6-triiso­propyl­benzene)­sulfon­yl]aziridine
Source: Acta Crystallogr Sect E Struct Rep Online. 2014 Jan 15;70(Pt 2):o153. doi: 10.1107/S1600536814000257 (PMC3998314; doi:10.1107/S1600536814000257)
Supplement: Supplementary file 3 [file e-70-0o153-Isup3.mol]

2482_scheme.cdx
  ChemDraw12091313352D

  0  0  0     0  0              0 V3000
M  V30 BEGIN CTAB
M  V30 COUNTS 27 29 3 0 0
M  V30 BEGIN ATOM
M  V30 1 C 2.197497 0.204183 0.000000 0
M  V30 2 C 1.483145 0.616889 0.000000 0
M  V30 3 C 0.768555 0.204596 0.000000 0
M  V30 4 C 0.768317 -0.620404 0.000000 0
M  V30 5 C 1.482669 -1.033111 0.000000 0
M  V30 6 C 2.197259 -0.620817 0.000000 0
M  V30 7 S 0.056684 0.615869 0.000000 0
M  V30 8 N -0.655425 0.205007 0.000000 0
M  V30 9 O -0.355816 1.330340 0.000000 0
M  V30 10 O 0.469184 1.330340 0.000000 0
M  V30 11 C -1.480425 0.205246 0.000000 0
M  V30 12 C -1.068132 -0.509344 0.000000 0
M  V30 13 C -2.192297 0.616519 0.000000 0
M  V30 14 C -2.192059 1.441519 0.000000 0
M  V30 15 C -2.906410 1.854226 0.000000 0
M  V30 16 C -3.621000 1.441932 0.000000 0
M  V30 17 C -3.621239 0.616932 0.000000 0
M  V30 18 C -2.906887 0.204226 0.000000 0
M  V30 19 C 2.909131 -1.032091 0.000000 0
M  V30 20 C 3.621239 -0.621228 0.000000 0
M  V30 21 C 2.908893 -1.854226 0.000000 0
M  V30 22 C 1.483383 1.439025 0.000000 0
M  V30 23 C 0.771511 1.850300 0.000000 0
M  V30 24 C 2.195492 1.849888 0.000000 0
M  V30 25 C 0.056207 -1.031266 0.000000 0
M  V30 26 C 0.055969 -1.853401 0.000000 0
M  V30 27 C -0.655665 -0.619992 0.000000 0
M  V30 END ATOM
M  V30 BEGIN BOND
M  V30 1 2 1 2
M  V30 2 1 2 3
M  V30 3 2 3 4
M  V30 4 1 4 5
M  V30 5 2 5 6
M  V30 6 1 6 1
M  V30 7 1 3 7
M  V30 8 1 7 8
M  V30 9 2 7 9
M  V30 10 2 7 10
M  V30 11 1 8 11
M  V30 12 1 11 12
M  V30 13 1 12 8
M  V30 14 1 11 13
M  V30 15 2 13 14
M  V30 16 1 14 15
M  V30 17 2 15 16
M  V30 18 1 16 17
M  V30 19 2 17 18
M  V30 20 1 18 13
M  V30 21 1 19 20
M  V30 22 1 19 21
M  V30 23 1 6 19
M  V30 24 1 22 23
M  V30 25 1 22 24
M  V30 26 1 2 22
M  V30 27 1 25 26
M  V30 28 1 25 27
M  V30 29 1 4 25
M  V30 END BOND
M  V30 BEGIN SGROUP
M  V30 1 SUP 1 ATOMS=(3 19 20 21) XBONDS=(1 23) LABEL=\Si\nPr CSTATE=(4 23 -
M  V30 -0.711872 0.411273 0) SAP=(4 19 6 Al)
M  V30 2 SUP 2 ATOMS=(3 22 23 24) XBONDS=(1 26) LABEL=\Si\nPr CSTATE=(4 26 -
M  V30 -0.000238 -0.822136 0) SAP=(4 22 2 Al)
M  V30 3 SUP 3 ATOMS=(3 25 26 27) XBONDS=(1 29) LABEL=\S^i\nPr CSTATE=(4 29 -
M  V30 0.712110 0.410862 0) SAP=(4 25 4 Ar)
M  V30 END SGROUP
M  V30 END CTAB
M  END
